# Supplementary material for: Mapping and Functional Analysis of QTL for Kernel Number per Row in Tropical and Temperate–Tropical Introgression Lines of Maize (Zea mays L.)
Source: Curr Issues Mol Biol. 2023 May 18;45(5):4416–30. doi: 10.3390/cimb45050281 (PMC10217162; doi:10.3390/cimb45050281)
Supplement: Supplementary file 1 [file cimb-45-00281-s001.zip]

Archive with 4 entries (4 files):
- Figure S1.pdf
- Figure S2.pdf
- Table_S1.xlsx
- Table_S2.xlsx
