# Supplementary material for: Mapping and Functional Analysis of QTL for Kernel Number per Row in Tropical and Temperate–Tropical Introgression Lines of Maize (Zea mays L.)
Source: Curr Issues Mol Biol. 2023 May 18;45(5):4416–30. doi: 10.3390/cimb45050281 (PMC10217162; doi:10.3390/cimb45050281)
Supplement: Supplementary file 1 [file cimb-45-00281-s001.zip › Table_S1.xlsx]

## Sheet: Table_S1
Table S1 Pop1 genetic map data.
Linkage	Marker	Genet_Dis(cM)	CHR	Pos_start	Pos_end	14-1	14-2	14-3	14-4	14-5	14-6	14-9	14-10	14-13	14-14	14-16	14-17	14-19	14-20	14-21	14-22	14-24	14-25	14-26	14-27	14-28	14-29	14-30	14-32	14-36	14-37	14-38	14-39	14-40	14-41	14-42	14-43	14-48	14-49	14-50	14-52	14-54	14-55	14-56	14-57	14-58	14-59	14-60	14-61
lg1	mk55	0	1	28864271	28864271	a	a	a	a	a	a	a	a	-	-	b	a	b	b	a	b	-	-	a	a	a	a	a	b	b	a	a	-	-	b	a	-	a	b	b	a	b	b	b	b	b	b	a	a
lg1	mk54	0	1	28864268	28864268	a	a	a	a	a	a	a	a	-	-	b	a	b	b	a	b	-	-	a	a	a	a	a	b	b	a	a	-	-	b	a	-	a	b	b	a	b	b	b	b	b	b	a	a
lg1	mk56	0	1	28864286	28864286	a	a	a	a	a	a	a	a	-	-	b	a	b	b	a	b	-	-	a	a	a	a	a	b	b	a	a	-	-	b	a	a	a	b	b	a	b	b	b	b	b	b	a	a
lg1	mk57	0.615	1	29787470	29787470	a	a	a	a	a	a	a	a	-	-	b	a	b	-	a	-	-	-	a	a	a	a	a	b	b	a	a	-	-	-	a	a	a	b	b	a	b	b	b	b	b	b	a	a
lg1	mk61	5.426	1	34624057	34624057	a	a	a	a	a	a	a	a	-	-	b	a	b	b	a	b	-	-	a	a	a	a	a	a	-	-	a	-	-	a	a	a	a	b	b	a	b	b	b	b	b	b	a	a
lg1	mk59	5.428	1	34606649	34606649	a	a	a	a	a	a	a	a	-	-	b	a	b	b	a	b	-	-	a	a	a	a	a	a	-	-	a	-	-	a	a	a	a	b	b	a	b	b	b	b	b	b	a	a
lg1	mk60	5.438	1	34620959	34620959	a	a	a	a	a	a	a	a	-	-	b	a	b	b	a	b	-	-	a	a	a	a	a	a	-	-	a	-	-	a	a	a	a	b	b	a	b	b	b	b	b	b	a	a
lg1	mk58	5.445	1	34606631	34606631	a	a	a	a	a	a	a	a	-	-	b	a	b	b	a	b	-	-	a	a	a	a	a	a	-	-	a	-	-	a	a	a	a	b	b	a	b	b	b	b	b	b	a	a
lg1	mk62	12.709	1	36841320	36841320	a	a	b	b	b	b	a	a	a	-	b	a	b	b	-	a	-	-	a	a	a	a	a	b	-	a	a	-	-	-	a	a	a	b	b	b	b	b	b	b	b	b	a	a
lg1	mk73	15.325	1	42300883	42300883	a	a	b	b	b	b	a	a	-	-	b	a	b	b	a	-	a	-	a	a	a	a	a	b	a	a	-	-	-	b	a	a	-	b	b	b	b	b	b	b	b	b	a	a
lg1	mk74	15.339	1	42300914	42300914	a	a	b	b	b	b	a	a	-	-	b	a	b	b	a	-	a	-	a	a	a	a	a	b	a	a	-	-	-	b	a	a	-	b	b	b	b	b	b	b	b	b	a	a
lg1	mk79	16.164	1	43903826	43903826	a	a	b	b	b	-	a	a	-	b	b	a	b	b	a	b	a	-	a	a	a	a	a	b	a	a	b	-	a	-	a	a	b	b	b	b	-	b	b	b	b	b	a	a
lg1	mk78	16.17	1	43903808	43903808	a	a	b	b	b	-	a	a	-	b	b	a	b	b	a	b	a	-	a	a	a	a	a	b	a	a	b	-	a	-	a	a	b	b	b	b	-	b	b	b	b	b	a	a
lg1	mk71	17.844	1	41936747	41936747	a	a	b	b	b	b	a	a	-	-	b	a	b	b	a	-	a	-	a	a	a	a	a	b	a	-	b	-	-	-	a	a	a	b	b	b	b	b	b	b	b	b	a	a
lg1	mk66	18.798	1	40056591	40056591	a	a	b	b	b	b	a	a	-	-	b	a	b	b	a	a	-	-	a	a	a	a	a	b	a	-	b	-	-	-	a	a	a	b	b	b	b	b	b	b	b	b	a	a
lg1	mk63	20.577	1	38908548	38908548	a	a	-	b	b	b	a	a	-	-	b	a	b	-	a	-	-	-	a	a	a	a	a	b	a	a	a	-	-	-	a	a	-	b	-	b	b	b	b	b	b	b	a	a
lg1	mk65	20.88	1	39212261	39212261	a	a	b	b	b	b	a	a	-	-	b	a	b	b	-	a	-	-	a	a	a	a	a	b	a	a	a	-	-	-	a	a	-	b	b	b	b	b	b	b	b	b	a	a
lg1	mk64	20.95	1	39212245	39212245	a	a	b	b	b	b	a	a	-	-	b	a	b	b	-	a	-	-	a	a	a	a	a	b	a	a	a	-	-	-	a	a	-	b	b	b	b	b	b	b	b	b	a	a
lg1	mk75	22.449	1	43440255	43440255	a	a	b	b	b	b	a	a	-	b	b	a	b	b	a	a	a	-	a	a	a	a	a	b	a	-	b	-	-	-	a	a	b	b	b	b	b	b	b	b	b	b	a	a
lg1	mk70	23.324	1	41912980	41912980	a	a	b	b	b	b	a	a	-	-	-	a	b	b	a	a	a	-	a	a	a	a	a	b	a	-	b	-	-	-	a	a	a	b	b	b	b	b	b	b	b	b	a	a
lg1	mk67	23.327	1	40056762	40056762	a	a	-	-	-	b	a	a	-	-	b	a	b	b	a	a	-	-	a	a	a	a	a	b	a	a	b	-	-	-	a	a	a	b	b	-	b	b	b	b	b	b	a	a
lg1	mk68	23.342	1	41912847	41912847	a	a	b	b	b	-	a	a	-	-	-	a	b	b	a	a	a	-	a	a	a	a	a	b	a	-	b	-	-	-	a	a	a	b	b	b	b	b	b	b	b	b	a	a
lg1	mk69	23.981	1	41912928	41912928	a	a	b	b	b	b	a	a	-	-	-	a	b	b	a	b	a	-	a	a	a	a	a	b	a	-	b	-	-	-	a	a	a	b	b	b	b	b	b	b	b	b	a	a
lg1	mk72	23.984	1	41937080	41937080	a	a	b	b	b	b	a	a	-	-	b	a	b	b	a	b	a	-	a	a	a	a	a	b	a	-	b	-	-	-	a	a	a	b	b	b	b	b	b	b	b	b	a	a
lg1	mk89	25.503	1	46974777	46974777	a	a	b	b	b	b	a	a	-	b	b	a	b	-	a	b	a	-	a	a	a	a	a	b	a	a	b	-	-	-	a	a	a	b	b	b	b	b	b	b	b	b	a	a
lg1	mk88	25.503	1	46974750	46974750	a	a	b	b	b	b	a	a	-	b	b	a	b	-	a	b	a	-	a	a	a	a	a	b	a	a	b	-	-	a	a	a	a	b	b	b	b	b	b	b	b	b	a	a
lg1	mk90	25.503	1	46974815	46974815	a	a	b	b	b	b	a	a	-	b	b	a	b	-	a	b	a	-	a	a	a	a	a	b	a	a	b	-	-	a	a	a	a	b	b	b	b	b	b	b	b	b	a	a
lg1	mk77	28.807	1	43830550	43830550	a	a	b	b	b	b	a	a	-	b	b	-	b	b	a	-	a	-	a	a	a	-	a	a	a	a	b	-	-	a	a	a	a	b	b	b	b	b	b	b	b	b	a	a
lg1	mk87	31.65	1	46861547	46861547	a	a	b	b	b	b	a	a	-	b	b	a	b	b	a	a	a	-	a	a	a	a	a	a	a	-	b	-	-	a	a	a	a	b	b	b	b	b	b	b	b	b	a	a
lg1	mk93	34.271	1	48279261	48279261	a	a	-	b	b	-	a	a	b	b	b	-	b	b	-	-	a	b	-	a	a	a	a	a	a	-	b	b	-	a	a	a	-	b	b	b	b	b	b	b	b	-	a	a
lg1	mk96	34.394	1	48279322	48279322	a	a	b	b	b	b	a	a	b	b	b	-	b	b	-	-	a	-	-	a	a	a	a	a	a	-	b	b	-	a	a	a	-	b	b	b	b	b	b	b	b	-	a	a
lg1	mk94	34.476	1	48279270	48279270	a	a	-	b	b	-	a	a	b	b	b	-	b	b	-	-	a	b	-	a	a	a	a	a	a	-	b	b	-	a	a	a	-	b	b	b	b	b	b	b	b	-	a	a
lg1	mk92	34.538	1	48279175	48279175	a	a	-	b	b	-	a	a	b	b	b	-	b	b	-	-	a	b	-	a	a	a	a	a	a	-	b	b	-	a	a	a	-	b	b	b	b	b	b	b	b	-	a	a
lg1	mk95	34.592	1	48279310	48279310	a	a	b	b	b	b	a	a	b	b	b	-	b	b	-	-	a	-	-	a	a	a	a	a	a	-	b	b	-	a	a	a	a	b	b	b	b	b	b	b	b	-	a	a
lg1	mk91	35.556	1	47569007	47569007	a	a	b	b	b	b	a	a	-	b	b	a	b	b	a	a	a	-	a	a	a	a	a	a	a	a	b	-	-	a	a	a	a	b	b	b	b	b	b	b	b	b	a	a
lg1	mk84	37.974	1	45572612	45572612	a	a	b	b	b	b	a	a	-	b	b	a	b	b	a	a	a	-	a	a	a	a	a	a	a	a	b	-	-	a	a	a	a	b	b	b	b	b	b	b	b	b	a	a
lg1	mk85	37.999	1	46050605	46050605	a	a	b	b	b	b	a	a	-	b	b	a	b	b	a	a	a	-	a	a	a	a	a	a	a	a	b	-	-	a	a	a	a	b	b	b	b	b	b	b	b	b	a	a
lg1	mk82	39.138	1	45114153	45114153	a	a	b	b	b	b	a	a	-	-	b	a	b	b	-	a	a	-	a	a	a	-	a	a	a	a	b	-	-	a	a	a	a	b	b	b	b	-	b	b	b	b	a	-
lg1	mk76	39.883	1	43468071	43468071	a	a	b	b	b	b	a	a	-	b	b	a	b	b	a	a	a	-	a	a	a	a	a	a	a	-	b	-	-	a	a	a	a	b	b	b	b	b	b	b	b	b	a	a
lg1	mk81	42.266	1	45103191	45103191	a	a	b	-	b	b	a	-	a	-	b	-	b	b	a	a	a	-	a	a	a	a	a	b	a	a	b	a	-	-	a	a	a	b	b	b	b	b	b	b	b	b	a	a
lg1	mk80	42.305	1	45103140	45103140	a	a	b	-	b	b	a	-	-	-	b	a	b	b	a	a	a	-	a	a	a	a	a	b	a	a	b	a	-	-	a	a	a	b	b	b	b	b	b	b	b	b	a	a
lg1	mk83	43.654	1	45359832	45359832	a	a	b	b	b	b	a	a	b	b	b	a	b	b	a	a	a	-	a	a	a	a	a	b	a	a	-	-	-	-	a	a	a	b	b	b	b	b	b	b	b	b	a	a
lg1	mk86	44.508	1	46236276	46236276	a	a	b	-	b	b	a	a	-	b	b	a	b	b	a	a	a	-	-	a	a	a	a	b	a	a	b	-	-	-	a	a	a	b	b	-	b	b	b	b	b	b	a	a
lg1	mk98	47.5	1	49357749	49357749	a	a	b	b	b	b	a	a	-	b	-	a	b	b	a	a	a	-	a	a	a	a	a	b	a	a	-	b	b	-	a	a	a	b	b	b	b	b	b	b	b	-	a	a
lg1	mk97	47.506	1	49326307	49326307	a	a	b	b	b	-	a	a	-	-	-	a	b	b	a	a	a	-	a	a	a	a	a	b	a	a	-	b	-	-	a	a	a	b	b	b	b	b	b	b	b	-	a	a
lg1	mk101	47.529	1	49799938	49799938	a	a	b	b	b	b	a	a	-	-	-	a	b	b	a	a	a	-	a	a	a	a	-	b	a	a	-	b	b	-	a	a	a	b	b	b	b	b	b	b	b	-	a	a
lg1	mk99	48.345	1	49684128	49684128	a	a	b	b	b	b	a	a	-	b	-	a	b	b	a	b	a	-	a	a	a	a	a	b	a	a	-	b	b	-	a	a	a	b	b	b	b	b	b	b	b	-	a	a
lg1	mk100	48.555	1	49788920	49788920	a	a	b	b	b	b	a	a	-	b	a	-	b	b	a	b	a	-	a	-	a	a	a	b	a	a	-	b	b	-	a	a	a	b	-	b	b	b	b	b	b	-	a	a
lg1	mk104	51.214	1	52012697	52012697	a	a	b	b	b	b	a	a	-	-	-	a	-	b	a	a	a	-	a	a	a	a	a	-	a	b	-	b	b	-	a	a	a	b	b	b	b	b	b	-	b	-	a	a
lg1	mk102	51.302	1	52012658	52012658	a	a	b	b	b	b	a	a	-	-	-	a	-	b	a	a	a	-	-	a	a	a	a	-	a	b	-	b	b	-	a	a	a	b	b	b	b	b	b	-	b	-	a	a
lg1	mk103	51.548	1	52012685	52012685	a	a	b	b	b	b	a	a	-	-	-	a	-	b	a	a	a	-	a	a	a	a	a	-	a	b	-	b	b	-	a	a	a	b	b	b	b	b	b	-	b	-	a	a
lg1	mk106	52.8	1	52012867	52012867	a	a	b	b	b	b	a	a	-	-	-	a	b	b	-	a	a	-	a	a	a	a	a	b	a	b	-	b	b	-	a	a	a	b	b	b	b	b	b	b	b	-	a	a
lg1	mk105	52.817	1	52012863	52012863	a	a	b	b	b	b	a	a	-	-	-	a	b	b	a	a	a	-	a	a	a	a	a	b	a	b	-	b	b	-	a	a	a	b	b	b	b	b	b	b	b	-	a	a
lg1	mk107	52.882	1	52312150	52312150	a	a	b	b	b	b	a	a	-	b	b	a	b	b	a	a	a	-	a	a	a	a	a	b	a	-	-	b	b	-	a	a	a	b	b	b	b	b	b	b	b	-	a	a
lg1	mk108	54.929	1	53326710	53326710	a	a	b	b	b	b	a	a	b	-	a	a	b	b	a	b	a	-	a	a	a	a	a	b	a	a	-	b	b	-	a	a	a	b	b	b	b	b	b	b	b	-	a	a
lg1	mk114	58.657	1	56210783	56210783	-	-	b	b	b	b	a	a	-	-	-	a	b	b	a	a	a	-	a	a	a	-	a	b	a	a	-	b	b	-	a	a	a	b	b	b	b	b	b	b	a	-	a	a
lg1	mk113	58.738	1	56204930	56204930	-	-	b	b	b	b	a	a	-	-	a	a	b	b	a	-	-	-	a	a	a	-	-	b	a	-	-	b	b	-	a	a	a	b	b	b	b	b	b	b	a	-	a	a
lg1	mk110	59.14	1	55373002	55373002	-	-	b	b	b	b	a	a	-	-	-	a	b	b	a	a	a	-	a	a	a	-	a	b	a	a	-	b	b	-	a	a	a	b	b	b	b	b	b	b	a	-	a	a
lg1	mk111	59.148	1	55373010	55373010	-	-	b	b	b	b	a	a	-	-	-	a	b	b	a	a	a	-	a	a	a	-	a	b	a	a	-	b	b	-	a	a	a	b	b	b	b	b	b	b	a	-	a	a
lg1	mk115	59.148	1	56694958	56694958	a	-	-	b	b	b	a	a	-	-	a	-	b	b	a	-	a	-	a	a	a	-	a	-	a	a	-	-	-	-	a	a	a	b	b	b	b	b	b	b	a	-	a	-
lg1	mk112	59.167	1	56156085	56156085	-	-	b	b	-	b	a	a	-	-	-	a	b	b	a	a	a	-	a	a	a	-	a	b	a	a	-	b	b	-	a	a	a	b	b	b	b	-	b	b	a	-	a	a
lg1	mk109	64.522	1	54474774	54474774	-	-	-	b	b	b	a	a	-	-	-	a	b	b	-	a	a	-	a	a	a	-	a	a	a	-	-	b	b	a	a	a	a	b	b	b	b	b	b	b	a	-	a	a
lg1	mk117	66.33	1	57258007	57258007	-	-	-	b	b	b	a	a	-	-	-	a	b	b	a	a	a	-	a	a	a	-	a	a	a	a	-	b	b	a	a	a	a	b	b	b	b	b	b	b	a	-	a	a
lg1	mk116	66.341	1	57257956	57257956	-	-	-	b	b	b	a	a	-	-	-	a	b	b	a	a	a	-	a	a	a	-	a	a	a	a	-	b	b	a	a	a	a	b	b	b	b	b	b	b	a	-	a	a
lg1	mk118	67.536	1	58670325	58670325	-	-	-	b	b	b	a	a	-	-	-	a	b	b	a	a	a	-	a	a	a	-	a	a	a	a	-	b	b	a	a	a	a	b	b	b	b	b	b	b	a	-	a	a
lg1	mk119	68.248	1	59251593	59251593	-	-	-	b	b	b	a	a	b	-	-	a	b	b	a	a	a	-	a	a	a	-	a	a	a	a	-	b	b	a	a	a	a	b	b	b	b	b	b	b	a	-	a	a
lg1	mk126	70.366	1	66134948	66134948	a	-	-	-	b	b	a	a	-	-	-	a	b	b	a	a	a	b	a	a	a	-	a	a	a	a	b	b	b	a	a	a	a	b	b	a	b	b	b	b	a	-	a	a
lg1	mk130	71.381	1	69617705	69617705	-	-	-	b	-	b	a	a	-	-	a	a	b	b	a	b	a	b	a	a	-	-	a	a	a	a	-	b	b	a	a	a	a	b	b	a	b	b	b	b	a	-	a	a
lg1	mk129	71.461	1	69299090	69299090	b	-	-	b	-	b	a	a	-	-	a	-	b	b	-	b	a	b	a	a	-	-	a	a	a	a	-	b	b	a	a	a	a	b	b	a	b	b	-	b	a	-	a	a
lg1	mk123	73.029	1	65037531	65037531	-	-	-	b	-	b	a	a	-	-	-	a	b	-	a	a	a	-	a	a	a	-	a	a	a	-	-	b	b	a	a	a	a	b	b	a	b	b	b	b	a	a	a	-
lg1	mk122	73.034	1	65037520	65037520	-	-	-	b	-	b	a	a	-	-	-	a	b	-	a	a	a	-	a	a	a	-	a	a	a	-	-	b	b	a	a	a	a	b	b	a	b	b	b	b	a	a	a	-
lg1	mk124	73.038	1	65037641	65037641	-	-	-	b	-	b	a	a	-	-	-	a	b	-	a	a	a	-	a	a	a	-	a	-	a	-	-	b	b	a	a	a	a	b	b	a	b	b	b	b	a	a	a	-
lg1	mk128	73.18	1	67583212	67583212	-	-	-	b	-	b	a	a	-	-	-	a	b	-	a	a	a	b	a	a	a	-	a	a	a	a	-	b	-	a	a	a	a	b	b	a	b	b	b	b	a	a	a	a
lg1	mk127	74.399	1	67387582	67387582	b	b	-	b	-	b	a	a	b	-	-	a	b	b	a	a	a	b	a	a	a	b	a	a	a	a	-	b	-	a	a	a	a	b	b	a	b	b	b	b	a	-	a	a
lg1	mk125	74.415	1	65802419	65802419	-	-	-	b	-	b	a	a	-	-	-	a	b	b	a	a	a	-	a	a	a	-	a	a	a	a	-	-	b	a	a	a	a	b	b	a	b	b	b	b	a	-	a	a
lg1	mk121	78.483	1	62734210	62734210	-	-	-	b	b	b	a	a	-	-	-	a	b	b	a	a	a	-	a	a	a	-	a	b	a	-	-	b	b	-	a	a	a	b	b	a	b	b	b	b	a	-	a	a
lg1	mk120	81.514	1	60782371	60782371	-	-	b	b	b	b	a	a	-	-	-	a	-	b	a	b	a	-	a	a	a	-	a	b	a	-	-	b	b	-	a	a	a	b	b	b	b	b	b	b	a	-	a	a
lg1	mk131	88.949	1	74758520	74758520	-	-	-	b	b	b	a	a	-	-	a	a	b	b	a	a	a	a	a	a	-	-	b	b	-	-	-	b	b	-	a	a	a	b	b	-	b	b	b	b	a	b	a	a
lg1	mk135	89.402	1	75503995	75503995	-	-	-	-	-	b	a	a	-	-	a	a	b	b	a	a	-	a	a	a	-	-	b	b	a	-	-	b	b	-	a	a	a	b	b	a	b	b	b	b	a	b	a	a
lg1	mk134	89.415	1	75503994	75503994	-	-	-	-	-	b	a	a	-	-	a	a	b	b	a	a	-	a	a	a	-	-	b	b	a	-	-	b	b	-	a	a	a	b	b	a	b	b	b	b	a	b	a	a
lg1	mk133	89.438	1	75503976	75503976	-	-	-	-	-	b	a	a	-	-	a	a	b	b	a	a	-	a	a	a	-	-	b	b	a	-	-	b	b	-	a	a	a	b	b	a	b	b	b	b	a	b	a	a
lg1	mk132	89.491	1	75497467	75497467	-	-	-	-	-	b	a	a	-	-	a	a	b	b	a	a	a	a	a	a	-	-	b	b	a	-	-	b	b	-	a	a	a	b	b	a	b	b	b	b	a	b	a	-
lg1	mk138	91.736	1	77993999	77993999	-	-	b	b	b	b	a	a	-	-	a	a	b	b	a	-	a	a	a	a	-	-	b	b	a	-	-	b	b	-	a	a	a	b	b	b	b	b	b	b	a	b	a	a
lg1	mk137	91.81	1	77993972	77993972	-	-	b	b	b	b	a	a	-	-	a	a	b	b	a	-	a	a	a	a	-	-	b	b	a	-	-	b	b	-	a	a	a	b	b	b	b	b	b	b	a	b	a	a
lg1	mk136	92.465	1	75504017	75504017	-	-	-	-	-	b	a	a	-	-	a	a	b	b	a	b	-	a	a	a	-	-	b	b	a	-	-	b	b	-	a	a	a	b	b	a	b	b	b	b	a	b	a	a
lg1	mk140	96.425	1	78957649	78957649	-	-	b	b	b	b	a	a	-	-	a	a	b	b	-	b	b	a	a	a	-	-	b	b	b	-	-	b	-	-	a	a	a	b	b	b	b	b	b	b	-	b	a	a
lg1	mk139	96.441	1	78957645	78957645	-	-	b	b	b	b	a	a	-	-	a	a	b	b	-	b	b	a	a	a	-	-	b	b	b	-	-	b	-	-	a	a	a	b	b	b	b	b	b	b	-	b	a	a
lg1	mk148	97.029	1	86339877	86339877	-	-	b	b	b	b	a	a	-	b	-	a	-	b	-	b	b	-	a	a	-	-	b	-	b	-	a	-	-	-	a	a	a	b	b	b	b	b	b	b	-	b	a	a
lg1	mk145	97.069	1	86339775	86339775	-	-	b	b	b	-	a	a	-	b	-	a	-	b	-	b	b	-	a	a	-	-	b	-	b	-	a	-	-	-	a	-	a	b	b	b	b	b	b	b	-	b	a	a
lg1	mk143	97.127	1	86339744	86339744	-	-	b	b	b	-	a	a	-	b	-	a	-	b	-	b	b	-	a	a	-	-	b	-	b	-	a	-	-	-	a	a	a	b	b	b	b	b	b	b	-	b	a	a
lg1	mk144	97.191	1	86339770	86339770	-	-	b	b	b	-	a	a	-	b	-	a	-	b	-	b	b	-	a	a	-	-	b	-	b	-	a	-	-	-	a	a	a	b	b	b	b	b	b	b	-	b	a	a
lg1	mk147	97.275	1	86339821	86339821	-	-	b	b	b	b	a	a	-	b	-	a	-	b	-	b	b	-	a	a	-	-	b	-	b	-	a	-	-	-	a	a	a	b	b	b	b	b	b	b	-	b	a	a
lg1	mk146	97.336	1	86339814	86339814	-	-	b	b	b	b	a	a	-	b	-	a	-	b	-	b	b	-	a	a	-	a	b	-	b	-	a	-	-	-	a	a	a	b	b	b	b	b	b	b	-	b	a	a
lg1	mk156	101.039	1	91157173	91157173	-	-	b	b	b	b	b	b	-	-	a	a	b	b	a	a	b	a	a	a	-	-	b	b	b	a	a	b	a	-	a	a	-	b	b	b	b	b	b	b	b	b	a	a
lg1	mk142	102.431	1	85327422	85327422	-	-	b	b	b	b	a	a	-	-	a	a	b	b	a	-	b	a	a	a	-	-	b	b	b	-	a	b	-	-	a	a	a	b	b	b	b	b	b	b	-	b	a	a
lg1	mk149	105.746	1	86623528	86623528	-	-	b	b	b	b	a	a	-	b	a	a	b	b	a	a	b	a	a	a	-	-	-	a	b	a	a	b	-	a	a	a	a	b	b	b	b	-	b	-	-	b	a	a
lg1	mk155	108.339	1	89995713	89995713	-	-	b	b	b	b	b	b	-	-	a	a	b	b	a	a	b	a	a	a	-	-	b	b	-	a	a	b	-	a	a	a	a	b	b	b	b	b	b	b	b	b	a	a
lg1	mk165	109.68	1	95839684	95839684	-	-	-	-	-	a	b	b	-	-	-	a	b	b	a	-	b	a	a	a	-	-	b	b	b	a	-	b	-	a	a	a	a	b	b	b	-	b	b	-	b	b	a	a
lg1	mk164	110.373	1	95440534	95440534	-	-	-	a	-	a	b	b	-	-	a	a	-	-	-	b	b	a	a	a	-	a	b	b	b	a	a	b	a	a	a	a	a	b	b	b	-	b	b	-	b	b	a	a
lg1	mk163	110.379	1	95440503	95440503	-	-	-	a	-	a	b	b	-	-	a	a	-	-	-	b	b	a	a	a	-	a	b	b	b	a	a	b	a	a	a	a	a	b	b	b	-	b	b	-	b	b	a	a
lg1	mk162	110.581	1	95425700	95425700	-	-	-	a	-	a	-	b	-	-	a	a	b	b	-	b	b	a	a	a	-	-	b	b	b	a	a	b	-	a	a	a	a	b	b	b	-	b	b	b	b	b	a	-
lg1	mk166	111.13	1	95839728	95839728	-	-	-	a	-	a	b	b	-	-	-	a	b	b	a	-	b	a	a	-	-	-	b	b	b	a	-	b	-	a	a	a	a	b	b	b	-	b	b	-	b	b	a	-
lg1	mk167	111.351	1	95839738	95839738	-	-	-	a	-	a	b	b	-	-	-	a	b	b	a	-	b	a	a	a	-	-	b	b	b	a	-	b	-	a	a	a	a	b	b	b	-	b	b	-	b	b	a	a
lg1	mk154	115.032	1	89271540	89271540	-	-	-	a	a	a	b	b	-	-	a	a	b	b	a	a	b	a	a	a	-	-	b	b	b	a	a	b	-	a	a	a	a	b	b	a	b	b	b	b	-	-	a	a
lg1	mk151	115.137	1	89218356	89218356	-	-	-	a	a	-	b	b	-	-	-	a	-	-	-	a	b	a	a	a	-	-	b	b	b	-	a	b	-	a	a	a	a	b	b	a	b	b	b	b	-	-	a	a
lg1	mk152	115.144	1	89243170	89243170	-	-	-	a	a	a	b	b	-	-	-	a	b	b	a	-	b	-	a	a	b	-	b	b	-	-	a	b	-	a	a	a	a	b	b	a	b	b	b	b	-	b	a	a
lg1	mk153	115.509	1	89243220	89243220	-	-	-	a	a	a	b	b	-	-	-	a	b	b	a	a	b	-	a	a	b	-	b	b	-	a	a	b	-	a	a	a	a	b	b	a	b	b	b	b	-	b	a	a
lg1	mk157	120.255	1	91157263	91157263	-	-	-	a	a	a	b	b	-	-	a	a	b	b	a	a	b	a	a	a	-	-	b	b	b	a	a	b	-	-	a	a	a	b	b	a	b	b	b	b	b	b	a	a
lg1	mk160	120.258	1	91585679	91585679	-	-	-	a	a	a	b	-	-	-	a	a	b	b	a	a	b	a	a	a	-	-	b	b	b	-	a	b	-	-	a	a	a	b	b	a	b	b	b	b	b	b	a	a
lg1	mk159	120.263	1	91457088	91457088	-	-	-	-	a	a	b	b	-	a	a	-	b	b	-	a	b	a	a	a	-	-	b	b	b	-	a	b	a	-	a	a	a	b	b	a	b	b	b	b	b	-	a	a
lg1	mk158	120.274	1	91157286	91157286	-	-	-	a	a	a	b	b	-	-	a	a	b	b	a	a	b	a	a	a	-	-	b	b	b	a	a	b	-	-	a	a	a	b	b	a	b	b	b	b	b	b	a	a
lg1	mk161	121.485	1	93784366	93784366	-	-	-	a	a	a	b	b	-	-	a	a	b	b	a	a	b	a	a	a	-	-	b	b	b	-	a	b	-	-	a	a	a	b	b	a	-	b	b	-	b	b	a	a
lg1	mk150	122.355	1	87473835	87473835	-	b	-	a	a	a	b	b	-	-	a	a	b	b	a	b	b	a	a	a	-	-	b	b	b	-	a	b	-	-	a	a	a	b	b	a	b	b	b	b	-	b	a	a
lg1	mk168	123.72	1	95985038	95985038	-	-	-	a	-	a	-	b	-	-	a	a	b	-	-	-	b	a	a	a	-	-	b	b	b	-	a	b	-	-	a	a	a	b	b	b	-	b	b	-	b	b	a	a
lg1	mk169	126.761	1	98160833	98160833	b	b	b	-	b	-	b	b	-	-	a	a	b	b	a	b	b	a	a	a	-	-	b	b	b	-	a	b	-	-	a	a	a	b	b	b	-	b	a	a	b	b	a	a
lg1	mk170	129.879	1	100059851	100059851	b	b	-	-	-	a	b	b	-	-	-	a	b	-	a	-	b	a	a	a	-	-	b	-	b	a	a	a	a	a	a	a	-	b	b	-	-	b	a	a	b	-	a	a
lg1	mk171	131.739	1	100495776	100495776	b	b	-	a	-	a	b	b	-	-	a	a	b	b	a	a	b	a	a	a	-	-	b	b	b	a	a	a	a	a	a	a	a	b	b	-	-	-	a	a	b	b	a	a
lg1	mk172	132.097	1	100533164	100533164	b	b	-	a	-	a	b	b	-	-	a	a	-	b	a	a	b	a	a	a	-	b	b	b	b	a	a	a	-	a	a	a	a	b	b	-	-	-	a	a	b	b	a	a
lg1	mk186	134.486	1	101958971	101958971	b	b	b	-	-	-	b	b	-	-	a	a	b	b	a	-	b	a	a	a	-	-	b	b	a	a	a	a	a	a	a	a	a	b	b	b	-	-	a	a	b	b	a	a
lg1	mk187	134.982	1	105439772	105439772	b	b	-	-	b	-	b	b	-	-	a	a	b	b	a	-	b	a	a	a	a	a	b	b	a	a	a	a	a	a	a	a	-	b	b	b	-	-	a	a	b	b	a	a
lg1	mk177	138.976	1	100905652	100905652	b	b	-	a	-	a	b	b	-	-	a	a	b	b	a	a	b	a	a	a	-	-	b	b	a	-	a	a	a	-	a	a	a	b	b	-	-	-	a	a	b	b	a	a
lg1	mk182	138.989	1	100992703	100992703	b	b	-	a	-	a	-	b	-	-	a	a	b	b	a	a	b	a	a	a	-	-	b	b	a	-	a	a	-	-	a	a	a	b	b	b	-	-	a	a	b	b	a	a
lg1	mk180	138.994	1	100970643	100970643	b	b	-	a	-	a	b	b	a	-	a	a	b	b	a	a	b	a	a	a	-	-	b	b	a	-	a	a	a	-	a	a	a	b	-	-	-	-	a	a	b	b	a	a
lg1	mk184	138.996	1	100992845	100992845	b	b	-	a	-	a	-	b	-	-	a	a	b	b	a	a	b	a	a	a	-	-	b	b	a	-	a	a	-	-	a	a	a	b	b	b	-	-	a	a	b	b	a	a
lg1	mk185	138.998	1	100992852	100992852	b	b	-	a	-	a	-	b	-	-	a	a	b	b	a	a	b	a	a	a	-	-	b	b	a	-	a	a	-	-	a	a	a	b	b	b	-	-	a	a	b	b	a	-
lg1	mk183	139.001	1	100992827	100992827	b	b	-	a	-	a	-	b	-	-	a	a	b	b	a	a	b	a	a	a	-	-	b	b	a	-	a	a	-	-	a	a	a	b	b	b	-	-	a	a	b	b	a	a
lg1	mk181	139.058	1	100971508	100971508	b	b	a	a	a	a	b	b	-	-	a	a	b	b	a	a	b	a	a	a	-	-	b	b	a	-	a	a	a	-	a	a	a	b	b	-	-	-	a	a	b	b	a	a
lg1	mk178	139.195	1	100934133	100934133	b	b	-	a	-	a	b	b	-	-	a	a	b	b	a	a	b	a	a	a	-	-	b	b	a	-	a	a	a	-	a	a	a	b	b	-	-	-	a	a	b	b	a	a
lg1	mk179	139.502	1	100966581	100966581	b	b	-	-	-	a	b	b	a	-	-	a	b	b	-	a	b	a	a	a	-	-	b	-	-	-	a	a	a	-	a	a	a	b	b	a	-	-	a	a	b	b	a	-
lg1	mk175	141.033	1	100810229	100810229	b	b	b	b	b	b	b	b	-	-	a	a	b	b	a	a	b	a	a	a	-	-	b	b	a	-	a	a	a	-	a	a	-	b	b	b	-	-	a	a	b	b	a	a
lg1	mk173	141.033	1	100729860	100729860	b	b	b	b	b	b	b	b	-	-	a	a	b	b	a	a	b	a	a	a	-	-	b	b	a	-	a	a	a	-	a	a	-	b	b	b	-	-	a	a	b	b	a	a
lg1	mk174	141.033	1	100730060	100730060	b	b	b	b	b	b	b	b	-	-	a	a	b	b	a	a	b	a	a	a	-	-	b	b	a	-	a	a	a	-	a	a	-	b	b	b	-	-	a	a	b	b	a	a
lg1	mk176	141.033	1	100810285	100810285	b	b	b	b	b	b	b	b	-	-	a	a	b	b	a	a	b	a	a	a	-	-	b	b	a	-	a	a	a	-	a	a	-	b	b	b	-	-	a	a	b	b	a	a
lg1	mk192	144.357	1	113775579	113775579	b	b	b	b	b	b	b	b	-	-	a	a	b	b	a	-	b	b	a	a	a	a	b	b	a	-	a	a	a	-	a	a	-	a	a	b	-	-	a	a	b	b	a	a
lg1	mk194	144.398	1	114604445	114604445	b	b	b	b	b	b	b	b	a	-	a	a	b	b	-	b	b	b	-	a	a	a	b	b	a	-	a	a	a	-	a	a	-	a	a	b	-	-	a	a	b	b	a	a
lg1	mk193	144.4	1	113830287	113830287	b	b	b	b	b	b	b	b	-	-	a	a	b	b	a	b	b	b	a	a	a	a	b	b	a	-	a	a	a	-	a	a	-	a	a	b	-	-	a	a	b	b	a	a
lg1	mk203	145.831	1	122555025	122555025	b	b	b	b	b	b	b	b	-	-	a	a	b	b	a	b	b	b	a	a	a	a	b	b	a	-	a	a	a	-	a	a	-	-	a	b	-	-	a	a	b	b	a	a
lg1	mk291	145.862	1	131708132	131708132	b	b	b	b	b	b	b	b	-	-	a	a	b	b	-	-	b	b	a	a	-	a	b	b	a	-	a	a	a	-	a	a	-	b	a	b	-	-	-	a	b	b	a	a
lg1	mk212	147.997	1	122662533	122662533	b	b	b	b	b	b	b	b	-	-	a	a	b	b	a	b	b	b	a	a	a	a	b	b	a	a	a	a	a	a	a	a	-	-	a	b	-	-	a	a	b	b	a	a
lg1	mk316	148.614	1	143506157	143506157	b	b	-	a	-	-	b	b	a	-	-	a	b	b	a	b	b	b	a	a	a	a	b	b	a	a	a	a	a	a	a	a	a	b	a	-	-	-	a	a	b	b	a	a
lg1	mk315	148.625	1	143501581	143501581	b	b	-	a	-	-	b	b	a	-	a	a	b	b	-	b	b	b	a	a	a	a	b	b	a	a	a	a	a	a	a	a	-	b	a	-	b	-	a	a	b	b	a	a
lg1	mk195	149.518	1	120361184	120361184	b	b	b	-	b	b	b	b	-	-	a	a	b	-	a	-	b	b	a	a	a	a	b	b	a	a	a	a	a	a	a	a	a	-	a	b	-	-	a	a	b	b	a	a
lg1	mk196	150.642	1	122461544	122461544	b	b	b	b	b	b	b	b	b	-	a	a	b	b	a	a	b	-	a	a	a	a	b	b	a	a	a	a	a	a	a	a	-	-	a	b	-	-	a	a	b	b	a	a
lg1	mk206	150.914	1	122555166	122555166	b	b	b	-	b	b	b	b	-	-	a	a	b	b	a	a	b	b	a	a	a	a	-	b	a	a	a	a	a	a	a	a	-	-	a	b	-	-	a	a	b	b	a	a
lg1	mk199	151.284	1	122547336	122547336	b	-	b	-	b	b	b	b	a	-	a	a	b	b	-	a	b	-	a	a	a	a	b	b	a	a	a	a	-	a	a	a	a	-	a	b	-	-	a	a	-	b	a	a
lg1	mk200	151.308	1	122547339	122547339	b	-	b	-	b	b	b	b	a	-	a	a	b	b	-	a	b	-	a	a	a	a	b	b	a	a	a	a	-	a	a	a	a	-	a	b	-	-	a	a	-	b	a	a
lg1	mk198	151.327	1	122547319	122547319	b	-	b	-	b	b	b	b	a	-	a	a	b	b	-	a	b	-	a	a	a	-	b	b	a	a	a	a	-	a	a	a	a	-	a	b	-	-	a	a	-	b	a	a
lg1	mk201	151.339	1	122547344	122547344	b	-	b	-	b	b	b	b	a	-	a	a	b	b	-	a	b	-	a	a	a	a	b	b	a	a	a	a	-	a	a	a	a	-	a	b	-	-	a	a	-	b	a	a
lg1	mk209	151.348	1	122555569	122555569	b	b	-	-	b	-	-	b	a	-	a	a	b	b	a	a	b	b	a	a	a	a	b	-	a	-	a	a	a	a	a	a	a	-	a	b	-	a	a	a	b	b	-	a
lg1	mk210	151.35	1	122555586	122555586	b	b	-	-	b	-	-	b	a	-	a	a	b	b	a	a	b	b	a	a	a	a	b	-	a	-	a	a	a	a	a	a	a	-	a	b	-	a	a	a	b	b	-	a
lg1	mk202	151.517	1	122555021	122555021	b	b	b	b	b	b	b	b	-	-	a	a	b	b	a	a	b	b	a	a	a	a	b	b	a	a	a	a	a	a	a	a	-	-	a	b	-	-	a	a	b	b	a	a
lg1	mk197	151.678	1	122547309	122547309	b	-	b	-	b	b	b	b	a	-	a	a	b	b	-	a	b	-	a	a	a	a	b	b	a	a	a	a	-	a	a	a	a	-	a	b	-	-	a	a	-	b	a	a
lg1	mk207	151.869	1	122555171	122555171	b	b	b	-	b	b	b	b	-	-	a	a	b	b	a	a	b	b	a	a	a	a	-	b	a	a	a	a	a	a	a	a	-	-	a	b	-	-	a	a	b	b	a	a
lg1	mk211	152.129	1	122602311	122602311	b	b	-	b	-	b	b	b	-	-	a	a	b	-	a	a	b	b	-	-	a	-	b	-	-	a	a	a	a	a	a	a	-	-	-	b	-	-	a	a	b	-	-	-
lg1	mk208	152.376	1	122555185	122555185	b	b	b	-	b	b	b	b	-	-	a	a	b	b	a	a	b	b	a	a	a	a	-	b	a	a	a	a	a	a	a	a	-	-	a	b	-	-	a	a	b	b	a	a
lg1	mk190	154.465	1	110798604	110798604	b	b	-	a	-	-	b	b	-	-	-	a	b	b	a	a	b	b	a	a	a	a	b	b	a	a	a	a	a	a	a	a	a	a	a	-	-	-	a	a	b	b	a	a
lg1	mk310	154.899	1	141379827	141379827	b	b	-	a	a	-	b	b	-	a	a	a	b	-	a	a	b	b	a	a	a	a	b	b	a	a	a	a	a	a	a	a	a	-	a	-	-	-	a	a	b	b	a	a
lg1	mk188	155.14	1	110511019	110511019	b	b	-	a	-	-	-	b	-	a	a	a	b	-	a	a	b	b	a	a	a	a	b	b	a	a	a	a	a	a	a	a	a	a	a	-	-	-	a	a	b	b	a	a
lg1	mk189	155.398	1	110643347	110643347	b	b	-	a	-	-	b	b	-	-	-	a	b	-	a	a	b	b	a	a	a	a	b	b	a	a	a	a	-	-	a	a	a	a	a	-	-	-	a	a	b	b	a	a
lg1	mk214	156.29	1	128101409	128101409	b	b	-	a	a	-	b	b	-	-	a	a	b	b	a	a	b	-	a	a	a	a	b	b	a	a	a	a	a	a	a	a	a	-	a	-	-	-	a	a	b	b	a	a
lg1	mk215	156.476	1	128261940	128261940	b	b	-	a	-	-	b	b	-	-	a	a	b	b	a	a	b	b	a	a	a	a	b	b	a	a	a	a	a	a	a	a	a	b	a	-	-	-	a	a	b	b	a	a
lg1	mk309	156.502	1	139968116	139968116	b	b	-	a	-	-	b	b	-	-	a	a	b	b	-	a	b	b	a	a	a	a	b	b	a	a	a	a	a	a	a	a	a	b	a	-	-	-	a	a	b	b	a	a
lg1	mk307	156.536	1	139477976	139477976	b	b	-	a	-	-	b	b	-	-	a	a	b	b	a	a	b	b	a	a	a	a	b	b	a	a	a	a	a	a	a	a	a	b	a	-	-	-	a	a	b	b	a	a
lg1	mk311	156.553	1	141947158	141947158	b	b	-	a	-	-	b	b	-	-	-	a	b	b	-	a	b	b	a	a	a	a	b	b	a	a	a	a	a	a	a	a	a	b	a	-	-	-	a	a	b	b	a	a
lg1	mk213	156.601	1	128005952	128005952	-	b	-	a	-	-	b	b	-	-	a	a	b	b	a	a	b	b	a	a	a	a	b	b	a	a	a	a	a	a	a	a	a	b	a	-	-	-	a	a	b	-	a	a
lg1	mk216	156.629	1	128651054	128651054	b	b	-	a	-	-	b	b	-	-	a	a	b	b	a	a	b	b	a	a	a	a	b	b	a	a	a	a	a	a	a	a	a	b	a	-	-	-	a	a	b	b	a	a
lg1	mk308	156.748	1	139743341	139743341	b	-	-	a	-	-	b	b	-	-	a	a	-	b	-	a	b	b	a	a	a	a	-	b	a	a	a	a	a	a	a	a	a	b	a	-	-	-	a	a	b	b	a	a
lg1	mk284	157.878	1	131293968	131293968	b	b	-	a	-	-	b	b	-	-	a	a	b	b	a	a	b	b	a	a	a	a	b	b	a	a	a	a	a	a	a	a	a	b	a	-	-	-	a	a	b	b	a	a
lg1	mk296	158.081	1	133008389	133008389	b	b	-	a	-	-	b	b	-	-	a	a	b	b	a	a	b	b	a	a	a	a	b	b	a	a	a	a	a	a	a	a	a	b	a	-	-	-	a	a	b	b	a	a
lg1	mk232	158.107	1	129652012	129652012	b	b	-	a	-	-	b	b	-	-	a	a	b	b	a	a	b	b	a	a	a	a	b	b	a	a	a	a	a	a	a	a	a	b	a	-	-	-	a	a	b	b	a	a
lg1	mk242	158.122	1	130057240	130057240	b	b	-	a	-	-	b	b	-	-	a	a	b	b	a	a	b	b	a	a	a	a	b	b	a	a	a	a	a	a	a	a	a	b	a	-	-	-	a	a	b	b	a	a
lg1	mk243	158.136	1	130057531	130057531	b	b	-	a	-	-	b	b	-	-	a	a	b	b	a	a	b	b	a	a	a	a	b	b	a	a	a	a	a	a	a	a	a	b	a	-	-	-	a	a	b	b	a	a
lg1	mk267	158.177	1	130642273	130642273	b	b	-	a	-	-	b	b	-	-	a	a	b	b	a	a	b	b	a	a	a	a	b	b	a	a	a	a	a	a	a	a	a	b	a	-	-	-	a	a	b	b	a	a
lg1	mk292	158.203	1	131995471	131995471	b	b	-	a	-	-	b	b	a	-	a	a	b	b	a	a	b	-	a	a	a	a	b	b	a	a	a	a	-	a	a	a	a	b	a	-	-	-	a	a	b	b	a	a
lg1	mk300	158.224	1	135590550	135590550	b	b	-	a	-	-	b	b	-	-	-	a	b	b	a	a	b	b	a	a	a	a	b	b	a	a	a	a	a	a	a	a	a	b	a	-	-	-	a	a	b	b	a	a
lg1	mk273	158.356	1	131057024	131057024	b	b	-	a	-	-	b	b	-	-	a	a	b	b	a	a	b	b	a	a	a	a	b	b	a	a	a	a	a	a	a	a	a	b	a	-	-	-	a	a	b	b	a	a
lg1	mk254	158.459	1	130360196	130360196	b	b	-	a	-	-	b	b	-	-	a	a	b	b	a	a	b	b	a	a	a	a	b	b	a	a	a	a	a	a	a	a	a	b	a	-	-	-	a	a	b	b	a	a
lg1	mk324	158.836	1	148224483	148224483	-	b	-	a	-	-	b	b	a	-	a	a	b	b	a	-	b	-	-	a	-	-	b	-	a	a	a	a	a	-	a	-	a	b	-	-	-	-	-	a	-	b	a	a
lg1	mk225	159.245	1	129122016	129122016	b	b	-	a	-	-	b	b	-	-	a	a	b	b	a	b	b	b	a	a	a	a	b	b	a	a	a	a	a	a	a	a	a	b	a	-	-	-	a	a	b	b	a	a
lg1	mk287	159.6	1	131376162	131376162	-	b	-	a	-	-	b	b	-	-	a	a	b	b	a	-	b	b	a	a	a	a	b	b	a	a	a	a	a	a	a	a	a	b	a	-	-	-	a	a	b	b	a	a
lg1	mk244	159.946	1	130095604	130095604	b	b	-	a	-	-	b	b	-	b	a	a	b	b	a	a	b	b	a	a	a	a	b	b	a	a	a	a	a	a	a	a	a	b	a	-	-	-	a	a	b	b	a	a
lg1	mk278	160.054	1	131162572	131162572	b	b	-	a	-	-	b	b	-	-	a	-	b	-	-	a	b	b	a	a	a	a	b	b	-	a	a	a	a	a	a	a	a	b	a	-	-	-	-	a	b	b	a	a
lg1	mk274	160.097	1	131099807	131099807	b	b	-	a	-	-	b	b	-	-	a	a	b	b	a	a	b	b	a	a	a	a	b	b	a	a	a	a	a	a	a	a	a	b	a	-	-	-	a	a	b	b	a	a
lg1	mk241	160.116	1	130057221	130057221	b	b	-	a	-	-	b	b	-	-	a	a	b	b	a	a	b	b	a	a	a	a	b	b	a	a	a	a	a	a	a	a	a	b	a	-	-	-	a	a	b	b	a	a
lg1	mk293	160.164	1	132129331	132129331	b	b	-	a	-	-	b	b	-	-	a	a	b	b	a	a	b	b	a	a	a	a	b	b	a	a	a	a	a	a	a	a	a	b	a	-	-	-	a	a	b	b	a	a
lg1	mk259	160.248	1	130404822	130404822	b	b	-	a	-	-	b	b	-	-	a	a	b	b	a	a	b	b	a	a	a	-	b	b	a	a	-	a	a	a	a	a	a	b	a	-	-	-	a	a	b	b	a	a
lg1	mk221	160.353	1	129002248	129002248	b	b	-	a	-	-	b	b	-	-	a	a	b	b	a	a	b	b	a	a	a	a	b	b	a	a	a	a	a	a	a	a	a	b	a	-	-	-	a	a	b	b	a	a
lg1	mk247	160.681	1	130160895	130160895	b	b	-	a	-	-	b	b	-	-	a	a	b	b	a	a	b	b	a	a	a	-	b	b	a	a	a	a	a	a	a	a	a	b	a	-	-	-	a	a	b	b	a	a
lg1	mk270	160.993	1	130958513	130958513	b	b	-	a	-	a	b	b	-	-	a	a	b	b	a	a	b	b	a	a	a	a	b	b	a	a	a	a	a	a	a	a	a	b	a	-	-	-	a	-	b	b	a	a
lg1	mk288	161.237	1	131409646	131409646	b	b	-	a	-	-	b	b	-	-	a	a	b	b	a	a	b	b	a	a	a	a	b	b	a	a	a	a	a	a	a	a	a	b	a	-	-	-	a	a	b	b	a	a
lg1	mk236	161.481	1	129904829	129904829	b	b	-	a	-	-	b	b	-	-	a	a	b	b	a	a	b	b	a	a	a	a	b	b	a	a	a	a	a	a	a	a	a	b	a	-	-	-	a	a	b	b	a	a
lg1	mk238	161.75	1	129905055	129905055	b	b	-	a	-	-	b	b	-	-	a	a	b	b	a	a	b	b	a	a	a	a	b	b	a	a	a	a	a	a	a	a	a	b	a	-	-	-	a	a	b	b	a	a
lg1	mk263	161.983	1	130486478	130486478	b	b	-	a	-	-	b	b	-	-	a	a	b	b	a	a	b	b	a	a	-	-	b	b	a	a	a	a	-	a	a	a	a	b	a	-	-	-	a	-	b	b	a	a
lg1	mk222	162.023	1	129021142	129021142	b	b	-	a	-	a	b	b	a	a	a	a	b	b	a	a	b	b	a	a	a	a	b	b	a	a	a	a	a	a	a	a	a	b	a	-	-	-	a	a	b	b	a	-
lg1	mk223	162.208	1	129086621	129086621	b	b	-	a	-	-	b	b	-	-	a	a	b	b	a	a	b	b	a	a	a	a	b	b	a	a	a	a	a	a	a	a	a	b	a	-	-	-	a	a	b	b	a	a
lg1	mk305	162.368	1	138224675	138224675	b	b	-	a	-	-	b	b	-	-	a	a	b	b	a	a	b	b	a	a	a	a	b	b	a	a	a	a	a	a	a	a	a	b	a	-	-	-	a	-	b	b	a	a
lg1	mk231	162.648	1	129648024	129648024	b	b	-	-	-	-	b	b	-	-	a	-	b	b	-	-	b	b	a	a	-	-	-	b	a	a	-	a	a	a	a	a	a	b	a	b	-	-	a	a	b	b	a	a
lg1	mk262	163.029	1	130469772	130469772	b	b	-	a	-	-	b	b	-	-	a	a	b	b	a	a	b	b	a	a	a	a	b	b	a	a	a	a	a	a	a	a	a	b	a	-	-	-	a	a	b	b	a	a
lg1	mk229	163.304	1	129500810	129500810	b	b	-	a	-	-	b	b	-	-	a	a	b	b	-	a	b	b	a	a	a	a	b	b	a	a	a	a	a	a	a	a	a	b	a	-	-	-	a	a	b	b	a	a
lg1	mk235	163.542	1	129787634	129787634	b	b	-	a	-	-	b	b	-	b	a	a	b	b	a	a	b	b	a	a	a	a	b	b	a	a	a	a	a	a	a	a	a	b	a	-	-	-	a	a	b	b	a	a
lg1	mk268	163.645	1	130779624	130779624	b	b	-	a	-	-	b	b	-	-	a	a	b	b	a	a	b	b	a	a	a	a	b	b	a	a	a	a	a	a	a	a	a	b	a	-	-	-	a	a	b	b	a	a
lg1	mk280	163.789	1	131208428	131208428	b	b	b	a	-	-	b	b	-	-	-	a	b	b	a	a	b	b	a	a	a	a	b	b	a	a	a	a	a	a	a	a	a	b	a	-	-	-	a	a	b	b	-	a
lg1	mk303	163.902	1	136303308	136303308	b	-	-	-	-	-	b	b	-	-	-	a	b	b	-	a	b	b	-	a	a	a	b	-	a	a	a	a	a	a	a	a	a	b	-	-	a	-	-	a	b	b	-	-
lg1	mk261	163.983	1	130469736	130469736	b	b	-	a	-	-	b	b	-	-	a	a	b	b	a	a	b	b	a	a	a	a	b	b	a	a	a	a	a	a	a	a	a	b	a	-	-	-	a	a	b	b	a	a
lg1	mk219	164.054	1	128999474	128999474	b	b	-	a	-	-	b	b	-	-	a	a	b	b	a	a	b	b	a	a	a	a	b	b	a	a	a	a	a	a	a	a	a	b	a	-	-	-	a	a	b	b	a	a
lg1	mk290	164.147	1	131505997	131505997	b	b	-	a	-	-	b	b	-	-	a	a	b	b	a	a	b	b	a	a	a	a	b	b	a	a	a	a	-	a	a	a	a	b	a	-	-	-	a	a	b	b	a	a
lg1	mk294	164.234	1	132144430	132144430	b	b	-	a	-	-	b	b	-	-	a	a	b	b	a	a	b	b	a	a	a	a	b	b	a	a	a	a	a	a	a	a	a	b	a	-	-	b	a	a	b	b	a	a
lg1	mk258	164.39	1	130404816	130404816	b	b	-	a	-	-	b	b	-	-	a	a	b	b	a	a	b	b	a	a	a	-	b	b	a	a	-	a	a	a	a	a	a	b	a	-	-	-	a	a	b	b	a	a
lg1	mk256	164.554	1	130399701	130399701	b	b	-	a	-	-	b	b	-	-	a	a	b	b	a	a	b	b	-	-	a	a	b	b	a	a	a	a	a	-	-	a	a	b	a	-	-	-	a	-	b	b	a	a
lg1	mk266	164.685	1	130635232	130635232	b	b	-	a	-	-	b	b	-	-	a	a	b	b	a	a	b	b	a	a	a	a	b	b	a	a	a	a	a	a	a	a	a	b	a	-	-	-	a	a	b	b	a	a
lg1	mk283	164.859	1	131246090	131246090	b	-	-	-	-	-	b	b	-	-	a	a	b	b	a	a	b	b	a	a	a	a	b	b	a	a	a	a	a	a	a	a	-	b	a	-	-	-	a	a	b	b	a	a
lg1	mk269	165	1	130922713	130922713	b	b	-	a	-	-	b	b	-	-	a	a	b	b	a	a	b	b	a	a	a	a	b	b	a	a	a	a	a	a	a	a	a	b	a	-	-	-	a	a	b	b	a	a
lg1	mk251	165.162	1	130272936	130272936	b	b	-	a	-	-	b	b	-	-	a	a	b	b	a	a	b	b	a	a	a	a	b	b	a	a	a	a	a	a	a	a	a	b	a	-	-	-	a	a	b	b	a	a
lg1	mk297	165.316	1	134002033	134002033	b	b	-	a	-	-	-	b	-	-	a	a	b	-	a	a	b	b	a	a	a	a	b	b	a	a	a	a	a	-	a	a	a	b	a	-	-	b	a	a	b	b	a	a
lg1	mk252	165.397	1	130288234	130288234	-	b	-	a	-	-	b	b	-	-	a	a	b	b	a	a	b	b	a	a	a	a	b	b	a	a	a	a	a	a	a	a	a	b	a	-	-	-	a	a	b	b	a	a
lg1	mk301	165.459	1	135860655	135860655	b	b	-	a	-	-	b	b	-	-	a	a	b	b	-	a	b	b	a	a	a	a	b	b	a	a	a	a	a	a	a	a	a	b	a	-	-	-	a	a	b	b	a	a
lg1	mk264	165.667	1	130569667	130569667	b	b	-	a	-	-	b	b	-	-	a	a	b	b	a	a	b	b	a	a	a	a	b	-	a	a	a	a	a	a	a	a	a	b	a	-	-	-	a	a	b	b	a	a
lg1	mk281	165.779	1	131213275	131213275	b	b	-	a	-	-	b	b	-	-	a	a	b	b	a	a	b	b	a	a	a	a	b	b	a	a	a	a	a	a	a	a	a	b	a	-	-	-	a	a	-	b	a	a
lg1	mk253	165.894	1	130308338	130308338	b	b	b	a	-	-	b	b	-	-	a	a	b	b	a	a	b	b	a	a	a	a	b	b	a	a	a	a	a	a	a	a	a	b	a	-	-	-	a	a	b	b	a	a
lg1	mk257	166.041	1	130404808	130404808	b	b	-	a	-	-	b	b	-	-	a	a	b	b	a	a	b	b	a	a	a	-	b	b	a	a	a	a	a	a	a	a	a	b	a	-	-	-	a	a	b	b	a	a
lg1	mk265	166.15	1	130605618	130605618	b	b	-	a	-	-	b	b	-	-	a	a	b	b	-	a	b	b	a	a	a	a	b	b	a	a	a	a	a	a	a	a	a	b	a	-	-	-	a	a	b	b	a	a
lg1	mk220	166.295	1	129002007	129002007	b	b	-	a	-	-	b	b	-	-	a	a	b	b	a	a	b	b	a	a	a	a	b	b	a	a	a	a	a	a	a	a	a	b	a	-	-	-	a	a	b	b	a	a
lg1	mk318	166.382	1	144074161	144074161	b	b	-	a	-	-	b	b	a	-	a	a	b	b	a	a	b	b	a	a	a	a	b	b	a	a	a	a	a	a	a	a	a	b	a	-	-	-	a	a	b	b	a	a
lg1	mk322	166.467	1	147914085	147914085	b	b	-	a	-	-	b	b	a	-	a	a	b	b	a	a	b	b	a	a	a	a	b	b	a	a	a	a	a	a	a	a	a	b	a	-	-	-	a	a	b	b	a	a
lg1	mk298	166.612	1	134795276	134795276	b	b	-	a	-	-	b	b	-	-	a	a	b	b	a	a	b	b	a	a	a	a	b	b	a	a	a	a	a	a	a	a	a	b	a	-	-	-	a	a	b	b	a	a
lg1	mk228	166.691	1	129452898	129452898	b	b	-	a	-	-	b	b	a	-	a	a	b	b	a	a	b	b	a	a	a	a	b	b	a	a	a	a	a	a	-	a	a	b	a	-	-	-	a	a	b	b	a	a
lg1	mk289	166.968	1	131501710	131501710	b	b	-	a	-	b	b	b	-	-	a	a	b	-	a	a	b	b	a	a	a	a	b	-	a	a	a	a	a	a	a	a	a	b	a	-	-	-	-	a	b	b	a	a
lg1	mk246	167.282	1	130122083	130122083	b	b	-	a	-	-	b	b	-	-	a	a	b	b	a	a	b	b	a	a	a	a	b	b	a	a	a	a	a	a	a	a	a	b	a	-	-	-	a	a	b	b	a	a
lg1	mk295	167.603	1	132144962	132144962	b	b	-	a	-	-	b	b	-	-	-	-	b	b	a	a	-	b	-	a	a	a	b	b	a	a	a	a	a	-	a	a	a	b	-	-	-	-	-	a	b	b	a	a
lg1	mk245	167.884	1	130115852	130115852	b	b	-	-	-	b	b	b	b	-	a	a	b	b	-	a	b	-	a	a	a	a	b	b	a	-	a	a	a	a	a	a	a	b	a	-	-	-	a	a	b	b	a	a
lg1	mk276	167.954	1	131128861	131128861	b	b	-	-	-	-	b	-	-	-	a	a	b	b	a	a	b	b	a	a	a	a	b	b	-	a	a	a	a	a	a	a	a	b	a	-	-	-	a	a	b	b	a	-
lg1	mk277	168.035	1	131162497	131162497	b	b	-	a	a	-	b	b	-	-	a	-	b	-	-	a	b	b	a	a	a	a	b	b	-	a	a	a	a	a	a	a	-	b	a	-	-	-	-	a	b	b	a	a
lg1	mk230	168.13	1	129553981	129553981	b	b	-	a	-	-	b	b	-	-	a	a	b	b	a	a	b	b	a	a	a	a	b	b	a	a	a	a	a	a	a	a	a	b	a	-	-	-	a	a	b	b	a	a
lg1	mk233	168.242	1	129711374	129711374	b	b	-	a	-	-	b	b	-	-	-	a	b	b	a	a	b	b	a	a	a	a	b	b	a	a	a	a	a	a	a	a	a	b	a	-	-	-	a	a	b	b	a	a
lg1	mk299	168.359	1	135445539	135445539	b	b	-	a	-	-	b	b	-	-	a	a	b	b	a	a	b	b	a	a	a	a	b	b	a	a	a	a	a	a	a	a	a	b	a	-	-	-	a	a	b	b	a	a
lg1	mk255	168.43	1	130396479	130396479	b	b	-	a	-	-	b	b	-	-	-	a	b	b	a	a	b	b	a	a	a	a	b	b	a	a	a	a	a	a	a	a	a	b	a	-	-	-	a	a	b	b	a	a
lg1	mk227	168.485	1	129232753	129232753	b	b	-	a	-	-	b	b	-	b	a	a	b	b	a	a	b	b	-	a	a	a	b	b	a	a	a	a	a	a	a	a	a	b	a	-	-	-	-	a	b	b	a	a
lg1	mk275	168.55	1	131128755	131128755	b	b	-	-	-	-	b	-	-	-	a	a	b	b	a	a	b	b	a	a	a	a	b	b	-	a	a	a	a	a	a	a	a	b	a	-	-	-	a	a	b	b	a	-
lg1	mk286	168.627	1	131352232	131352232	b	b	-	a	-	-	b	b	-	-	a	a	b	b	a	a	b	b	a	a	a	a	b	b	a	a	a	a	a	a	a	a	a	b	a	-	-	-	a	a	b	b	a	a
lg1	mk248	168.642	1	130209154	130209154	b	b	-	a	-	-	b	b	-	-	a	a	b	b	a	a	b	b	a	a	a	a	b	b	a	a	a	a	a	a	a	a	a	b	a	-	-	-	a	a	b	b	a	a
lg1	mk279	168.721	1	131178765	131178765	b	b	b	a	-	-	b	-	-	-	a	a	b	b	a	a	b	b	a	a	a	a	b	b	a	a	a	a	-	a	a	a	a	b	a	b	-	-	a	a	b	b	a	-
lg1	mk217	168.77	1	128873537	128873537	b	b	-	a	-	-	b	b	-	-	a	a	b	b	a	a	b	b	a	a	a	a	b	b	a	a	a	a	a	a	a	a	a	b	a	-	-	-	a	a	b	b	a	a
lg1	mk237	168.895	1	129905025	129905025	b	b	-	a	-	-	b	b	-	-	a	a	b	b	a	a	b	b	a	a	a	a	b	b	a	a	a	a	a	a	a	a	a	b	a	-	-	-	a	a	b	b	a	a
lg1	mk272	169.005	1	131043040	131043040	b	b	-	a	-	-	b	b	-	-	a	a	b	b	a	a	b	b	a	a	a	a	b	b	a	a	a	a	a	a	a	a	a	b	a	-	-	-	a	a	b	b	a	a
lg1	mk224	169.111	1	129122002	129122002	b	b	-	a	-	-	b	b	-	-	a	a	b	b	a	a	b	b	a	a	a	a	b	b	a	a	a	a	-	a	a	a	a	b	a	-	-	-	a	a	b	b	a	a
lg1	mk304	169.193	1	137180679	137180679	b	b	-	a	-	-	b	b	-	-	a	a	b	b	a	a	b	b	a	a	a	a	b	b	a	a	a	a	a	a	a	a	a	b	a	-	-	-	a	a	b	b	a	a
lg1	mk226	169.265	1	129178311	129178311	b	b	-	a	-	-	b	b	-	-	a	a	b	b	a	a	b	b	a	a	a	a	b	b	a	a	a	a	a	a	a	a	a	b	a	-	-	-	a	a	b	b	a	a
lg1	mk271	169.327	1	131004231	131004231	b	b	-	a	-	-	b	b	b	-	a	a	b	b	a	a	b	b	a	a	a	a	b	b	a	a	a	a	a	a	a	a	a	b	a	-	-	-	a	a	b	b	a	a
lg1	mk234	169.379	1	129787589	129787589	b	b	-	a	-	-	b	b	-	b	a	a	b	b	a	a	b	b	a	a	a	a	b	b	a	a	a	a	a	a	a	a	a	b	a	-	-	-	a	a	b	b	a	a
lg1	mk282	169.46	1	131218898	131218898	b	b	-	a	-	-	b	b	-	-	a	a	b	b	a	a	b	b	a	a	a	a	b	b	a	a	a	a	a	a	a	a	a	b	a	-	-	-	a	a	b	b	a	a
lg1	mk285	169.522	1	131342267	131342267	b	b	-	a	-	-	b	b	-	-	a	a	b	b	-	a	b	b	a	a	a	a	b	b	a	a	a	a	a	a	a	a	a	b	a	-	-	-	a	a	b	b	a	a
lg1	mk306	169.568	1	138395755	138395755	b	b	-	a	-	-	b	b	-	-	a	a	b	b	a	a	b	b	a	a	-	a	b	b	a	a	a	a	a	a	a	a	a	b	a	-	-	-	a	a	b	b	a	a
lg1	mk204	169.793	1	122555037	122555037	b	b	-	-	-	-	b	b	-	-	a	a	b	b	a	a	b	b	a	a	a	a	b	b	a	a	a	a	a	a	a	a	-	-	a	-	-	-	a	a	b	b	a	a
lg1	mk191	170.159	1	111330489	111330489	b	b	a	a	-	b	b	b	-	b	a	a	b	b	a	a	b	b	a	a	a	a	b	b	a	a	a	a	a	a	a	a	a	a	a	-	-	-	a	a	b	b	a	a
lg1	mk205	170.461	1	122555142	122555142	b	b	-	-	-	-	b	b	-	-	a	a	b	b	a	a	b	b	a	a	a	a	-	b	a	a	a	a	a	a	a	a	-	-	a	-	-	-	a	a	b	b	a	a
lg1	mk250	170.713	1	130252011	130252011	b	b	-	a	-	-	b	b	-	-	a	a	b	b	a	a	b	b	a	a	a	a	b	b	a	a	a	a	a	a	a	a	a	b	a	-	-	-	a	a	b	b	a	a
lg1	mk249	170.753	1	130251021	130251021	b	b	-	a	-	-	b	b	-	-	a	a	b	b	a	a	b	b	a	a	a	a	b	b	a	a	a	a	a	a	a	a	a	b	a	-	-	-	a	a	b	b	a	a
lg1	mk302	170.806	1	135871590	135871590	b	b	-	a	-	-	b	b	-	-	a	a	b	b	-	a	-	b	a	a	a	a	b	b	-	a	a	a	a	a	a	a	a	b	a	-	-	-	a	a	b	b	a	a
lg1	mk218	170.828	1	128913610	128913610	b	b	-	a	-	-	b	b	-	-	a	a	b	b	a	a	b	b	a	a	a	a	b	b	a	a	a	a	a	a	a	a	a	b	a	-	-	-	a	a	b	b	a	a
lg1	mk260	170.881	1	130468660	130468660	b	b	-	a	-	-	b	b	-	-	a	a	b	b	a	a	b	b	a	a	a	a	b	b	a	a	a	a	a	a	a	a	a	b	a	-	-	-	a	a	b	b	a	a
lg1	mk239	170.912	1	129945727	129945727	b	b	-	a	-	-	b	b	-	-	a	a	b	b	a	a	b	b	a	a	a	a	b	b	a	a	a	a	a	a	a	a	a	b	a	-	-	-	a	a	b	b	a	a
lg1	mk240	170.951	1	130057199	130057199	b	b	-	a	-	-	b	b	-	-	a	a	b	b	a	a	b	b	a	a	a	a	b	b	a	a	a	a	a	a	a	a	a	b	a	-	-	-	a	a	b	b	a	a
lg1	mk326	175.41	1	148296971	148296971	b	b	-	a	-	-	b	b	-	-	a	a	b	b	a	a	b	b	a	a	a	a	b	b	a	-	a	a	a	-	a	a	a	b	a	-	-	-	a	a	b	b	a	a
lg1	mk321	175.475	1	147898253	147898253	b	b	-	a	-	-	b	b	-	-	-	a	b	b	a	a	b	b	a	a	a	a	b	b	a	-	a	a	a	-	a	a	a	b	a	-	-	-	a	a	b	b	a	a
lg1	mk323	175.566	1	147962970	147962970	b	b	-	a	-	-	b	b	-	-	a	a	b	b	-	a	b	-	a	a	a	a	b	b	a	-	a	a	-	-	a	a	a	b	a	-	-	-	a	a	b	b	a	a
lg1	mk325	175.699	1	148225326	148225326	b	b	-	a	-	-	b	b	-	-	a	a	b	b	a	a	b	b	a	a	a	a	b	b	a	-	a	a	a	-	a	a	a	b	a	a	-	-	a	a	b	b	a	-
lg1	mk328	175.761	1	148297126	148297126	b	b	-	a	-	-	b	b	-	-	a	a	b	b	a	a	b	b	a	a	a	a	b	b	a	-	a	a	a	-	a	a	a	b	a	-	-	-	a	a	b	b	a	a
lg1	mk317	175.844	1	144071540	144071540	b	b	-	a	-	-	b	b	-	-	a	a	b	b	a	a	b	b	a	a	a	a	b	b	a	-	a	a	a	-	a	a	a	b	a	-	-	-	a	a	b	b	a	-
lg1	mk320	176.113	1	147813846	147813846	-	b	-	a	b	-	-	b	-	-	a	a	-	-	-	a	b	b	a	a	a	a	b	b	a	-	a	-	a	-	a	a	a	b	a	-	-	-	a	a	b	b	a	a
lg1	mk313	176.518	1	143182021	143182021	b	b	-	a	-	b	b	b	-	-	a	a	b	b	a	a	b	b	a	a	a	a	b	b	a	-	a	a	a	-	a	a	a	b	a	-	-	-	a	a	b	b	a	a
lg1	mk314	176.614	1	143182042	143182042	b	b	-	a	-	b	b	b	-	-	a	a	b	b	a	a	b	b	a	a	a	a	b	b	a	-	a	a	a	-	a	a	a	b	a	-	-	-	a	a	b	b	a	a
lg1	mk312	176.978	1	142959758	142959758	b	b	b	a	-	-	b	b	-	-	a	a	-	b	-	a	b	b	a	a	a	a	b	b	-	-	a	a	a	-	a	a	a	b	a	-	-	-	-	a	b	b	a	a
lg1	mk319	177.515	1	147325708	147325708	b	b	-	a	-	-	b	-	-	-	a	a	b	b	a	a	b	b	a	a	a	a	b	b	a	-	a	a	a	-	a	a	a	b	-	-	-	-	a	a	b	b	a	a
lg1	mk327	178.989	1	148297040	148297040	b	b	-	a	-	-	b	b	-	-	a	a	b	b	a	a	b	b	a	a	a	a	b	b	a	-	a	a	a	-	a	a	a	b	a	-	-	-	a	a	b	b	a	a
lg1	mk329	180.184	1	149109711	149109711	b	b	-	-	-	-	b	b	-	-	a	a	b	b	a	-	b	b	a	a	a	a	b	b	a	-	a	a	a	-	a	a	a	b	a	b	-	-	a	a	b	b	a	a
lg1	mk341	183.045	1	152812026	152812026	b	b	-	-	b	b	b	b	-	-	a	b	b	b	a	b	b	-	a	a	a	a	b	b	a	-	a	a	a	-	a	a	a	b	a	-	-	-	a	a	a	-	a	a
lg1	mk356	187.664	1	167549652	167549652	-	-	b	b	b	b	b	b	-	-	a	b	b	b	a	-	b	b	a	a	a	a	b	b	a	-	a	a	a	-	a	a	b	b	-	b	-	-	a	a	a	-	a	-
lg1	mk358	189.02	1	170578538	170578538	a	a	-	-	-	-	-	-	-	-	a	-	-	-	a	-	b	-	a	a	a	a	b	b	a	-	a	a	a	-	a	a	b	b	-	b	-	-	a	a	a	-	a	a
lg1	mk360	189.168	1	171265254	171265254	a	-	-	-	-	-	-	-	-	b	a	-	-	-	a	-	b	-	a	a	a	a	b	b	a	-	a	a	a	-	a	a	b	b	-	b	-	b	a	a	a	-	a	a
lg1	mk359	189.331	1	171205937	171205937	a	a	-	-	-	-	-	-	-	-	a	-	-	-	a	-	b	-	a	a	a	a	b	b	a	-	a	a	a	-	a	a	b	b	-	b	-	-	a	a	a	-	a	a
lg1	mk357	190.502	1	168006097	168006097	a	a	-	-	-	-	-	-	-	-	a	-	-	-	a	b	b	-	a	a	a	a	b	b	a	-	a	a	a	-	a	a	-	b	-	-	-	-	a	a	a	-	a	a
lg1	mk355	194.488	1	162831292	162831292	-	-	-	-	-	b	b	b	-	-	a	-	b	b	a	a	b	b	a	a	a	a	b	b	a	-	a	a	a	-	a	a	a	b	-	-	-	-	a	a	a	-	a	a
lg1	mk342	198.644	1	152812076	152812076	b	b	-	-	b	b	b	b	a	-	a	b	b	b	a	a	b	b	a	a	a	a	b	b	a	a	a	a	a	a	a	a	a	b	a	-	-	-	a	a	a	-	a	a
lg1	mk351	198.827	1	157120336	157120336	b	b	-	-	b	b	b	b	a	a	-	b	b	b	-	a	b	b	a	a	a	a	b	b	a	a	a	a	a	a	a	a	a	b	a	-	b	b	a	a	a	b	a	-
lg1	mk347	199.468	1	156266899	156266899	b	b	a	-	b	b	b	b	a	-	a	b	b	b	a	a	b	b	a	a	a	a	b	b	a	a	a	a	a	a	a	a	a	b	a	-	-	-	a	a	a	-	a	a
lg1	mk350	200.48	1	156817281	156817281	-	b	-	-	b	b	-	-	a	-	a	-	b	b	-	a	b	b	a	a	a	a	b	b	a	a	a	a	a	a	a	a	a	b	a	-	-	-	-	a	a	-	a	a
lg1	mk348	201.566	1	156266954	156266954	b	b	-	-	b	b	b	b	a	-	a	b	b	b	a	a	b	b	a	a	a	a	b	b	a	a	a	a	a	a	a	a	a	b	a	-	-	-	a	a	a	-	a	a
lg1	mk346	202.308	1	156262319	156262319	b	b	-	-	b	b	b	b	a	-	a	b	b	b	a	a	b	-	a	a	a	a	b	b	a	a	a	a	a	a	a	a	a	b	a	-	-	-	a	a	a	-	a	a
lg1	mk345	202.778	1	156036427	156036427	b	b	-	-	b	b	b	b	a	-	a	b	b	b	-	a	b	b	a	a	a	a	b	b	a	a	a	a	a	a	a	a	a	b	a	-	-	-	a	a	a	-	a	a
lg1	mk349	202.964	1	156266966	156266966	b	b	-	-	b	b	b	b	a	-	a	b	b	b	a	a	b	b	a	a	a	a	b	b	a	a	a	a	a	a	a	a	a	b	a	-	-	-	a	a	a	-	a	a
lg1	mk343	204.304	1	153256247	153256247	b	b	b	b	b	b	b	b	a	-	a	b	b	b	a	b	b	b	a	a	a	a	b	b	a	a	a	a	a	a	a	a	-	b	a	b	-	-	a	a	a	-	a	a
lg1	mk344	204.828	1	154071807	154071807	b	b	-	-	b	b	b	b	a	-	a	b	b	b	a	b	b	b	a	a	a	a	b	-	a	a	a	a	a	a	a	a	a	b	a	-	-	-	a	a	a	-	a	a
lg1	mk340	205.922	1	152782078	152782078	b	b	b	b	b	b	b	b	a	-	-	b	b	b	-	b	b	b	a	a	a	a	b	b	a	a	a	a	a	a	a	a	a	b	a	b	-	-	a	a	a	-	a	a
lg1	mk335	207.279	1	150584248	150584248	b	-	b	b	b	-	b	b	a	-	a	a	b	-	a	-	b	b	a	a	a	a	-	-	a	a	a	a	-	a	a	a	-	b	a	b	-	-	a	a	b	b	a	a
lg1	mk336	207.301	1	150584283	150584283	b	-	b	b	b	-	b	b	a	-	a	a	-	-	a	a	b	b	a	a	a	a	-	-	a	a	a	a	a	a	a	a	-	b	a	b	-	-	a	a	b	b	a	a
lg1	mk331	207.301	1	150584202	150584202	b	-	b	b	b	-	b	b	a	-	a	a	-	-	-	a	b	b	a	a	a	a	-	-	a	a	a	a	a	a	a	a	-	b	a	b	-	-	a	a	b	b	a	a
lg1	mk334	207.301	1	150584243	150584243	b	-	b	b	b	-	b	b	a	-	a	a	b	-	a	a	b	b	a	a	a	a	-	-	a	a	a	a	a	a	a	a	-	b	a	b	-	-	a	a	b	b	a	a
lg1	mk337	207.301	1	150584285	150584285	b	-	b	b	b	-	b	b	a	-	a	a	-	-	a	a	b	b	a	a	a	a	-	-	a	a	a	a	a	a	a	a	-	b	a	b	-	-	a	a	b	b	a	a
lg1	mk339	207.301	1	150584341	150584341	b	-	-	b	-	-	b	b	a	-	a	a	-	-	a	a	b	b	a	a	a	a	-	-	a	a	a	a	a	a	a	a	-	b	a	-	-	-	a	a	b	b	a	a
lg1	mk338	207.301	1	150584315	150584315	b	-	b	b	b	-	b	b	a	-	a	a	-	-	a	a	b	b	a	a	a	a	-	-	a	a	a	a	a	a	a	a	-	b	a	b	-	-	a	a	b	b	a	a
lg1	mk332	207.301	1	150584214	150584214	b	-	b	b	b	-	b	b	a	-	a	a	-	-	a	a	b	b	a	a	a	a	-	-	a	a	a	a	a	a	a	a	-	b	a	b	-	-	a	a	b	b	a	a
lg1	mk333	207.301	1	150584237	150584237	b	-	b	b	b	-	b	b	a	-	a	a	b	-	a	a	b	b	a	a	a	a	-	-	a	a	a	a	a	a	a	a	-	b	a	b	-	-	a	a	b	b	a	a
lg1	mk330	207.301	1	150584198	150584198	b	-	b	b	b	-	b	b	a	-	a	a	-	-	a	a	b	b	a	a	a	a	-	-	a	a	a	a	a	a	a	a	-	b	a	b	-	-	a	a	b	b	a	a
lg1	mk352	208.79	1	157792344	157792344	b	b	-	-	b	b	b	b	a	-	a	b	b	b	a	a	b	b	a	a	a	a	b	b	a	a	a	a	a	a	a	a	a	b	a	-	-	-	a	a	a	-	a	a
lg1	mk353	208.792	1	157792387	157792387	b	b	-	-	b	b	b	b	a	-	a	b	b	b	a	a	b	b	a	a	a	a	b	b	a	a	a	a	a	a	a	a	a	b	a	-	-	-	a	a	a	-	a	a
lg2	mk503	0	2	16529756	16529756	b	-	b	b	a	-	b	b	b	b	a	a	b	b	-	a	b	b	b	b	b	b	b	a	b	-	b	b	b	-	-	a	b	b	b	a	b	b	b	b	a	a	a	a
lg2	mk504	5.824	2	18766743	18766743	a	a	-	-	a	a	b	b	b	-	a	-	b	-	a	b	b	b	-	b	-	-	b	a	b	-	b	b	b	-	-	a	-	-	b	a	a	a	a	a	a	a	-	-
lg2	mk505	5.961	2	18766783	18766783	a	a	b	-	a	a	b	b	b	-	a	-	b	-	a	b	b	b	-	b	-	-	b	a	b	-	b	b	-	b	-	a	b	b	b	a	a	a	a	a	a	a	-	-
lg2	mk508	10.118	2	24592118	24592118	a	-	b	b	a	a	b	b	b	b	a	a	b	b	a	b	b	-	b	b	-	-	b	a	b	-	b	a	a	-	-	a	b	b	b	a	a	a	a	a	a	a	a	a
lg2	mk507	10.124	2	24569028	24569028	a	-	b	b	a	a	b	b	b	b	a	a	b	b	a	b	b	b	b	b	-	-	b	a	b	-	b	a	a	-	-	a	b	b	b	a	a	a	a	a	a	a	a	a
lg2	mk510	10.469	2	24592247	24592247	a	-	-	b	a	a	b	b	b	b	a	a	b	b	a	b	-	b	b	b	-	-	b	a	b	-	b	a	a	a	-	a	b	b	b	a	a	a	a	a	a	a	a	a
lg2	mk509	10.701	2	24592239	24592239	a	-	-	b	a	a	b	b	b	b	a	a	b	b	a	b	-	b	b	b	-	-	b	a	b	-	b	a	a	a	-	a	b	b	b	a	a	a	a	a	a	a	a	a
lg2	mk506	12.87	2	24119852	24119852	a	-	b	b	a	a	b	b	b	b	a	a	b	b	a	a	b	b	b	b	-	-	b	a	b	-	b	a	a	-	-	a	b	b	b	-	a	a	a	a	a	a	a	a
lg2	mk517	15.355	2	27818510	27818510	a	-	b	b	a	a	b	b	b	b	a	a	a	a	a	a	b	b	b	b	-	-	b	a	b	-	b	a	a	-	-	a	b	b	b	b	a	a	a	a	a	a	a	a
lg2	mk512	15.423	2	25581036	25581036	a	-	-	b	a	a	-	b	b	b	-	a	a	a	a	a	b	b	b	-	-	-	b	a	b	-	-	a	a	b	-	a	b	b	b	-	a	a	a	a	a	a	a	a
lg2	mk516	17.371	2	27735863	27735863	a	-	b	b	a	a	b	b	b	b	a	a	a	a	a	a	b	b	b	b	-	-	b	a	b	-	b	a	a	-	-	a	b	b	b	a	a	a	a	a	a	-	a	a
lg2	mk514	17.936	2	26122246	26122246	a	-	b	-	a	a	b	b	b	b	a	a	a	a	a	a	b	b	-	b	-	-	b	a	b	-	b	a	a	b	-	a	b	b	b	a	a	a	a	a	a	a	a	-
lg2	mk515	17.966	2	26122254	26122254	a	-	b	-	a	a	b	b	b	b	a	-	a	a	a	a	b	b	-	b	-	-	b	a	b	-	b	a	a	b	-	a	b	b	b	a	a	a	a	a	a	a	a	-
lg2	mk513	18.023	2	26122114	26122114	a	-	b	b	a	a	b	b	b	b	a	a	a	a	a	a	b	b	b	b	-	-	b	a	b	-	b	a	a	b	-	a	b	b	b	a	a	a	a	a	a	a	a	-
lg2	mk521	19.535	2	28971248	28971248	a	-	b	b	a	a	b	b	b	b	a	a	a	a	a	a	b	-	b	b	-	-	b	a	b	a	-	a	a	-	-	a	b	b	b	a	a	a	a	a	a	a	a	a
lg2	mk511	20.858	2	25025305	25025305	a	b	b	b	a	-	b	b	b	b	a	-	a	-	a	a	b	b	b	b	b	b	b	-	b	b	b	a	-	b	b	a	b	b	b	a	a	-	-	a	a	a	-	a
lg2	mk518	24.161	2	27999256	27999256	a	-	b	b	a	a	b	b	b	b	a	a	a	a	a	b	b	b	b	b	-	-	b	a	b	a	-	a	a	-	-	a	b	b	b	-	a	a	a	a	a	a	a	a
lg2	mk520	24.194	2	28083795	28083795	a	-	b	b	a	a	b	b	b	b	a	a	a	a	a	b	b	b	b	b	-	-	b	a	b	a	-	a	a	b	-	a	b	b	b	b	a	a	a	a	a	a	a	a
lg2	mk519	24.199	2	28083718	28083718	a	-	b	b	a	a	b	b	b	b	a	a	a	a	a	b	b	b	b	b	-	-	b	a	b	a	-	a	a	b	-	a	b	b	b	b	a	a	a	a	a	a	a	a
lg2	mk522	27.286	2	29152041	29152041	a	-	b	b	a	a	b	b	-	b	a	a	a	a	a	b	b	-	b	b	-	-	b	a	b	a	-	a	a	b	-	a	b	b	b	a	a	a	a	a	a	a	a	a
lg2	mk523	28.691	2	30057627	30057627	a	-	b	b	a	a	b	b	b	b	a	a	a	a	a	-	b	-	b	b	-	-	b	-	b	a	-	a	a	-	-	a	b	b	b	a	a	a	-	a	a	-	a	a
lg2	mk532	29.925	2	33779419	33779419	a	-	b	b	a	a	b	b	b	b	a	a	a	a	b	a	b	a	b	b	-	-	b	a	b	a	-	a	a	-	-	a	b	b	b	a	a	-	a	a	a	a	a	a
lg2	mk536	30.333	2	34193147	34193147	a	-	b	b	a	a	b	b	b	b	a	a	a	a	b	a	b	a	b	b	-	-	b	a	b	a	-	a	a	b	-	a	b	b	b	a	a	a	a	a	a	a	a	a
lg2	mk535	30.477	2	34186237	34186237	a	-	-	b	a	a	b	-	b	b	a	a	a	a	-	-	b	a	b	b	-	b	b	a	b	a	-	a	a	-	-	a	b	b	b	a	a	a	a	a	a	a	a	a
lg2	mk527	32.01	2	31282130	31282130	a	-	b	b	a	a	b	b	b	b	a	a	a	a	a	b	b	a	b	b	-	-	b	a	b	a	a	a	a	-	-	a	b	b	b	a	a	a	a	a	a	a	a	-
lg2	mk528	32.073	2	31284262	31284262	a	-	b	b	a	a	b	b	b	b	a	a	a	a	a	b	b	a	-	b	-	a	b	a	b	a	-	a	a	-	-	a	b	b	b	a	a	a	a	a	a	a	a	a
lg2	mk526	32.109	2	31282093	31282093	a	-	b	b	a	a	b	b	b	b	a	a	a	a	a	b	b	a	b	b	-	-	b	a	b	a	a	a	a	-	-	a	b	b	b	a	a	a	a	a	a	a	a	-
lg2	mk525	32.145	2	31281909	31281909	a	-	b	b	a	a	b	b	b	b	a	a	a	a	a	b	b	a	b	b	-	-	b	a	b	a	a	a	a	-	-	a	b	b	b	a	a	a	a	a	a	a	a	-
lg2	mk524	32.192	2	31281890	31281890	a	-	b	b	a	a	b	b	b	b	a	a	a	a	a	b	b	a	b	b	-	-	b	a	b	a	a	a	a	-	-	a	b	b	b	a	a	a	a	a	a	a	a	-
lg2	mk530	33.496	2	33495418	33495418	a	-	b	b	a	a	b	b	b	b	a	a	a	a	b	a	b	a	b	b	-	-	b	a	b	a	-	a	a	-	-	a	b	b	b	a	a	a	a	a	a	a	a	a
lg2	mk533	34.309	2	33784616	33784616	a	b	b	b	a	a	b	b	b	b	a	a	a	a	-	-	b	a	b	b	b	b	b	a	b	a	b	a	a	-	-	a	b	b	b	a	a	a	a	a	a	a	a	a
lg2	mk539	36.281	2	34336158	34336158	a	-	b	b	a	a	b	b	b	b	a	a	a	a	b	b	b	a	b	b	-	-	b	a	b	-	-	a	a	b	-	a	b	b	b	-	a	a	a	a	a	a	a	a
lg2	mk538	36.547	2	34301841	34301841	a	-	b	b	a	a	b	b	b	b	-	a	a	a	b	b	b	a	b	b	-	-	b	a	b	-	-	a	a	b	-	a	b	b	b	-	a	a	a	a	a	a	a	a
lg2	mk534	36.963	2	34186212	34186212	a	-	-	b	a	a	b	-	b	b	a	a	a	a	-	-	b	a	b	b	-	b	b	a	b	-	-	a	a	b	-	a	b	b	b	-	a	a	a	a	a	a	a	a
lg2	mk531	39.743	2	33495557	33495557	a	-	b	b	a	a	b	b	b	b	a	a	a	a	b	b	b	a	b	b	-	-	b	a	b	-	-	a	a	b	a	a	b	b	b	-	a	a	a	a	a	a	a	a
lg2	mk529	40.536	2	33107760	33107760	a	-	b	b	a	a	b	b	b	b	-	a	a	a	b	b	b	a	b	b	-	-	b	a	b	-	-	a	a	b	-	a	b	b	b	-	a	a	a	a	a	a	a	a
lg2	mk542	41.876	2	36849335	36849335	a	-	b	-	a	a	b	b	b	b	a	a	a	a	b	b	b	a	b	b	-	-	b	a	b	-	-	a	a	-	-	a	b	b	b	-	a	a	a	a	a	a	a	a
lg2	mk548	44.402	2	41101810	41101810	a	b	b	b	a	a	b	b	b	b	a	a	a	a	b	b	b	-	b	b	-	-	b	a	b	-	-	a	a	b	-	-	b	b	b	-	a	a	a	a	a	a	a	a
lg2	mk544	45.958	2	37517390	37517390	a	-	b	b	a	a	b	b	b	b	-	-	a	a	-	-	b	a	b	b	b	-	b	a	-	-	-	a	a	-	-	a	b	b	b	-	a	a	a	a	a	a	a	-
lg2	mk543	46.594	2	37507345	37507345	a	-	b	b	a	a	b	b	b	b	a	a	a	a	b	a	b	a	b	b	-	-	b	a	b	-	-	a	a	-	-	a	b	b	b	-	a	a	a	a	a	a	a	a
lg2	mk546	46.901	2	37629659	37629659	a	-	b	-	a	a	b	b	b	b	a	a	a	a	b	a	b	a	b	b	-	-	b	a	b	-	-	a	a	-	-	a	b	b	b	-	-	a	a	a	a	a	a	a
lg2	mk545	47.195	2	37517885	37517885	a	-	b	b	a	a	b	b	b	b	a	a	a	a	b	a	-	a	b	b	-	-	b	a	b	-	-	a	a	-	-	a	b	b	b	-	a	a	a	a	a	a	a	a
lg2	mk547	47.856	2	37702641	37702641	a	-	-	b	a	a	b	b	-	-	a	-	a	a	-	a	b	a	b	b	a	-	b	-	b	-	-	a	a	-	-	a	b	b	b	-	a	a	a	-	a	a	a	a
lg2	mk537	48.747	2	34194486	34194486	-	-	-	b	a	a	b	b	b	b	-	a	a	a	b	a	b	a	b	b	-	-	b	-	b	a	-	a	-	b	-	a	b	b	b	a	a	a	-	a	a	a	a	-
lg2	mk541	49.806	2	36849171	36849171	a	-	b	b	a	a	b	b	b	b	a	a	a	a	b	a	b	a	b	b	-	-	b	a	b	-	-	a	a	-	-	a	b	b	b	-	a	a	a	a	a	a	a	a
lg2	mk540	50.653	2	35431030	35431030	a	-	b	b	a	a	b	b	b	b	a	a	a	a	b	a	b	a	b	b	-	-	b	a	b	-	-	a	a	-	a	a	b	b	b	-	a	a	a	a	a	a	a	a
lg2	mk551	53.788	2	44099957	44099957	a	a	b	b	a	a	b	b	b	b	a	a	a	a	b	a	b	-	b	b	-	-	b	-	-	a	a	a	-	b	-	-	b	b	b	a	a	a	a	a	b	-	a	a
lg2	mk549	55.697	2	43038201	43038201	a	a	b	b	a	a	b	-	b	b	a	a	a	a	-	-	b	-	b	b	-	-	b	a	b	-	a	a	a	b	-	-	b	b	b	-	a	a	a	a	a	a	a	a
lg2	mk550	55.713	2	43038207	43038207	a	a	b	b	a	a	b	-	b	b	a	a	a	a	-	a	b	-	b	b	-	-	b	a	b	-	a	a	a	b	-	-	b	b	b	-	a	a	a	a	a	a	a	a
lg2	mk555	62.383	2	53090876	53090876	b	b	b	b	a	a	b	b	b	b	a	a	a	a	b	a	b	-	b	b	-	-	b	a	b	b	b	a	a	b	-	-	b	b	b	-	a	a	a	a	b	-	a	a
lg2	mk556	63.506	2	53134478	53134478	-	b	b	b	a	a	b	b	b	b	a	a	a	a	-	b	b	-	b	b	-	-	b	a	b	b	b	a	a	b	-	-	b	b	b	-	a	a	a	a	b	-	a	a
lg2	mk560	63.891	2	54122005	54122005	b	b	b	b	a	a	b	b	b	b	a	a	a	a	b	a	b	-	b	b	-	-	b	a	b	b	b	a	a	-	-	-	b	b	b	-	a	a	a	a	b	-	a	a
lg2	mk557	65.378	2	53910147	53910147	b	b	b	b	a	a	b	b	b	b	a	a	a	a	b	a	b	-	b	b	-	-	b	a	b	-	b	a	a	-	-	-	b	b	b	a	a	a	a	a	b	-	a	a
lg2	mk553	66.473	2	52618144	52618144	b	b	b	b	a	a	b	b	b	b	a	a	a	a	-	a	b	-	b	b	-	-	b	a	b	-	b	a	a	-	-	-	b	b	b	a	a	a	a	a	b	-	a	a
lg2	mk552	66.473	2	52618127	52618127	b	b	b	b	a	a	b	b	b	b	a	a	a	a	-	a	b	-	b	b	-	-	b	a	b	-	b	a	a	-	-	-	b	b	b	a	a	a	a	a	b	-	a	a
lg2	mk554	66.513	2	52618176	52618176	b	b	b	b	a	a	b	b	b	b	a	a	a	a	-	a	-	-	b	b	-	-	b	a	b	-	b	a	a	-	-	-	b	b	b	a	a	a	a	a	b	-	a	a
lg2	mk559	67.479	2	54108441	54108441	b	b	b	b	a	a	b	b	b	b	a	a	a	a	b	a	b	-	b	b	-	-	b	a	b	-	b	a	a	-	-	-	b	b	b	a	a	a	a	a	b	-	a	a
lg2	mk558	67.484	2	54026856	54026856	b	b	b	b	a	a	b	b	b	b	a	a	a	a	b	a	b	b	b	-	-	-	b	a	b	-	b	a	a	-	-	-	b	b	b	a	a	a	a	a	b	-	a	a
lg2	mk561	67.569	2	54122020	54122020	b	b	b	b	a	a	b	b	b	b	a	a	a	a	b	a	b	-	b	b	-	-	b	a	b	-	b	a	a	-	-	-	b	b	b	a	a	a	a	a	b	-	a	a
lg2	mk562	68.75	2	54679909	54679909	b	b	b	b	a	a	b	b	b	b	a	a	a	a	b	a	b	-	b	b	-	-	b	a	-	-	b	a	a	b	-	-	b	b	b	a	a	a	a	a	b	-	a	a
lg2	mk563	68.865	2	55687868	55687868	b	b	b	b	a	a	b	b	b	b	a	a	a	a	b	a	b	-	b	b	-	-	b	a	b	-	b	a	a	b	-	-	b	b	b	a	a	a	a	a	b	-	a	a
lg2	mk688	71.306	2	90465363	90465363	b	b	b	b	a	a	b	b	b	b	a	a	a	a	-	a	b	a	b	b	-	-	b	a	-	-	b	-	-	-	b	-	b	b	b	a	a	a	a	a	a	a	a	a
lg2	mk720	71.431	2	102231538	102231538	b	b	b	b	a	a	b	b	b	b	a	a	a	a	b	a	b	a	b	b	-	-	b	a	-	-	b	b	b	-	b	-	b	b	b	a	a	a	a	a	a	a	a	a
lg2	mk719	71.443	2	102231463	102231463	b	b	b	b	a	a	b	b	b	b	a	a	a	a	b	a	b	a	b	b	-	-	b	a	-	-	b	b	b	-	b	-	b	b	b	a	a	a	a	a	a	a	a	a
lg2	mk682	71.624	2	90386443	90386443	-	b	b	-	a	a	b	b	b	b	a	a	a	a	b	-	b	a	b	-	-	-	b	a	-	-	-	-	b	-	b	-	b	b	b	-	a	a	a	a	a	a	a	-
lg2	mk640	71.831	2	88694281	88694281	b	b	-	b	a	a	b	b	b	b	a	a	a	a	b	a	b	a	b	-	-	-	b	a	-	-	b	b	b	-	-	-	b	b	b	a	a	a	a	a	a	a	a	a
lg2	mk823	71.939	2	135558373	135558373	b	-	b	-	a	a	-	b	b	b	-	a	-	a	b	a	b	a	-	b	-	-	b	a	-	-	b	b	b	-	b	-	b	b	b	a	a	a	-	a	a	a	a	a
lg2	mk798	72.779	2	121750417	121750417	b	b	b	b	a	a	b	b	b	b	a	a	a	a	b	a	b	a	b	b	-	-	b	a	-	-	b	b	b	-	b	-	b	b	b	a	a	a	a	a	a	a	a	a
lg2	mk694	72.994	2	90701112	90701112	b	b	b	b	a	a	b	-	b	b	a	a	a	-	b	a	b	a	b	b	-	-	-	a	-	-	b	b	b	-	b	-	b	b	b	a	a	a	a	a	a	a	a	a
lg2	mk795	73.199	2	121527058	121527058	b	b	-	b	a	-	-	b	b	b	a	a	a	-	-	a	b	a	b	b	-	-	b	a	-	-	b	b	-	-	b	-	-	b	b	a	a	a	a	a	a	a	a	a
lg2	mk784	73.466	2	117514193	117514193	b	b	b	b	a	a	b	b	b	b	a	a	a	a	b	a	b	a	b	b	-	-	b	a	-	-	b	b	b	-	b	-	b	b	b	a	a	a	a	a	a	a	a	a
lg2	mk659	73.732	2	89089942	89089942	b	b	b	b	a	a	b	b	b	b	a	a	a	a	b	a	b	a	b	b	-	-	b	a	-	-	b	b	b	-	b	-	b	b	b	a	a	a	-	a	a	a	a	a
lg2	mk822	74.123	2	135558277	135558277	b	-	b	-	a	a	b	b	b	b	-	a	a	a	b	a	b	a	-	b	-	-	b	a	-	-	b	b	b	-	b	-	b	b	b	a	a	a	-	a	a	a	a	a
lg2	mk624	74.185	2	87334099	87334099	b	b	b	b	a	a	b	b	b	b	a	a	a	a	b	a	b	a	b	b	-	-	b	a	-	-	b	b	b	-	b	-	b	b	b	a	a	a	a	a	a	a	a	a
lg2	mk839	74.295	2	139019669	139019669	b	b	b	b	a	a	b	b	b	-	a	a	a	a	-	a	b	a	b	b	-	-	b	-	-	-	b	b	b	-	b	-	b	b	b	a	a	a	a	-	a	a	a	a
lg2	mk755	74.448	2	107275722	107275722	b	b	b	b	a	a	b	b	b	b	a	a	a	a	b	a	b	a	b	b	-	-	b	a	-	-	b	b	b	-	b	-	b	b	b	a	a	a	a	a	a	a	-	a
lg2	mk751	74.633	2	106920622	106920622	b	b	b	b	a	a	b	b	b	b	a	a	a	a	b	a	b	a	b	b	-	-	b	a	-	-	b	b	b	-	b	-	b	b	b	a	a	a	a	a	a	a	a	a
lg2	mk725	74.789	2	103319124	103319124	b	b	b	b	a	a	b	b	b	b	a	a	a	a	b	a	b	a	b	b	-	-	b	a	-	-	b	b	b	-	b	-	b	b	b	a	a	a	a	a	a	a	a	a
lg2	mk736	74.868	2	104918813	104918813	b	b	b	b	a	-	b	b	b	b	a	a	a	a	-	a	b	a	b	b	-	-	b	a	-	-	b	-	b	b	b	-	b	b	-	a	a	a	a	a	a	a	a	a
lg2	mk794	75.03	2	121303866	121303866	b	b	b	b	a	a	b	b	b	b	a	a	a	a	-	a	b	a	b	b	-	-	b	a	-	-	-	b	b	-	b	-	b	b	b	a	a	a	a	a	a	a	a	a
lg2	mk750	75.178	2	106920460	106920460	b	b	b	b	a	a	b	b	b	b	a	a	a	a	b	a	b	a	b	b	-	a	b	a	-	-	b	b	b	-	b	a	b	b	b	a	a	a	a	a	a	a	a	a
lg2	mk622	75.522	2	87283430	87283430	b	-	b	b	a	a	b	b	b	-	a	a	a	a	-	a	b	a	b	b	-	-	b	a	-	-	-	-	b	-	b	-	b	b	b	a	a	a	a	a	a	a	a	a
lg2	mk713	75.878	2	93639769	93639769	b	b	b	b	a	a	b	b	b	-	a	a	a	a	b	a	b	a	b	b	-	-	b	a	a	-	-	b	b	-	b	-	b	b	b	a	a	-	a	a	a	a	a	-
lg2	mk617	76.41	2	87116242	87116242	b	b	b	b	a	a	b	b	b	b	a	a	a	a	b	-	b	a	b	b	-	-	b	a	-	-	b	b	b	-	b	-	b	b	b	a	a	a	a	a	a	a	a	a
lg2	mk597	77.348	2	81680658	81680658	b	b	b	-	a	a	b	b	b	-	a	a	a	a	-	b	-	a	b	b	-	-	b	a	-	-	b	b	b	b	b	-	b	b	b	a	a	a	-	a	a	a	a	a
lg2	mk592	77.828	2	80682228	80682228	b	b	b	b	a	a	b	b	b	b	a	a	a	a	b	b	b	a	b	b	-	-	b	a	-	-	b	b	b	b	b	-	b	b	b	a	a	a	a	a	a	a	a	a
lg2	mk600	78.136	2	81797679	81797679	b	b	b	-	a	-	b	b	b	b	a	a	a	a	b	b	b	a	b	b	-	-	b	a	-	-	-	b	b	b	b	-	b	b	b	a	a	a	a	a	a	a	a	a
lg2	mk599	78.723	2	81768806	81768806	b	b	b	b	a	a	b	b	b	b	a	a	a	a	b	b	b	a	b	b	-	-	b	a	-	-	b	b	b	b	b	-	b	b	b	a	a	a	a	a	a	a	a	a
lg2	mk865	79.13	2	145963656	145963656	b	b	b	b	a	a	b	b	b	b	a	a	a	a	b	b	b	a	b	b	-	-	b	-	-	-	b	b	b	-	b	-	b	b	b	a	a	a	a	a	a	a	a	a
lg2	mk603	79.221	2	82176238	82176238	b	b	-	b	-	a	b	b	b	b	a	a	a	a	b	b	b	a	b	b	-	-	b	a	-	-	b	b	b	b	b	-	b	b	b	a	a	a	a	a	a	a	a	a
lg2	mk615	79.255	2	86473827	86473827	b	b	b	-	a	a	b	b	b	b	a	a	a	a	b	b	b	a	b	b	-	-	b	a	-	-	b	b	b	-	b	-	b	b	b	a	a	a	a	a	a	a	a	a
lg2	mk596	79.274	2	81476138	81476138	b	b	b	b	a	a	b	b	b	b	a	a	a	a	-	b	b	a	b	b	-	-	b	a	-	-	b	b	b	b	b	-	b	b	b	a	a	a	a	a	a	a	a	a
lg2	mk627	79.708	2	87693948	87693948	b	b	-	b	a	a	b	b	b	-	a	a	-	a	-	-	b	a	b	b	-	b	b	a	-	-	b	b	b	-	b	-	b	b	b	-	a	a	-	a	a	a	a	a
lg2	mk588	80.312	2	72726526	72726526	b	b	b	b	a	-	b	b	b	b	a	a	a	a	b	a	b	a	b	b	-	-	b	a	-	-	b	b	b	-	b	-	b	b	b	a	a	a	a	a	a	a	a	a
lg2	mk579	80.409	2	71611905	71611905	b	b	b	b	a	a	b	b	b	b	a	a	a	-	b	a	b	a	b	b	-	-	b	a	-	-	b	b	b	-	b	-	b	b	b	a	-	a	a	a	a	a	a	a
lg2	mk743	80.467	2	105861966	105861966	b	-	-	b	a	a	b	-	b	b	a	a	a	a	b	-	b	a	b	b	-	-	b	a	-	-	b	b	b	b	b	-	-	b	b	a	a	a	a	a	a	a	a	a
lg2	mk590	80.57	2	73015792	73015792	b	-	b	b	a	a	b	b	b	b	a	a	a	a	b	-	b	a	b	b	-	-	b	a	-	-	b	b	b	-	b	-	b	b	b	a	a	a	a	a	a	a	a	a
lg2	mk591	80.656	2	73130536	73130536	b	b	b	b	a	a	b	b	b	b	a	a	a	a	b	a	b	a	b	b	-	-	b	a	-	-	b	b	b	-	b	-	b	b	b	a	a	a	a	a	a	a	a	a
lg2	mk589	80.767	2	73015764	73015764	b	-	b	b	a	a	b	b	b	b	a	a	a	a	b	-	b	a	b	b	-	-	b	a	-	-	b	b	b	-	b	-	b	b	b	a	a	a	a	a	a	a	a	a
lg2	mk746	81.271	2	106719895	106719895	b	b	b	b	a	a	b	b	b	b	a	-	a	-	b	a	b	-	b	b	-	-	b	a	-	-	b	b	b	a	b	-	b	b	b	a	a	a	a	a	a	a	a	a
lg2	mk770	81.569	2	115146288	115146288	b	b	b	b	a	a	b	b	b	b	-	a	a	a	b	a	b	a	b	-	b	-	b	a	-	-	b	b	b	-	b	-	b	b	b	a	a	a	-	a	a	-	-	a
lg2	mk769	81.98	2	114708744	114708744	b	b	b	b	a	a	b	b	b	b	a	a	a	a	b	a	b	a	b	b	-	-	b	a	-	-	b	b	b	-	b	-	b	b	b	a	a	a	a	-	a	a	a	a
lg2	mk610	82.461	2	86255052	86255052	b	b	b	b	a	a	b	b	b	b	a	a	a	a	b	-	b	a	b	b	-	-	b	a	-	-	b	b	b	-	b	-	b	b	b	a	a	a	a	a	a	a	a	a
lg2	mk593	83.23	2	81038634	81038634	b	b	b	b	a	a	b	b	b	-	a	a	a	a	b	b	b	a	b	b	-	-	b	a	-	-	b	b	b	b	b	-	b	b	b	a	a	a	a	a	a	a	a	a
lg2	mk594	83.3	2	81053181	81053181	b	b	b	b	a	a	b	b	b	b	a	a	a	a	b	b	b	a	b	b	-	-	b	a	-	-	b	b	b	b	b	-	b	b	b	a	a	a	a	-	a	a	a	a
lg2	mk849	83.721	2	139393137	139393137	b	b	b	b	a	a	b	b	b	b	a	a	a	a	b	b	b	a	b	b	-	-	b	-	-	-	b	b	b	-	-	-	b	b	b	a	a	a	a	a	a	a	a	a
lg2	mk565	83.914	2	63992397	63992397	b	b	b	b	a	a	b	b	b	b	a	a	a	a	b	b	b	-	b	b	-	-	b	a	-	-	b	b	b	-	b	-	b	b	b	a	a	a	a	a	a	a	a	a
lg2	mk586	83.916	2	72588773	72588773	b	b	b	b	a	a	b	b	b	-	a	a	a	a	b	b	b	a	b	b	-	-	b	a	-	-	b	b	b	b	b	-	b	b	b	a	a	-	a	a	a	a	a	a
lg2	mk809	83.922	2	134713436	134713436	-	-	b	b	a	a	b	-	b	b	a	a	a	a	b	b	b	a	-	b	-	-	b	a	-	-	b	b	b	b	b	-	b	b	-	-	a	a	a	a	a	a	a	a
lg2	mk772	83.927	2	115914927	115914927	b	b	b	b	a	a	b	b	b	b	a	a	a	a	-	b	b	a	b	b	-	-	b	a	-	-	b	b	b	b	b	-	b	b	b	a	a	a	a	a	a	a	a	a
lg2	mk773	84.007	2	115915465	115915465	b	b	b	-	a	a	b	b	b	b	-	a	a	a	b	b	b	a	b	b	-	-	b	a	-	-	b	b	b	b	b	-	b	b	b	a	a	a	a	a	a	a	a	a
lg2	mk744	84.097	2	105970810	105970810	-	b	b	b	a	a	b	b	b	b	a	a	a	a	-	-	b	a	b	b	-	-	b	a	-	-	b	b	b	b	b	-	b	b	b	a	a	a	a	a	a	a	a	a
lg2	mk836	84.171	2	138807132	138807132	b	b	b	b	a	a	b	b	b	b	a	a	a	a	b	b	b	a	b	b	-	-	b	-	-	-	b	b	b	-	b	-	b	b	b	a	a	a	a	a	a	a	a	-
lg2	mk808	84.286	2	134713418	134713418	-	-	b	b	a	a	b	-	b	b	a	a	a	a	b	b	b	a	-	b	-	-	b	a	-	-	b	b	b	-	b	-	b	b	b	-	a	a	a	a	a	a	a	a
lg2	mk582	84.305	2	71676364	71676364	b	b	b	b	a	a	b	-	b	b	a	a	a	a	b	b	b	a	b	-	-	-	b	a	-	-	b	b	b	b	b	-	b	b	b	a	a	a	a	a	a	a	a	a
lg2	mk834	84.312	2	138704614	138704614	b	b	b	b	a	a	b	b	b	b	a	a	a	a	b	-	b	a	b	b	-	-	-	-	-	-	b	b	b	-	-	-	b	b	b	a	a	a	a	a	a	a	a	a
lg2	mk584	84.315	2	71676369	71676369	b	b	b	b	a	a	b	-	b	b	a	a	a	a	b	b	b	a	b	-	-	-	b	a	-	-	b	b	b	b	b	-	b	b	b	a	a	a	a	a	a	a	a	a
lg2	mk583	84.33	2	71676366	71676366	b	b	b	b	a	a	b	-	b	b	a	a	a	a	b	b	b	a	b	-	-	-	b	a	-	-	b	b	b	b	b	-	b	b	b	a	a	a	a	a	a	a	a	a
lg2	mk866	84.848	2	146211392	146211392	b	b	b	b	a	a	-	b	b	b	a	a	a	a	b	-	b	a	b	b	-	-	b	-	-	-	b	b	b	-	b	-	b	b	b	a	a	a	a	a	a	-	a	a
lg2	mk867	85.407	2	146308691	146308691	b	b	-	b	a	a	b	-	-	b	-	a	-	a	-	-	b	a	b	b	-	-	b	b	-	-	b	b	-	-	b	-	b	b	-	a	a	a	a	a	a	a	a	a
lg2	mk685	86.15	2	90462207	90462207	b	b	b	b	-	-	b	b	b	b	a	a	a	a	b	a	b	a	b	b	-	-	b	-	-	-	b	b	b	-	b	-	b	b	b	a	a	a	a	a	a	a	a	a
lg2	mk724	86.57	2	102776518	102776518	b	b	b	b	a	a	b	b	b	b	a	a	a	a	b	a	b	a	b	b	-	-	b	-	-	-	b	b	b	b	b	-	b	b	b	a	a	a	a	a	a	a	a	a
lg2	mk855	86.649	2	140280893	140280893	b	b	b	b	-	-	-	b	b	b	a	-	a	a	-	a	b	a	b	b	-	-	b	-	-	-	b	b	b	-	b	-	b	b	b	a	a	a	a	a	a	a	a	-
lg2	mk768	86.72	2	113310466	113310466	b	b	b	b	a	a	b	b	b	b	a	a	a	a	-	a	b	a	b	b	-	-	b	a	-	-	b	b	b	-	b	-	b	b	b	-	a	a	a	a	a	a	a	a
lg2	mk704	86.746	2	91789312	91789312	b	b	b	b	a	a	b	b	b	b	a	a	a	a	b	a	b	a	b	b	-	-	b	a	b	-	b	b	-	-	b	-	b	b	b	a	a	a	-	a	a	a	a	a
lg2	mk657	86.884	2	89055646	89055646	b	b	b	b	a	a	b	b	b	b	a	a	a	a	b	a	b	a	b	b	-	-	b	a	-	-	b	b	b	-	b	-	b	b	b	a	a	a	a	a	a	a	a	a
lg2	mk607	87.009	2	82438908	82438908	b	b	b	b	a	-	b	b	b	b	a	a	a	a	-	a	b	a	b	b	-	-	b	a	-	-	b	-	b	b	b	-	b	b	b	a	a	a	a	a	a	a	a	a
lg2	mk785	87.12	2	117547505	117547505	b	b	b	b	a	a	b	b	b	b	-	-	a	a	-	a	b	a	b	b	-	-	-	a	-	-	b	b	b	-	b	-	b	b	b	a	a	a	a	a	a	a	a	a
lg2	mk681	87.211	2	90384511	90384511	b	b	b	b	a	a	b	b	b	b	a	a	a	a	b	a	b	a	b	b	-	-	b	a	-	-	b	b	b	-	b	-	b	b	b	a	a	a	a	a	a	a	a	a
lg2	mk778	87.341	2	116267372	116267372	b	b	b	b	a	a	b	b	b	b	a	a	a	a	b	a	b	a	b	b	-	-	b	a	-	-	b	b	b	b	b	-	b	b	b	a	a	a	a	a	a	a	a	a
lg2	mk791	87.538	2	120607945	120607945	b	b	b	b	a	a	b	b	b	b	a	a	a	a	b	-	b	a	b	b	-	-	-	a	a	-	b	b	-	-	b	-	-	b	b	a	a	-	a	a	a	a	a	a
lg2	mk779	87.729	2	116268698	116268698	b	b	b	b	a	a	b	b	b	-	-	a	a	a	b	a	b	a	b	b	-	-	b	a	-	-	b	b	b	b	b	-	b	b	b	a	a	-	a	a	a	a	a	-
lg2	mk754	87.974	2	107275707	107275707	b	b	b	b	a	a	b	b	b	b	a	a	a	a	b	a	b	a	b	b	-	-	b	a	-	-	b	b	b	-	b	-	b	b	b	a	a	a	-	a	a	a	-	a
lg2	mk753	88.324	2	107275706	107275706	b	b	b	b	a	a	b	b	b	b	a	a	a	a	b	a	b	a	b	b	-	-	b	a	-	-	b	b	b	-	b	-	b	b	b	a	a	a	a	a	a	a	-	a
lg2	mk735	88.602	2	104918775	104918775	b	b	b	b	a	-	b	b	b	b	a	a	a	a	-	a	-	a	b	b	-	-	b	a	-	-	b	-	b	b	b	-	-	b	-	a	a	a	a	a	a	a	a	a
lg2	mk835	88.669	2	138739459	138739459	b	b	b	b	a	a	b	b	b	b	a	a	a	a	b	a	b	a	b	b	-	-	b	-	-	-	b	b	b	-	b	-	b	b	b	a	a	a	a	a	a	a	a	-
lg2	mk689	88.749	2	90471676	90471676	b	b	b	b	a	a	b	b	b	b	-	a	a	a	b	a	b	a	b	b	-	-	b	a	-	-	b	b	b	-	b	-	b	b	-	a	a	-	a	a	a	a	a	a
lg2	mk716	88.749	2	101985265	101985265	b	b	b	-	a	a	b	b	b	-	a	a	a	a	b	a	b	a	b	b	-	-	b	a	-	-	b	b	-	-	b	-	b	b	b	a	a	a	a	a	a	a	a	-
lg2	mk747	88.759	2	106832485	106832485	b	b	b	b	a	a	b	b	b	b	a	a	a	a	b	a	b	a	b	b	-	-	b	a	-	-	b	b	b	-	b	-	b	b	b	a	a	a	a	a	a	a	a	a
lg2	mk710	88.766	2	91931620	91931620	b	b	b	-	a	a	b	b	b	b	a	a	a	a	b	-	b	a	b	b	-	-	b	a	-	-	b	b	b	-	b	-	b	b	b	a	a	a	-	a	a	a	a	-
lg2	mk786	88.771	2	117569500	117569500	b	b	b	b	a	a	b	b	b	-	a	a	a	a	b	a	b	a	b	b	-	-	b	a	-	-	b	b	b	-	b	-	b	b	b	a	a	a	a	a	a	a	a	a
lg2	mk737	88.78	2	104918824	104918824	b	b	b	b	a	-	b	b	b	b	a	a	a	a	-	a	b	a	b	b	a	-	b	a	-	-	b	-	b	b	b	-	b	b	-	a	a	a	a	a	a	a	a	a
lg2	mk683	89.561	2	90396910	90396910	b	b	b	-	a	a	-	b	b	b	a	a	a	a	b	a	b	a	b	b	-	-	b	a	-	-	b	b	b	-	b	-	b	b	b	a	a	a	a	a	a	a	a	a
lg2	mk840	90.401	2	139034974	139034974	b	b	b	b	a	a	b	b	b	b	a	a	a	a	b	a	b	a	b	-	-	-	b	-	-	-	b	b	b	-	b	-	b	b	b	a	a	a	a	a	a	a	a	-
lg2	mk802	90.425	2	130333867	130333867	b	b	b	b	a	a	b	b	b	b	a	a	a	a	b	a	b	a	b	b	-	-	b	a	-	-	b	b	b	-	b	-	b	b	b	a	a	a	a	a	a	a	a	a
lg2	mk653	90.519	2	89024719	89024719	b	b	b	b	a	a	b	b	b	b	a	a	-	a	-	a	b	a	b	b	-	-	b	a	-	-	b	-	b	-	b	-	b	b	b	a	a	a	a	a	a	a	a	a
lg2	mk699	90.574	2	91496787	91496787	b	b	b	b	a	a	b	b	b	b	a	a	a	a	b	a	b	a	b	b	b	-	b	a	-	-	b	b	b	-	b	-	b	b	b	a	a	a	a	a	a	a	a	a
lg2	mk862	90.632	2	140400529	140400529	b	b	b	b	a	a	b	-	b	b	-	a	a	a	b	a	b	a	b	b	-	-	b	-	-	-	b	b	b	-	b	-	b	b	-	a	a	a	-	a	a	a	a	a
lg2	mk648	90.715	2	88912244	88912244	b	b	b	b	a	a	b	b	b	b	a	a	a	a	b	a	b	a	b	b	-	b	b	a	-	a	b	-	b	-	b	-	b	b	-	a	a	-	a	a	a	a	a	a
lg2	mk631	91.037	2	88391147	88391147	b	b	b	b	a	a	b	b	b	b	a	a	a	a	b	a	b	a	b	b	-	-	b	a	-	-	b	b	b	-	b	-	b	b	b	a	a	a	a	a	a	a	a	a
lg2	mk726	91.887	2	103921999	103921999	b	-	b	b	a	a	b	b	b	b	a	a	a	a	b	a	b	a	b	b	-	-	b	a	-	-	b	b	b	-	b	-	b	b	b	a	a	a	a	a	a	a	a	a
lg2	mk758	92.239	2	107276806	107276806	b	b	b	b	a	a	b	b	b	b	a	a	a	a	b	a	b	a	b	b	-	-	b	a	-	-	b	b	b	-	b	-	b	b	b	a	a	a	a	a	a	a	a	a
lg2	mk612	92.531	2	86292432	86292432	b	b	b	b	a	a	b	b	b	b	a	a	-	a	-	-	b	-	b	b	a	b	b	a	-	-	b	b	b	-	b	-	b	b	b	a	a	a	a	a	a	a	a	a
lg2	mk763	92.625	2	108765818	108765818	b	b	b	b	a	a	b	b	b	b	a	a	a	a	b	a	b	a	b	b	-	-	b	a	b	-	b	b	b	b	b	-	b	b	b	a	a	a	a	a	a	a	a	a
lg2	mk762	92.665	2	107997291	107997291	b	b	b	b	a	a	-	b	b	b	a	a	a	a	b	a	b	a	b	b	-	-	b	a	-	a	b	b	b	b	b	-	b	b	b	a	a	a	a	a	a	a	a	a
lg2	mk846	92.763	2	139383529	139383529	b	b	b	b	a	a	b	b	b	b	a	a	a	a	b	a	b	a	b	b	-	-	b	-	-	-	b	b	b	-	b	-	b	b	b	a	a	a	a	a	a	a	a	a
lg2	mk721	92.861	2	102580840	102580840	b	b	b	-	a	a	b	b	b	b	a	a	a	a	b	a	b	a	b	b	-	-	b	a	-	-	b	b	b	-	b	-	b	b	b	a	a	a	a	a	a	a	a	a
lg2	mk630	93.022	2	88320067	88320067	b	-	b	b	a	a	b	-	b	-	a	a	a	a	b	a	b	a	b	b	-	-	b	a	-	a	b	b	b	-	b	-	b	b	b	a	a	a	a	a	a	a	a	a
lg2	mk739	93.136	2	105231331	105231331	b	b	b	b	a	a	b	b	b	b	a	a	a	a	b	a	b	a	b	b	-	-	b	a	-	-	b	b	b	b	b	-	b	b	b	a	a	a	a	a	a	a	a	a
lg2	mk796	93.429	2	121611677	121611677	b	b	b	b	a	a	b	b	b	b	a	a	a	a	b	-	b	a	b	b	-	-	b	a	-	-	b	b	b	-	b	-	b	b	b	-	a	a	a	a	a	a	a	a
lg2	mk703	94.006	2	91780896	91780896	b	b	b	b	a	a	b	b	b	b	-	a	a	a	b	-	b	a	b	b	-	-	b	a	-	-	b	b	b	-	b	-	b	b	b	-	a	-	-	a	a	a	a	a
lg2	mk604	94.591	2	82192799	82192799	b	b	b	b	a	a	b	b	b	b	a	a	a	a	b	b	b	a	b	b	-	-	b	a	-	-	b	b	b	b	b	-	b	b	b	a	a	a	a	a	a	a	a	a
lg2	mk821	94.901	2	135558186	135558186	b	-	b	-	a	a	b	b	b	b	-	a	a	a	-	b	b	a	-	b	-	-	b	a	-	-	b	b	b	-	b	-	b	b	b	a	a	a	-	a	a	a	a	a
lg2	mk601	95.071	2	81797712	81797712	b	b	b	-	a	a	b	b	b	b	a	a	a	a	b	b	b	a	b	b	-	-	b	a	-	-	-	b	b	b	b	-	b	b	b	a	a	a	a	a	a	a	a	a
lg2	mk602	95.372	2	82176217	82176217	b	b	-	b	-	a	b	b	b	b	a	a	a	a	b	b	b	a	b	b	-	-	b	a	-	-	b	b	b	b	b	-	b	b	b	a	a	a	a	a	a	a	a	a
lg2	mk841	96.714	2	139166283	139166283	b	b	b	b	a	a	b	b	b	b	a	a	a	a	b	-	b	a	b	b	-	-	b	-	a	-	b	b	b	-	b	-	b	b	b	a	a	a	a	a	a	a	a	a
lg2	mk661	97.041	2	89121807	89121807	b	b	b	b	a	a	b	b	b	b	a	a	a	a	b	a	b	a	b	b	-	-	b	a	-	-	b	b	b	-	b	-	b	b	b	a	a	a	a	a	a	a	a	a
lg2	mk828	97.123	2	136969200	136969200	b	b	b	b	a	a	b	b	b	b	a	a	a	a	b	a	b	a	b	b	-	-	b	a	-	-	b	b	b	-	b	-	b	b	b	a	a	a	a	a	a	a	a	-
lg2	mk837	97.231	2	138886524	138886524	b	b	b	b	a	a	b	b	b	b	a	a	a	a	b	a	b	a	b	b	-	-	b	-	-	-	b	b	b	-	b	-	b	b	b	a	a	a	a	a	a	a	a	a
lg2	mk826	97.347	2	136965800	136965800	b	-	b	b	a	a	b	b	b	b	a	a	a	a	b	a	-	a	b	b	-	-	b	a	-	-	b	b	b	a	b	-	b	b	b	a	a	a	a	a	a	a	a	a
lg2	mk850	97.396	2	139393313	139393313	b	b	b	b	a	a	b	b	b	b	a	a	a	a	b	a	b	a	b	b	-	-	b	-	-	-	b	b	b	-	b	-	b	b	b	a	a	a	a	a	a	a	a	a
lg2	mk618	97.46	2	87129481	87129481	b	b	b	b	a	a	b	b	b	b	a	a	a	a	b	-	b	a	b	b	-	-	b	a	-	-	b	b	b	-	b	-	b	b	b	a	a	a	a	a	a	a	a	a
lg2	mk619	97.628	2	87183250	87183250	b	b	b	b	a	a	b	b	b	b	a	a	a	a	b	a	b	a	b	b	-	-	b	a	-	-	b	b	b	-	b	-	b	b	b	a	a	a	a	a	a	a	a	a
lg2	mk625	97.805	2	87371935	87371935	b	b	b	b	a	a	b	b	b	b	a	a	a	a	b	-	b	-	-	b	b	-	b	a	-	-	b	b	b	-	b	b	b	b	b	a	a	a	a	a	a	a	a	a
lg2	mk757	98.045	2	107276805	107276805	b	b	b	b	a	a	b	b	b	b	a	a	a	a	b	a	b	a	b	b	-	-	b	a	-	-	b	b	b	-	b	-	b	b	b	a	a	a	a	a	a	a	a	a
lg2	mk670	98.294	2	89290503	89290503	b	b	b	b	a	a	b	b	b	b	a	a	a	a	b	a	b	a	b	b	-	-	b	a	-	-	b	b	b	-	b	-	b	b	b	a	a	a	a	a	a	a	-	a
lg2	mk708	98.686	2	91928168	91928168	b	b	b	b	a	a	b	b	b	b	a	a	a	a	b	a	b	a	b	b	-	-	b	a	-	-	b	b	b	-	b	-	b	b	b	a	a	a	a	a	a	a	a	a
lg2	mk606	99.022	2	82438902	82438902	b	b	b	b	a	-	b	b	b	b	a	a	a	a	-	a	b	a	b	b	-	-	b	a	-	-	b	-	b	b	b	-	b	b	b	a	a	a	a	a	a	a	a	a
lg2	mk731	99.027	2	104771441	104771441	b	b	b	b	a	a	b	b	b	b	a	a	a	a	b	a	b	a	b	b	-	-	b	a	-	-	b	-	b	b	b	-	b	b	b	a	a	a	a	a	a	a	a	a
lg2	mk782	99.146	2	116466468	116466468	b	b	b	b	a	a	b	b	b	b	-	a	a	a	-	a	b	a	b	b	-	-	b	a	-	-	b	b	b	b	b	-	b	b	b	a	a	a	a	a	a	a	a	-
lg2	mk691	99.731	2	90573569	90573569	b	b	b	b	a	a	b	b	b	b	a	-	a	a	b	a	b	a	b	b	-	-	b	a	-	-	b	b	b	-	b	-	b	b	b	a	a	a	a	a	a	-	a	a
lg2	mk642	100.295	2	88694318	88694318	b	b	-	b	a	a	b	b	b	b	a	a	a	a	b	a	b	a	b	-	a	-	b	a	-	-	b	b	b	-	-	-	b	b	b	a	a	a	a	a	a	a	a	a
lg2	mk647	100.524	2	88908873	88908873	b	b	b	b	a	a	b	b	b	-	-	a	-	a	-	a	b	a	b	b	-	a	b	a	-	-	b	b	b	a	b	-	-	-	-	a	a	a	a	a	a	a	-	a
lg2	mk745	101.188	2	106488551	106488551	b	b	b	b	a	a	b	b	b	b	-	a	a	a	b	a	b	a	b	b	-	-	b	a	-	-	b	b	b	-	b	-	b	b	b	a	a	a	a	a	a	a	a	a
lg2	mk858	101.745	2	140311505	140311505	b	b	b	b	a	a	b	b	b	b	a	a	a	a	b	-	b	a	b	b	-	-	b	-	-	-	b	b	b	-	b	-	b	b	b	a	a	a	a	a	a	a	a	a
lg2	mk845	102.366	2	139368470	139368470	b	b	b	b	a	a	b	b	b	b	a	a	a	a	b	a	b	a	b	b	-	-	b	-	-	-	b	b	b	-	b	-	b	b	b	a	a	a	a	a	a	a	a	a
lg2	mk831	102.829	2	138227568	138227568	-	b	b	-	a	a	b	b	b	b	-	a	a	a	b	a	b	a	b	b	-	-	b	-	-	-	b	b	b	-	b	-	b	b	b	a	a	a	a	a	a	a	a	a
lg2	mk707	103.16	2	91915441	91915441	-	b	b	-	-	a	b	b	-	-	-	a	a	a	-	a	b	a	b	b	-	-	-	a	-	-	b	b	-	-	b	-	b	b	-	a	a	a	a	a	a	a	a	-
lg2	mk690	103.249	2	90550685	90550685	b	b	b	b	a	a	b	b	b	b	a	a	a	a	b	a	b	a	b	b	-	-	b	a	-	-	b	b	b	-	b	-	b	b	b	a	a	a	a	a	a	a	a	a
lg2	mk684	103.387	2	90435940	90435940	b	-	b	b	a	a	b	-	b	b	a	a	a	a	-	a	b	a	b	-	-	-	b	a	-	-	b	b	b	-	b	-	b	b	b	a	a	a	a	a	a	a	a	a
lg2	mk712	103.493	2	92578505	92578505	b	b	b	b	a	a	b	b	b	b	a	a	a	a	b	a	b	a	b	b	-	-	b	a	-	-	b	b	b	-	b	-	b	b	b	a	a	a	a	a	a	a	a	a
lg2	mk797	103.682	2	121748623	121748623	b	b	b	b	a	a	b	b	b	b	a	a	a	a	b	a	b	a	b	b	-	-	b	a	-	-	b	b	b	-	b	-	b	b	b	a	a	a	a	a	a	a	a	a
lg2	mk718	103.755	2	102153651	102153651	b	b	b	b	a	a	b	b	b	b	a	a	a	a	-	a	b	a	b	b	-	-	b	a	-	-	b	b	b	-	b	-	b	b	-	a	a	a	a	a	a	a	a	a
lg2	mk781	103.833	2	116397124	116397124	b	b	b	-	a	a	b	b	b	-	-	a	a	a	b	a	b	a	b	b	-	-	b	a	-	-	b	b	-	b	b	a	b	b	b	a	a	a	-	a	a	a	a	a
lg2	mk833	103.919	2	138384018	138384018	b	b	b	b	a	a	b	b	b	b	a	-	-	a	b	a	b	a	b	b	-	-	b	-	-	b	b	b	b	-	b	-	b	b	b	a	a	a	a	a	a	a	a	a
lg2	mk608	104.01	2	85818435	85818435	b	b	b	-	a	a	b	b	b	b	a	a	a	a	b	a	b	a	b	b	-	-	b	a	-	-	b	b	b	-	b	-	b	b	b	a	a	a	a	a	a	a	a	a
lg2	mk760	104.106	2	107535612	107535612	b	b	b	b	a	a	b	b	-	-	a	a	a	a	-	a	b	a	b	b	-	-	b	a	-	-	b	b	b	-	b	-	b	b	b	a	a	a	a	a	a	a	a	a
lg2	mk709	104.142	2	91928169	91928169	b	b	b	b	a	a	b	b	b	b	a	a	a	a	b	a	b	a	b	b	-	-	b	a	-	-	b	b	b	-	b	-	b	b	b	a	a	a	a	a	a	a	a	a
lg2	mk783	104.163	2	117439481	117439481	b	b	b	b	a	a	b	b	b	b	a	a	a	a	-	a	b	a	b	b	-	-	b	a	-	-	b	b	b	-	b	-	b	b	b	a	a	a	a	a	a	a	a	a
lg2	mk775	104.206	2	115996808	115996808	b	b	b	-	a	a	b	b	-	b	a	a	a	-	b	a	b	a	b	b	-	-	b	a	-	-	b	b	b	b	b	-	b	b	b	-	a	a	a	a	a	a	a	a
lg2	mk759	104.251	2	107489889	107489889	b	-	b	b	a	a	b	b	b	b	a	a	a	a	b	a	b	a	b	b	-	-	b	a	-	-	b	b	b	-	b	-	b	b	b	a	a	a	a	a	a	a	a	a
lg2	mk741	104.346	2	105698384	105698384	b	b	b	b	a	a	b	b	b	b	a	a	a	a	b	a	b	a	b	b	-	-	b	a	b	-	b	b	b	b	b	b	b	b	b	a	a	a	a	a	a	a	a	a
lg2	mk696	105.679	2	91243772	91243772	b	b	b	b	a	a	b	b	b	b	-	a	a	a	b	a	b	a	b	b	b	-	b	a	-	-	b	b	b	-	b	-	b	b	-	a	a	a	a	a	a	a	a	a
lg2	mk860	106.089	2	140323369	140323369	b	b	b	b	a	a	b	b	b	b	-	a	a	a	b	a	b	a	b	b	-	-	b	-	-	-	b	b	b	-	b	-	b	b	b	a	a	a	a	a	a	a	a	a
lg2	mk632	106.697	2	88435103	88435103	b	b	b	b	a	a	b	b	b	b	a	a	a	a	b	a	b	a	b	b	-	-	b	a	-	-	b	b	b	-	-	-	b	b	b	a	a	a	a	a	a	a	a	a
lg2	mk856	106.771	2	140290291	140290291	b	b	b	b	a	a	b	b	b	b	a	a	a	a	b	a	b	a	b	b	-	-	b	-	-	-	b	b	b	-	b	-	b	b	b	a	a	a	a	a	a	a	a	a
lg2	mk665	107.055	2	89208508	89208508	b	b	b	b	a	a	b	b	b	b	a	a	a	a	-	a	b	a	b	b	-	-	b	a	-	-	b	b	b	-	b	-	b	b	b	a	a	a	a	a	a	a	a	a
lg2	mk800	107.439	2	123994243	123994243	b	b	b	b	a	a	b	-	b	b	a	a	a	a	-	a	b	a	b	b	-	-	b	a	-	-	b	b	b	-	b	-	b	b	b	a	a	a	a	a	a	a	a	a
lg2	mk638	107.744	2	88661168	88661168	b	b	b	b	a	a	b	b	b	b	a	a	a	a	b	a	b	a	b	b	-	-	b	a	-	-	b	b	b	-	b	-	b	b	b	a	a	a	a	a	a	a	a	a
lg2	mk675	107.887	2	90027072	90027072	b	b	-	b	a	a	-	b	b	-	a	a	a	a	-	a	b	a	b	b	a	-	b	a	-	-	b	-	b	-	b	-	b	b	b	a	a	a	a	a	a	a	a	a
lg2	mk641	108.042	2	88694317	88694317	b	b	b	b	a	a	b	b	b	b	a	a	a	a	b	a	b	a	b	b	a	-	b	a	-	-	b	b	b	-	b	-	b	b	b	a	a	a	a	a	-	a	-	a
lg2	mk816	108.176	2	135029807	135029807	b	b	b	b	a	a	b	b	-	b	a	a	a	a	-	a	b	a	b	b	-	-	b	a	-	-	b	b	b	-	b	-	-	b	b	a	a	a	a	a	a	a	a	a
lg2	mk666	108.737	2	89247135	89247135	b	b	b	b	a	a	b	b	b	b	a	a	a	a	b	a	b	a	b	b	-	-	b	a	-	-	b	b	b	-	b	-	b	b	b	a	a	a	a	a	a	a	a	a
lg2	mk652	109.008	2	89024698	89024698	b	b	b	b	a	a	b	b	b	b	a	a	-	a	-	a	b	a	b	b	-	-	b	a	-	-	b	-	b	a	b	-	b	b	b	a	a	a	a	a	a	a	a	a
lg2	mk864	109.896	2	140536732	140536732	b	b	-	b	a	a	b	b	b	b	-	a	-	a	b	-	b	a	b	b	-	-	b	-	-	-	b	b	b	-	b	-	b	b	-	a	a	a	a	a	a	a	a	a
lg2	mk859	110.661	2	140323299	140323299	b	b	b	b	a	-	b	b	b	b	a	a	a	a	b	b	b	a	b	b	-	-	b	-	-	-	b	b	b	-	b	-	b	b	b	a	a	a	a	a	a	a	a	a
lg2	mk580	111.005	2	71615815	71615815	b	b	b	b	a	a	b	b	b	b	a	a	a	a	b	b	b	a	b	b	-	-	b	a	-	-	b	b	b	b	b	-	b	b	b	a	a	a	a	a	a	a	a	a
lg2	mk843	111.281	2	139290085	139290085	b	b	b	b	-	a	b	b	b	b	a	a	a	a	b	b	b	a	b	b	-	-	b	-	-	-	b	b	b	-	b	-	b	b	-	a	a	a	a	a	a	a	a	a
lg2	mk810	111.541	2	134779167	134779167	b	b	b	b	a	a	b	b	b	b	a	a	a	a	b	b	b	a	b	-	-	-	b	a	-	a	b	b	b	b	b	a	b	b	b	a	a	a	a	a	a	a	a	a
lg2	mk854	111.974	2	140266747	140266747	b	b	b	b	a	a	b	b	b	b	a	a	a	a	-	b	b	a	b	b	-	-	b	-	-	-	b	b	b	-	b	-	b	b	b	a	a	a	a	a	a	a	a	a
lg2	mk581	112.45	2	71615827	71615827	b	b	b	b	-	-	b	b	b	b	a	-	-	-	b	b	b	-	b	b	-	-	b	a	-	-	b	b	b	b	b	-	b	b	b	a	a	a	a	a	a	a	-	-
lg2	mk585	112.678	2	71676381	71676381	b	b	b	b	a	a	b	-	b	b	a	a	a	a	b	b	b	a	b	-	-	-	b	a	-	-	b	b	b	b	b	-	b	b	b	a	a	a	a	a	a	a	a	a
lg2	mk819	112.894	2	135462773	135462773	b	b	b	b	a	a	b	b	b	b	a	a	a	a	b	b	b	a	b	b	-	-	b	a	-	-	b	b	b	b	b	-	b	b	b	a	a	a	a	a	a	a	a	a
lg2	mk790	113.178	2	120072057	120072057	b	b	b	b	a	a	b	b	b	b	a	a	a	a	b	b	b	a	b	b	-	-	b	a	-	-	b	b	b	-	b	-	b	b	b	a	a	a	a	a	a	a	a	a
lg2	mk646	114.179	2	88876315	88876315	b	b	b	-	-	a	b	b	b	b	a	-	a	a	b	-	b	a	b	b	-	-	b	-	b	-	b	b	b	-	b	-	b	b	b	-	-	-	-	a	a	a	a	-
lg2	mk660	114.584	2	89095247	89095247	b	b	-	b	a	a	b	b	b	b	a	a	a	a	-	a	b	a	-	b	-	-	b	a	-	-	b	b	b	-	b	-	b	b	b	a	a	a	a	a	a	a	a	a
lg2	mk575	114.77	2	68161349	68161349	b	b	-	b	a	a	b	-	b	b	a	a	-	a	-	a	b	a	b	b	a	-	b	a	-	-	b	b	b	-	b	-	b	b	-	a	a	a	a	a	a	a	a	-
lg2	mk663	115.03	2	89181167	89181167	b	b	b	b	a	a	b	b	b	b	-	a	a	a	-	a	b	a	b	b	-	-	b	a	-	-	b	b	b	-	b	-	b	b	b	a	a	a	a	a	a	a	a	a
lg2	mk639	115.263	2	88694270	88694270	b	b	b	b	a	a	b	b	b	b	a	-	a	a	b	a	b	a	b	b	-	-	b	a	-	-	b	b	b	-	b	-	b	b	b	a	a	a	a	a	-	a	-	a
lg2	mk815	115.465	2	135029798	135029798	b	b	b	b	a	a	b	b	-	b	a	a	a	a	-	a	b	a	b	b	-	-	b	a	-	-	b	b	b	-	b	-	-	b	b	a	a	a	a	a	a	a	a	a
lg2	mk636	115.697	2	88585320	88585320	b	b	b	b	a	a	b	b	b	b	a	a	a	a	b	a	b	a	b	b	-	-	b	a	-	-	b	b	b	-	b	-	b	b	b	a	a	a	a	a	a	a	a	a
lg2	mk655	115.758	2	89024829	89024829	b	b	b	b	a	a	b	b	b	b	a	a	-	a	b	a	b	a	b	b	-	-	b	a	-	-	b	-	b	-	b	-	b	b	b	a	a	a	a	a	a	a	a	a
lg2	mk669	115.798	2	89287889	89287889	b	b	-	b	a	-	b	-	b	b	a	a	a	a	b	a	b	a	b	b	-	-	b	a	-	-	b	b	b	-	b	-	b	b	b	a	a	a	a	a	a	a	a	a
lg2	mk644	115.907	2	88694358	88694358	b	b	b	b	a	a	b	b	b	b	-	a	a	a	b	a	b	a	b	b	a	-	b	a	-	-	b	b	b	-	b	-	b	b	b	a	a	a	a	a	-	a	-	a
lg2	mk678	115.996	2	90059128	90059128	-	b	b	b	a	a	-	b	b	b	a	a	a	a	b	a	b	a	b	b	-	-	b	a	-	-	b	b	b	a	b	-	b	b	-	a	a	a	a	a	a	a	a	-
lg2	mk643	116.061	2	88694336	88694336	b	b	-	b	a	a	b	b	b	b	a	a	a	a	b	a	b	a	b	-	a	-	b	a	-	-	b	b	b	-	-	-	b	b	b	a	a	a	a	a	a	a	a	a
lg2	mk679	116.125	2	90059158	90059158	-	b	b	b	a	a	-	b	b	b	a	a	a	a	b	a	b	a	b	b	-	-	b	a	-	-	b	b	b	a	b	-	b	b	-	a	-	a	a	a	a	a	a	-
lg2	mk564	116.807	2	63992339	63992339	b	b	b	b	a	a	b	b	b	b	a	a	a	a	b	a	b	-	b	b	-	-	b	a	-	-	b	b	b	-	b	-	b	b	b	a	a	a	a	a	a	a	a	a
lg2	mk569	117.328	2	66533386	66533386	b	b	b	b	a	a	b	b	b	b	a	a	a	a	b	a	b	a	b	b	-	-	b	a	-	-	b	b	b	b	b	-	b	b	b	a	a	a	a	a	a	a	a	a
lg2	mk572	117.356	2	67209939	67209939	b	b	b	b	a	a	b	b	b	b	a	a	a	a	b	a	b	a	b	b	a	-	b	a	-	-	b	-	b	b	b	-	b	b	b	a	a	a	a	a	a	a	a	a
lg2	mk577	117.51	2	68296418	68296418	b	b	b	b	a	a	b	b	b	b	a	a	a	a	b	a	b	-	b	b	-	-	b	a	-	-	b	b	b	b	b	-	b	b	-	a	a	a	a	a	a	a	a	a
lg2	mk576	117.583	2	68274954	68274954	b	b	b	b	a	a	b	b	b	b	a	a	a	a	b	a	b	a	b	b	-	-	b	a	-	-	b	b	b	b	b	-	b	b	b	a	a	a	a	a	a	a	a	a
lg2	mk574	117.639	2	67867487	67867487	b	b	b	b	a	a	-	b	b	b	-	a	a	a	-	a	b	a	b	b	-	-	b	a	-	-	b	b	b	b	b	a	b	b	-	a	a	a	a	a	a	a	a	-
lg2	mk570	117.826	2	67209722	67209722	b	b	b	b	a	a	b	b	b	b	a	a	a	a	b	a	b	a	b	b	-	-	b	a	-	-	b	b	b	b	b	-	b	b	b	a	a	a	a	a	a	a	a	a
lg2	mk573	118.067	2	67212250	67212250	b	b	b	b	a	a	b	b	-	b	a	a	a	a	b	a	b	a	b	b	-	-	b	a	-	-	b	b	b	-	b	-	b	-	b	a	a	a	a	a	a	a	a	a
lg2	mk571	118.113	2	67209809	67209809	b	b	b	b	a	a	b	b	b	b	a	a	a	a	b	a	b	a	b	b	-	-	b	a	-	-	b	b	b	b	b	-	b	b	b	a	a	a	a	a	a	a	a	a
lg2	mk578	118.139	2	70636414	70636414	b	b	-	-	a	a	b	-	b	b	a	a	a	a	b	-	b	a	b	b	-	-	-	a	-	-	-	b	b	-	b	-	b	b	b	a	a	a	a	a	a	a	a	a
lg2	mk567	118.152	2	66492006	66492006	b	b	b	b	a	a	b	b	b	b	a	a	a	a	b	a	b	a	b	b	-	-	b	a	-	-	b	b	b	b	b	-	b	b	b	a	a	a	a	a	a	a	a	a
lg2	mk568	118.37	2	66531049	66531049	b	b	b	b	a	a	b	b	b	b	a	a	a	a	b	a	b	a	b	b	-	-	b	a	-	-	b	b	b	b	b	-	b	b	b	a	a	a	a	a	a	a	a	a
lg2	mk635	118.762	2	88571509	88571509	b	b	b	b	a	a	b	b	b	b	a	a	a	a	b	a	b	a	b	b	-	-	b	a	-	-	b	-	b	-	b	-	b	b	b	-	a	a	a	a	a	a	a	a
lg2	mk654	118.799	2	89024749	89024749	b	b	b	b	a	a	b	b	b	b	a	a	-	a	b	a	b	a	b	b	-	-	b	a	-	-	b	b	b	-	b	-	b	b	b	a	a	a	a	a	a	a	a	a
lg2	mk673	118.865	2	90021222	90021222	b	b	-	-	a	a	b	b	-	b	a	a	a	a	b	a	b	a	b	b	-	-	b	a	-	-	b	b	b	-	b	-	b	b	b	a	a	a	a	a	a	a	a	a
lg2	mk668	118.948	2	89247351	89247351	b	b	b	b	a	a	b	b	b	b	a	a	a	a	b	a	b	a	b	b	-	-	b	a	-	-	b	b	b	-	b	-	b	b	b	a	a	a	a	a	a	a	a	a
lg2	mk774	119.301	2	115981470	115981470	b	b	b	b	a	-	b	b	b	b	a	-	a	a	-	a	b	-	b	b	-	-	b	a	-	-	b	b	b	-	b	-	b	b	b	-	a	a	a	a	a	a	a	a
lg2	mk693	119.667	2	90701093	90701093	b	b	b	b	a	a	b	-	b	b	a	a	a	a	b	a	b	a	b	b	-	-	-	a	-	-	b	b	b	-	b	-	b	b	b	a	a	a	a	a	a	a	a	a
lg2	mk686	119.874	2	90462379	90462379	b	b	b	b	-	a	b	b	b	b	a	a	a	a	b	a	b	a	b	b	-	-	b	-	-	-	b	b	b	-	b	-	b	b	b	a	a	a	a	a	a	a	a	a
lg2	mk806	120.358	2	134242314	134242314	b	b	b	b	a	a	b	b	-	b	-	a	a	a	b	-	b	a	b	b	-	-	b	a	-	-	b	b	b	-	b	b	b	b	b	a	a	a	a	a	a	a	a	a
lg2	mk817	121.615	2	135164352	135164352	b	b	b	b	a	a	b	b	b	b	a	a	a	a	b	b	b	a	b	b	-	-	b	a	-	-	b	b	b	b	b	-	b	b	b	a	a	a	a	a	a	a	a	a
lg2	mk789	122.038	2	120072056	120072056	b	b	b	b	a	a	b	b	b	b	a	a	a	a	b	b	b	a	b	b	-	-	b	a	-	-	b	b	b	-	b	-	b	b	b	a	a	a	a	a	a	a	a	a
lg2	mk820	122.115	2	135462937	135462937	b	b	b	b	a	a	b	b	b	b	a	a	a	a	b	b	b	a	b	b	-	-	b	a	-	-	b	b	b	b	b	-	b	b	b	a	a	a	a	a	a	a	a	a
lg2	mk852	122.182	2	139600340	139600340	b	b	b	-	a	a	b	b	b	b	a	a	a	a	b	b	b	a	b	b	-	-	-	-	-	a	b	b	b	-	b	-	b	b	b	a	-	a	a	a	a	-	a	a
lg2	mk788	122.275	2	120072050	120072050	b	b	b	b	a	a	b	b	b	b	a	a	a	a	b	b	b	a	b	b	-	-	b	a	-	-	b	b	b	-	b	-	b	b	b	a	a	a	a	a	a	a	a	a
lg2	mk811	122.407	2	134891936	134891936	b	b	b	b	a	a	b	b	b	b	a	a	a	a	-	b	b	-	b	b	-	-	b	a	-	-	b	b	b	b	b	-	b	b	b	a	a	a	a	a	a	a	a	a
lg2	mk587	122.494	2	72588783	72588783	b	b	b	b	a	a	b	b	b	-	a	a	a	a	b	b	b	a	b	b	-	-	b	a	-	-	b	b	b	b	b	-	b	b	b	a	a	-	a	a	a	a	a	a
lg2	mk807	122.538	2	134712551	134712551	b	b	b	b	a	a	b	b	b	b	a	a	a	a	b	b	b	a	b	b	-	-	b	a	-	-	b	b	b	b	b	-	b	b	b	a	a	a	a	a	a	a	a	a
lg2	mk844	122.571	2	139290101	139290101	b	b	b	b	-	a	b	b	b	b	a	a	a	a	b	b	b	a	b	b	-	-	b	-	-	-	b	b	b	-	b	-	b	b	-	a	a	a	a	a	a	a	a	a
lg2	mk853	124.795	2	140052519	140052519	b	b	b	b	a	a	b	b	b	b	a	a	a	a	b	-	b	a	b	b	-	-	b	-	-	-	b	b	b	-	b	-	b	b	b	a	a	a	a	a	a	a	a	a
lg2	mk885	124.925	2	147541098	147541098	b	b	b	b	a	a	b	b	b	b	a	a	a	a	b	a	b	a	b	b	-	-	b	-	-	-	b	b	b	-	b	-	b	b	b	a	a	a	a	a	a	a	a	a
lg2	mk881	124.963	2	147085644	147085644	b	b	b	b	a	a	b	b	b	b	a	a	a	a	b	a	b	a	b	b	-	-	-	-	-	-	b	b	b	-	b	-	b	b	b	a	a	a	a	a	a	a	a	a
lg2	mk871	125.014	2	146777936	146777936	b	b	b	b	a	a	b	b	b	b	a	a	a	a	b	a	b	a	b	b	-	-	b	-	-	-	b	b	b	b	b	-	b	b	b	a	a	a	a	a	a	a	a	a
lg2	mk868	125.046	2	146745098	146745098	b	b	b	b	a	a	b	b	b	b	a	a	a	a	-	a	b	a	b	b	-	-	b	-	-	-	b	b	b	b	b	-	b	b	b	a	a	a	a	a	a	a	a	a
lg2	mk877	125.187	2	146876310	146876310	b	b	b	b	a	a	b	b	b	b	-	-	a	a	b	a	b	a	b	b	-	-	b	-	-	-	b	b	b	-	b	-	b	b	b	a	a	a	a	a	a	a	a	a
lg2	mk875	125.3	2	146870011	146870011	b	b	b	b	a	a	b	b	b	b	-	a	a	a	b	a	b	a	b	b	-	-	b	-	-	-	b	b	b	-	b	-	b	b	b	a	a	a	a	a	a	a	a	a
lg2	mk876	125.396	2	146870174	146870174	b	b	b	b	a	a	b	b	b	b	a	a	a	a	b	a	b	a	b	b	-	-	b	-	-	-	b	b	b	-	b	-	b	b	b	a	a	a	a	a	a	a	a	a
lg2	mk878	125.549	2	146876429	146876429	b	b	b	b	a	a	b	b	b	b	-	-	a	a	b	a	b	a	b	b	-	-	b	-	-	-	b	b	b	-	b	-	b	b	b	a	a	a	a	a	a	a	a	a
lg2	mk882	125.683	2	147112141	147112141	b	b	b	b	a	a	-	b	b	b	a	-	a	-	-	a	b	a	b	-	-	a	b	-	-	-	b	-	b	-	b	-	-	b	b	a	-	a	a	a	a	-	-	-
lg2	mk883	125.691	2	147112229	147112229	b	b	b	b	a	a	-	b	b	-	a	a	a	a	-	a	b	a	b	-	a	a	b	-	-	-	b	-	b	-	b	-	b	b	b	a	-	a	a	a	a	a	-	-
lg2	mk884	126	2	147115815	147115815	b	b	b	b	a	a	b	b	b	b	a	a	a	a	b	a	b	a	b	b	-	-	b	-	-	-	b	b	b	-	b	-	b	b	b	a	a	a	a	a	a	a	a	a
lg2	mk869	126.236	2	146745192	146745192	b	b	b	b	a	a	b	b	b	b	a	a	a	a	-	a	b	a	b	b	-	-	b	-	-	-	b	b	b	b	b	-	b	b	b	a	a	a	a	a	a	a	a	a
lg2	mk872	126.288	2	146793809	146793809	b	b	b	b	a	a	b	b	b	b	a	a	a	a	b	a	b	a	b	b	-	-	b	-	-	-	b	b	b	b	b	-	b	b	b	a	a	a	a	a	a	a	a	a
lg2	mk874	126.4	2	146870010	146870010	b	b	b	b	a	a	b	b	b	b	-	a	a	a	b	a	b	a	b	b	-	-	b	-	-	-	b	b	b	-	b	-	b	b	b	a	a	a	a	a	a	a	a	a
lg2	mk886	127.549	2	148046691	148046691	b	b	b	b	a	a	b	b	b	b	a	a	a	a	b	-	b	a	b	b	-	-	b	-	a	-	b	b	b	b	b	-	b	b	b	a	a	a	a	a	a	a	a	a
lg2	mk889	130.494	2	152281688	152281688	b	b	b	b	a	a	b	-	b	b	a	a	a	a	b	b	b	a	b	-	-	-	b	b	a	-	b	b	b	b	b	-	b	b	b	a	a	a	a	a	-	a	a	a
lg2	mk888	130.632	2	152112879	152112879	b	b	b	b	a	a	-	b	b	b	a	a	a	a	b	b	b	a	b	b	a	a	b	-	a	-	b	b	b	b	b	a	b	-	b	a	a	a	a	a	a	a	a	a
lg2	mk890	131.027	2	152796516	152796516	b	b	b	b	a	a	-	b	b	b	a	-	a	-	-	b	b	a	b	b	-	-	b	b	a	-	b	b	-	b	b	-	b	-	b	a	a	a	a	a	a	a	a	a
lg2	mk898	133.141	2	154628683	154628683	b	b	b	b	a	a	b	b	b	-	a	b	a	a	b	-	b	a	b	b	-	-	b	b	a	-	b	b	b	-	b	-	b	b	b	a	a	a	a	a	-	a	a	a
lg2	mk899	134.014	2	156388569	156388569	b	b	b	-	a	a	b	b	b	-	a	b	a	a	b	a	b	a	b	-	a	a	b	b	a	a	-	b	b	a	b	-	-	b	b	a	a	a	a	a	a	a	a	a
lg2	mk901	134.389	2	156770924	156770924	b	b	-	-	a	a	b	b	b	-	a	b	a	a	-	a	b	a	-	b	a	-	b	b	a	-	b	b	-	-	b	a	-	b	-	a	a	a	a	a	-	a	a	a
lg2	mk894	135.216	2	154624444	154624444	b	b	b	b	a	a	b	b	b	-	a	b	a	a	b	-	b	a	b	b	-	-	b	b	a	-	b	b	b	-	b	-	b	b	b	a	a	a	a	a	-	a	a	a
lg2	mk892	135.51	2	154387160	154387160	b	b	b	-	a	a	b	b	b	-	a	b	a	a	b	a	b	a	b	b	-	-	b	b	a	-	b	b	b	-	b	-	b	b	-	a	a	a	a	a	-	a	a	a
lg2	mk900	135.718	2	156769085	156769085	b	b	b	b	a	a	b	b	b	-	a	b	a	a	-	a	b	a	b	b	-	a	b	b	a	-	b	b	b	-	b	-	-	b	b	a	a	a	a	a	-	a	a	-
lg2	mk893	136.723	2	154624424	154624424	b	b	b	b	a	a	b	b	b	-	a	b	a	a	b	-	b	a	b	b	-	-	b	b	a	-	b	b	b	-	b	-	b	b	b	a	a	a	a	a	-	a	a	a
lg2	mk896	137.602	2	154627525	154627525	b	b	-	-	a	a	b	b	b	-	a	-	a	a	b	a	b	a	b	b	-	-	b	b	a	-	b	-	-	-	b	-	b	b	-	a	a	a	a	a	-	a	a	a
lg2	mk891	137.693	2	153732494	153732494	b	b	b	b	a	a	b	b	b	-	-	b	a	-	-	a	b	a	b	b	-	-	b	b	a	-	b	b	b	b	b	-	b	b	b	a	a	a	a	a	-	a	a	a
lg2	mk897	137.789	2	154628541	154628541	b	b	b	b	a	a	b	b	b	-	a	b	a	a	b	a	b	a	b	b	-	-	b	b	a	-	b	b	b	-	b	-	b	b	b	a	a	a	a	a	-	a	a	a
lg2	mk895	137.98	2	154624447	154624447	b	b	b	b	a	a	b	b	b	-	a	b	a	a	b	-	b	a	b	b	-	-	b	b	a	-	b	b	b	-	b	-	b	b	b	a	a	a	a	a	-	a	a	a
lg2	mk902	141.118	2	158496719	158496719	b	b	b	b	a	a	b	b	b	-	a	b	a	a	-	a	b	a	b	b	-	-	b	b	-	-	b	b	b	-	b	-	b	b	b	b	a	a	a	a	-	a	a	a
lg2	mk903	144.164	2	160822757	160822757	b	b	b	b	a	a	b	b	b	-	a	b	a	a	b	a	b	a	b	b	-	-	-	a	a	-	b	b	b	-	b	-	b	b	b	b	a	a	a	a	-	a	a	a
lg2	mk905	145.447	2	160885291	160885291	-	b	b	b	a	a	-	b	b	-	-	b	a	a	b	a	b	a	b	b	b	b	b	a	b	b	b	-	b	-	b	-	b	b	b	b	a	a	a	a	b	a	a	a
lg2	mk925	146.708	2	161556613	161556613	b	b	b	b	a	a	b	b	b	-	a	b	a	a	b	a	b	a	b	b	-	-	b	a	-	-	b	b	b	b	b	-	b	b	b	a	a	a	a	a	-	a	a	a
lg2	mk923	146.76	2	161555157	161555157	b	b	b	b	a	a	b	b	b	-	a	b	a	a	b	a	b	-	b	b	-	-	b	a	-	-	b	b	b	b	b	-	b	b	b	a	a	a	a	a	-	a	a	-
lg2	mk927	146.846	2	161556808	161556808	b	b	b	b	a	-	b	b	b	-	a	b	a	a	b	a	b	a	b	b	-	-	b	a	-	-	b	b	b	-	b	-	b	b	b	a	a	a	a	a	-	a	a	a
lg2	mk904	146.877	2	160861646	160861646	b	b	b	b	a	a	b	b	b	-	a	b	a	a	b	a	b	a	b	-	-	-	b	a	b	-	b	-	-	-	-	-	b	b	b	a	a	-	a	a	-	a	a	a
lg2	mk920	146.984	2	161555059	161555059	b	b	b	b	a	a	b	b	b	-	a	b	a	a	b	a	b	-	b	b	-	-	b	a	-	-	b	b	b	b	b	-	b	b	b	a	a	a	a	a	-	a	a	a
lg2	mk914	147.06	2	161542134	161542134	b	b	b	b	a	a	b	b	b	-	a	b	a	a	b	a	b	a	b	b	-	-	b	a	-	-	b	b	b	b	b	-	b	-	b	a	a	a	a	a	-	a	a	a
lg2	mk912	147.144	2	161528885	161528885	b	b	b	b	a	a	b	b	b	-	a	b	a	a	-	a	b	a	b	b	-	-	b	a	-	-	b	b	b	b	b	-	b	b	b	a	a	a	a	a	-	a	a	a
lg2	mk913	147.192	2	161528886	161528886	b	b	b	b	a	a	b	b	b	-	a	b	a	a	-	a	b	a	b	b	-	-	b	a	-	-	b	b	b	b	b	-	b	b	b	a	a	a	a	a	-	-	a	a
lg2	mk921	147.265	2	161555078	161555078	b	b	b	b	a	a	b	b	b	-	a	b	a	a	b	a	b	-	b	b	-	-	b	a	-	-	b	b	b	b	b	-	b	b	b	a	a	a	a	a	-	a	a	a
lg2	mk926	147.312	2	161556632	161556632	b	b	b	b	a	a	b	b	b	-	a	b	a	a	b	a	b	a	b	b	-	-	b	a	-	-	b	b	b	b	b	-	b	b	b	a	a	a	a	a	-	a	a	a
lg2	mk906	148.706	2	161012897	161012897	b	b	b	b	a	a	b	b	b	-	a	b	a	a	b	b	b	a	b	b	-	-	b	a	-	-	b	b	b	b	b	-	b	b	b	-	a	a	a	a	-	a	a	a
lg2	mk939	150.539	2	172217441	172217441	b	b	b	b	a	a	b	b	b	-	a	-	a	a	b	b	b	-	b	b	-	-	b	a	a	-	b	b	b	b	b	-	b	b	-	-	a	a	a	a	-	a	a	-
lg2	mk940	152.649	2	175327171	175327171	b	b	b	-	a	a	-	b	-	-	a	b	a	a	b	a	b	a	b	b	-	-	b	a	a	-	b	b	b	-	b	-	b	b	b	b	a	a	a	a	-	a	a	a
lg2	mk935	153.926	2	168993010	168993010	b	b	b	b	a	a	b	b	b	b	a	b	a	-	b	a	b	-	b	b	-	-	b	a	a	-	b	b	b	b	b	-	b	b	b	-	a	a	a	a	-	a	-	-
lg2	mk930	154.667	2	163307495	163307495	b	b	b	b	a	a	b	b	b	-	a	b	a	-	b	-	b	a	b	b	-	-	b	a	a	-	b	b	b	b	b	-	b	b	b	-	a	a	a	a	-	a	a	-
lg2	mk932	155.816	2	163360078	163360078	-	b	b	-	a	a	b	b	b	b	a	b	a	a	b	-	b	a	b	b	-	-	-	a	-	-	b	-	b	b	b	-	b	b	b	a	a	a	a	a	-	a	a	a
lg2	mk931	156.012	2	163307711	163307711	b	b	b	b	a	a	b	b	b	-	a	b	a	-	b	-	b	a	b	b	-	-	b	a	a	-	b	b	b	b	b	-	b	b	b	a	a	a	a	a	-	a	a	a
lg2	mk928	157.26	2	162102332	162102332	b	b	b	b	a	a	b	b	b	-	a	b	a	a	b	b	b	a	b	b	-	-	b	a	a	-	b	b	b	-	b	-	b	b	b	a	a	a	a	a	-	a	a	a
lg2	mk929	157.846	2	162845789	162845789	b	b	b	-	a	a	b	-	b	-	a	b	a	a	b	a	b	a	b	b	-	-	b	a	a	-	b	-	b	-	b	-	b	b	-	a	a	a	a	a	-	a	a	-
lg2	mk933	158.431	2	163900014	163900014	b	b	b	b	a	a	b	b	b	-	a	b	-	-	b	-	b	a	b	b	-	-	b	a	a	-	b	b	b	b	b	-	b	b	b	a	a	a	a	a	-	a	a	a
lg2	mk937	160.268	2	169618446	169618446	b	b	b	b	a	a	b	b	b	-	a	-	a	a	b	a	b	-	b	b	-	-	b	a	a	-	b	b	b	-	b	-	b	-	b	a	a	a	a	a	-	a	a	a
lg2	mk938	161.495	2	170240101	170240101	b	b	b	b	a	a	-	b	b	-	a	b	a	a	-	-	-	-	b	b	a	-	b	a	a	a	b	-	b	a	b	a	b	b	b	a	a	a	a	a	-	a	a	a
lg2	mk918	165.169	2	161554387	161554387	b	b	b	b	a	a	b	b	b	b	a	b	a	a	b	a	-	a	b	b	-	-	b	a	-	-	b	b	b	b	b	-	b	b	b	a	a	a	a	a	-	a	a	a
lg2	mk922	165.34	2	161555156	161555156	b	b	b	b	a	a	b	b	b	-	a	b	a	a	b	a	b	-	b	b	-	-	b	a	-	-	b	b	b	-	b	-	b	b	b	a	a	a	a	a	-	a	a	a
lg2	mk910	165.374	2	161098246	161098246	b	b	b	b	a	a	b	b	b	-	a	b	-	a	b	-	b	a	b	b	-	-	b	a	-	-	b	b	b	-	b	-	b	b	b	a	a	a	a	a	-	a	a	a
lg2	mk909	165.386	2	161098228	161098228	b	b	b	b	a	a	b	b	b	-	a	b	-	a	b	-	b	a	b	b	-	-	b	a	-	-	b	b	b	-	b	-	b	b	b	a	a	a	a	a	-	a	a	a
lg2	mk915	165.406	2	161542139	161542139	b	b	b	b	a	a	b	b	b	-	a	b	a	a	b	a	b	a	b	b	-	-	b	a	-	-	b	b	b	b	b	-	b	-	b	a	a	a	a	a	-	a	a	a
lg2	mk917	165.442	2	161554370	161554370	b	b	b	b	a	a	b	b	b	b	a	b	a	a	b	a	-	a	b	b	-	-	b	a	-	-	b	b	b	b	b	-	b	b	b	a	a	a	a	a	-	a	a	-
lg2	mk924	165.447	2	161555193	161555193	b	b	b	b	a	a	b	b	b	-	a	b	a	a	b	a	b	-	b	b	-	-	b	a	-	-	b	b	b	b	b	-	b	b	b	a	a	a	a	a	-	a	a	a
lg2	mk907	165.48	2	161098162	161098162	b	b	b	b	a	a	b	b	b	-	a	b	-	a	b	-	b	a	b	b	-	-	b	-	-	-	b	b	b	-	b	-	b	b	b	a	a	a	a	a	-	a	a	a
lg2	mk908	165.519	2	161098169	161098169	b	b	b	b	a	a	b	b	b	-	a	b	-	a	b	-	b	a	b	b	-	-	b	a	-	-	b	b	b	-	b	-	b	b	b	a	a	a	a	a	-	a	a	a
lg2	mk919	165.735	2	161554731	161554731	b	b	b	b	a	a	b	b	b	-	a	b	a	a	b	a	b	a	b	b	-	-	b	a	-	-	b	b	b	b	b	-	b	b	b	a	a	a	a	a	-	a	a	a
lg2	mk911	166.003	2	161528011	161528011	b	b	b	b	a	a	b	b	b	-	a	b	-	a	b	a	b	a	b	b	-	-	b	a	-	-	b	b	b	b	b	-	b	b	b	a	a	a	a	a	-	a	a	a
lg2	mk916	166.127	2	161550692	161550692	b	b	b	b	a	a	b	b	b	-	a	b	a	a	b	a	b	a	b	b	-	-	b	a	-	-	b	b	b	b	b	-	b	b	b	a	a	a	a	a	-	a	a	a
lg2	mk873	169.516	2	146810608	146810608	b	b	b	b	a	a	b	b	b	b	a	a	a	a	b	a	b	a	b	b	-	-	b	-	-	a	b	b	b	-	b	-	b	b	b	a	a	a	a	a	a	a	a	a
lg2	mk880	169.829	2	146963363	146963363	b	b	b	b	a	a	b	b	b	b	a	a	a	a	b	a	b	a	b	b	-	-	b	-	-	-	b	b	b	-	b	-	b	b	b	a	a	a	a	a	a	a	a	a
lg2	mk870	170.019	2	146752648	146752648	b	b	b	b	a	a	b	b	b	b	a	a	a	a	b	a	b	a	b	b	-	-	b	-	-	-	b	b	b	-	b	-	b	b	b	a	a	a	a	-	a	a	a	a
lg2	mk879	170.28	2	146954368	146954368	b	b	-	b	a	a	b	b	b	b	-	a	a	a	b	a	b	a	b	b	-	-	b	-	-	-	b	b	-	-	b	-	b	b	b	a	a	a	a	a	a	a	a	a
lg2	mk887	170.351	2	149108250	149108250	b	b	b	b	a	a	b	b	b	b	a	a	a	a	-	a	b	a	b	b	-	-	b	b	a	-	b	b	b	-	b	-	b	b	b	a	a	a	a	a	a	a	a	a
lg2	mk842	172.83	2	139221527	139221527	b	b	b	b	a	a	b	b	b	b	a	a	a	a	b	a	b	a	b	b	-	-	b	-	a	-	b	-	b	-	b	-	b	b	b	a	a	a	a	a	a	a	a	a
lg2	mk566	173.169	2	66063232	66063232	b	b	b	b	a	a	b	b	b	b	a	a	a	a	-	a	b	-	b	b	-	-	b	a	-	-	b	b	b	-	b	-	b	b	b	a	a	a	a	a	a	a	a	a
lg2	mk722	173.195	2	102580841	102580841	b	b	b	-	a	a	b	b	b	b	a	a	a	a	b	a	b	a	b	b	-	-	b	a	-	-	b	b	b	-	b	-	b	b	b	a	a	a	a	a	a	a	a	a
lg2	mk749	173.236	2	106920397	106920397	b	b	b	b	a	a	b	b	b	b	a	a	a	a	b	a	b	a	b	b	-	a	b	a	-	-	b	b	b	-	b	a	b	b	b	a	a	a	a	a	a	a	a	a
lg2	mk705	173.473	2	91837289	91837289	b	b	b	b	a	a	b	b	b	b	a	-	-	-	b	a	b	a	b	b	-	-	b	-	-	-	b	b	b	-	-	-	b	b	b	a	a	a	-	a	a	a	a	-
lg2	mk616	173.733	2	86491629	86491629	b	b	b	b	a	a	b	b	b	b	a	a	a	a	b	a	b	a	b	b	-	-	b	a	-	-	b	b	b	-	b	-	b	b	b	a	a	a	a	a	a	a	a	a
lg2	mk729	173.989	2	103952104	103952104	b	b	b	b	a	-	-	-	b	b	a	-	a	-	-	a	b	a	b	b	-	-	b	-	-	-	b	b	b	a	b	-	b	b	-	a	a	a	-	a	a	a	a	a
lg2	mk629	174.274	2	88319958	88319958	b	-	b	b	a	a	b	-	b	-	a	a	a	a	b	a	b	a	b	b	-	-	b	a	a	a	b	b	b	-	b	-	b	b	b	a	a	a	a	a	a	a	a	a
lg2	mk733	174.696	2	104918763	104918763	b	b	b	b	a	-	b	b	b	b	a	a	a	a	-	a	-	a	b	b	-	-	b	a	-	-	b	-	b	b	b	-	-	b	-	a	a	a	a	a	a	a	a	a
lg2	mk851	175.088	2	139462443	139462443	b	b	b	b	a	a	b	b	b	b	a	a	a	a	b	a	b	a	b	b	-	-	b	-	-	-	b	b	b	-	b	-	b	b	b	a	a	a	a	a	a	a	a	a
lg2	mk761	175.422	2	107632972	107632972	b	b	b	b	a	a	b	b	b	b	a	a	a	a	b	a	b	a	b	b	b	-	b	a	-	-	b	b	b	-	b	-	b	b	b	a	a	a	-	a	a	a	a	a
lg2	mk728	175.694	2	103934281	103934281	b	b	b	b	a	a	b	b	b	b	a	a	a	-	-	a	b	a	b	b	-	b	b	a	-	-	b	-	b	-	b	-	b	b	b	a	a	a	a	a	a	a	a	a
lg2	mk824	175.875	2	136255675	136255675	b	b	b	b	a	a	b	b	b	b	a	a	a	a	b	a	b	a	b	b	-	-	b	a	-	-	b	b	b	-	b	-	b	b	b	a	a	a	a	a	a	a	a	a
lg2	mk825	176.322	2	136965797	136965797	b	-	b	b	a	a	b	b	b	b	a	a	a	a	b	a	-	a	b	b	-	-	b	a	-	-	b	b	b	a	b	-	b	b	b	a	a	a	a	a	a	a	a	a
lg2	mk848	176.77	2	139391011	139391011	b	b	b	b	a	a	-	b	b	b	-	-	-	a	b	a	b	a	b	b	-	-	b	-	a	-	b	b	b	-	b	-	b	b	b	a	a	a	a	a	a	a	a	a
lg2	mk829	177.018	2	136969359	136969359	b	b	b	b	a	a	b	b	b	b	a	a	a	a	b	a	b	a	b	b	-	-	b	a	-	-	b	b	b	-	b	-	b	b	b	a	a	a	a	a	a	a	a	-
lg2	mk787	177.41	2	119264819	119264819	b	b	b	b	a	a	b	b	b	b	a	a	a	a	b	-	b	a	b	b	-	-	b	a	-	-	b	b	b	b	b	-	b	b	b	a	a	a	a	a	a	a	a	a
lg2	mk738	177.839	2	104918847	104918847	b	b	b	b	a	-	b	b	b	b	a	-	a	a	-	a	b	a	b	b	-	-	b	a	-	-	b	-	b	b	b	-	b	b	-	a	a	a	a	a	a	a	a	a
lg2	mk847	177.978	2	139383604	139383604	b	b	b	b	a	a	b	b	b	b	a	a	a	a	b	a	b	a	b	b	-	-	-	-	-	-	b	b	b	-	-	-	-	b	b	a	a	a	a	a	a	a	a	a
lg2	mk623	178.105	2	87283459	87283459	b	-	b	b	a	a	b	b	b	-	a	a	a	a	-	a	b	a	b	b	-	-	b	a	-	-	-	-	b	-	b	-	b	b	b	a	a	a	a	a	a	a	a	a
lg2	mk771	178.168	2	115170054	115170054	b	b	b	b	a	a	b	b	b	b	a	a	a	-	b	a	b	a	b	b	-	-	b	a	-	-	b	b	b	-	b	-	b	b	b	a	a	a	a	a	a	a	a	a
lg2	mk717	178.254	2	102100419	102100419	b	b	b	b	a	a	b	b	b	-	a	-	a	a	-	a	b	a	b	-	b	-	b	a	-	-	b	b	-	-	b	-	b	b	b	a	a	a	-	a	a	a	a	a
lg2	mk799	178.283	2	121789101	121789101	b	b	b	b	a	a	b	-	b	-	-	a	a	a	b	a	b	a	b	b	-	-	b	-	-	-	b	-	b	-	b	-	b	b	b	a	a	a	a	a	a	a	a	a
lg2	mk805	178.321	2	133255245	133255245	b	b	b	b	a	a	b	b	b	b	a	a	a	a	b	a	b	a	b	b	-	-	b	a	-	-	b	b	b	-	b	-	b	b	b	a	a	a	a	a	a	a	a	a
lg2	mk832	178.359	2	138227642	138227642	-	b	b	-	a	a	b	b	b	b	a	a	a	a	b	a	b	a	b	b	-	-	b	-	-	-	b	b	b	-	b	-	b	b	b	a	a	a	a	a	a	a	a	a
lg2	mk792	178.417	2	120655555	120655555	b	b	b	b	a	a	b	b	b	b	a	a	a	a	-	a	b	a	b	b	-	-	b	a	-	-	b	b	b	-	b	-	b	b	b	a	a	a	a	a	a	a	a	a
lg2	mk621	178.438	2	87228999	87228999	b	b	b	b	a	a	b	b	b	b	a	a	a	a	b	a	b	a	b	b	-	-	b	a	-	-	b	b	b	-	b	-	b	b	b	a	a	a	a	a	a	a	a	a
lg2	mk780	178.448	2	116357672	116357672	b	b	b	b	a	a	b	b	b	b	a	a	a	a	b	a	b	a	b	b	-	-	b	a	-	-	b	b	b	-	b	-	b	b	b	a	a	a	a	a	a	a	a	a
lg2	mk752	178.479	2	106958428	106958428	b	b	b	b	a	a	b	b	b	b	a	a	-	a	b	a	b	-	b	b	-	-	b	a	-	-	b	b	b	-	-	-	-	b	b	a	a	a	a	a	a	a	a	a
lg2	mk777	178.517	2	116010493	116010493	b	b	b	b	a	a	b	b	b	b	a	a	a	a	b	a	b	a	b	b	-	-	b	a	-	-	b	b	b	b	b	-	b	b	b	a	a	a	a	a	a	a	a	-
lg2	mk740	178.608	2	105231502	105231502	b	b	b	b	a	a	b	b	b	b	a	a	a	a	b	a	b	a	b	b	-	-	b	a	-	-	b	b	b	b	b	-	b	b	b	a	a	a	a	a	a	a	a	a
lg2	mk609	178.654	2	85971995	85971995	b	b	b	b	a	a	b	b	b	b	-	a	a	a	b	a	b	a	b	b	-	-	b	a	-	-	b	b	b	-	b	-	b	b	b	a	a	a	a	a	a	a	a	-
lg2	mk702	178.709	2	91750539	91750539	b	b	b	b	a	a	b	b	b	b	a	a	a	a	b	a	b	a	b	b	-	-	b	a	-	-	b	b	b	-	b	-	b	b	b	a	a	a	a	a	a	a	a	a
lg2	mk861	178.745	2	140323395	140323395	b	b	b	b	a	a	b	b	b	b	a	a	a	a	b	a	b	a	b	b	-	-	b	-	-	-	b	b	b	-	b	-	b	b	b	a	a	a	a	a	a	a	a	a
lg2	mk766	178.768	2	110780982	110780982	b	b	b	b	a	a	b	b	b	b	a	a	a	a	b	a	b	a	b	b	-	-	b	a	-	-	b	b	b	-	b	-	b	b	b	a	a	a	a	a	a	a	a	a
lg2	mk748	178.982	2	106920389	106920389	b	b	b	b	a	a	b	b	b	b	a	a	a	a	b	a	b	a	b	b	-	a	b	a	-	-	b	b	b	-	b	a	b	b	b	a	a	a	a	a	a	a	a	a
lg2	mk764	180.043	2	108768569	108768569	b	b	-	b	a	a	b	b	b	b	a	a	a	a	b	a	b	a	b	b	-	-	b	a	-	-	b	b	b	-	b	-	b	b	b	a	a	a	a	a	a	a	a	a
lg2	mk756	180.655	2	107276770	107276770	b	b	b	b	a	a	b	b	b	b	a	a	a	a	b	a	b	a	b	b	-	-	b	a	-	-	b	b	b	-	b	-	b	b	b	a	a	a	a	a	a	a	a	a
lg2	mk715	181.133	2	96590615	96590615	b	b	b	b	a	a	b	b	b	b	a	a	a	a	b	a	b	a	b	b	-	-	b	a	-	-	b	b	b	-	b	-	b	b	b	a	a	a	a	a	a	a	a	a
lg2	mk620	181.545	2	87223561	87223561	b	b	b	b	-	-	b	b	b	b	a	-	-	-	b	a	b	-	b	b	b	b	b	a	-	-	b	b	b	b	b	-	b	b	b	a	a	a	a	a	a	a	-	-
lg2	mk827	182.037	2	136969196	136969196	b	b	b	b	a	a	b	b	b	b	a	a	a	a	b	a	b	a	b	b	-	-	b	a	-	-	b	b	b	-	b	-	b	b	b	a	a	a	a	a	a	a	a	-
lg2	mk793	182.356	2	121222129	121222129	b	b	b	b	a	a	b	b	b	b	a	a	a	a	b	a	b	a	b	b	-	-	b	a	-	-	b	b	b	-	b	-	b	b	b	a	a	a	a	a	a	a	-	a
lg2	mk734	182.883	2	104918768	104918768	b	b	b	b	a	-	b	b	b	b	a	a	a	a	-	a	-	a	b	b	-	-	b	a	-	-	b	-	b	b	b	-	-	b	-	a	a	a	a	a	a	a	a	a
lg2	mk692	183.431	2	90581284	90581284	b	b	b	b	a	a	b	b	b	b	a	a	a	a	b	a	b	a	b	b	-	-	b	a	-	-	b	b	b	-	b	-	b	b	b	a	a	a	a	a	a	a	a	a
lg2	mk633	184.368	2	88435137	88435137	b	b	b	b	a	a	b	b	b	b	a	a	a	a	b	a	b	a	b	b	-	-	-	a	-	-	b	b	b	-	b	-	b	b	b	a	a	a	a	a	a	a	a	a
lg2	mk812	184.684	2	134971128	134971128	b	b	b	b	a	a	b	b	b	b	a	a	a	-	b	a	-	a	b	b	-	-	b	a	-	-	b	b	b	-	b	-	b	b	b	a	a	-	a	a	a	a	a	a
lg2	mk658	184.698	2	89087768	89087768	b	b	b	b	a	a	b	b	b	b	a	a	a	a	b	a	b	a	b	b	-	-	b	a	-	b	b	b	b	-	b	-	b	b	b	a	a	a	a	a	a	a	a	a
lg2	mk723	185.046	2	102612872	102612872	b	b	b	b	a	a	b	b	b	-	a	a	a	a	b	a	b	a	b	b	-	b	b	a	-	-	b	b	b	-	b	b	b	b	b	a	a	a	-	a	a	a	a	a
lg2	mk830	185.668	2	138227482	138227482	-	b	b	-	a	a	b	b	b	b	a	a	a	a	b	a	b	a	b	b	-	-	b	-	-	-	b	b	b	-	b	-	b	b	b	a	a	a	a	a	a	a	a	a
lg2	mk697	185.712	2	91359114	91359114	b	b	b	b	a	a	b	b	b	b	a	a	a	a	b	a	b	a	b	b	-	-	b	a	-	-	b	b	b	-	b	b	b	b	b	a	a	a	a	a	a	a	a	a
lg2	mk714	185.786	2	93779827	93779827	b	b	b	b	a	a	b	b	b	b	a	a	a	a	b	a	b	a	b	b	-	-	b	a	-	-	b	b	b	-	b	-	b	b	b	a	a	a	a	a	a	a	a	a
lg2	mk667	185.837	2	89247163	89247163	b	b	b	b	a	a	b	b	b	b	a	a	a	a	b	a	b	a	b	b	-	-	b	a	-	-	b	b	b	-	b	-	b	b	b	a	a	a	a	a	a	a	a	a
lg2	mk614	185.889	2	86353590	86353590	b	b	b	b	a	a	b	b	b	b	a	a	a	a	b	a	b	a	b	b	-	-	b	a	-	b	b	b	b	b	b	-	b	b	b	a	a	a	a	a	a	a	a	a
lg2	mk732	186.054	2	104833184	104833184	b	b	b	-	a	a	b	b	b	b	a	a	a	a	b	a	b	a	b	b	-	-	b	a	-	-	b	b	b	b	b	-	b	b	b	a	a	a	a	a	a	a	a	a
lg2	mk711	186.312	2	91939238	91939238	b	b	-	b	a	a	b	b	b	b	a	a	a	-	b	a	b	a	b	b	-	-	b	a	-	-	b	b	b	-	b	-	b	b	b	-	a	a	a	-	a	a	a	a
lg2	mk727	186.544	2	103922115	103922115	b	b	b	b	a	a	b	b	b	b	a	a	a	a	b	a	b	a	b	b	-	-	b	a	-	-	b	b	b	-	b	-	b	b	b	a	a	a	a	a	a	a	a	a
lg2	mk628	186.789	2	87715020	87715020	b	b	-	b	a	a	b	b	b	b	-	a	a	a	b	a	b	a	b	b	-	-	b	a	-	-	b	b	b	-	b	-	b	b	b	a	a	a	a	a	a	a	a	a
lg2	mk706	187.605	2	91837307	91837307	b	b	b	b	a	a	b	b	b	b	a	-	-	-	b	a	b	a	b	b	-	-	b	-	-	-	b	b	b	-	-	-	b	b	b	a	a	a	-	a	a	a	a	-
lg2	mk700	188.287	2	91665081	91665081	b	b	b	b	a	a	b	b	b	b	a	a	a	a	b	a	b	a	b	b	-	-	b	a	-	-	b	b	b	-	b	-	b	b	b	a	a	a	a	a	a	a	a	a
lg2	mk634	188.636	2	88435195	88435195	b	b	b	b	a	a	b	b	b	b	a	a	a	a	b	a	b	a	b	b	-	-	b	a	-	-	b	b	b	-	b	-	b	b	b	a	a	a	a	a	a	a	a	a
lg2	mk662	188.832	2	89121849	89121849	b	b	b	b	a	a	b	b	b	b	a	a	a	a	b	a	b	a	b	b	-	-	b	a	-	-	b	b	b	-	b	-	b	b	b	a	a	a	a	a	a	a	a	a
lg2	mk838	188.929	2	138979269	138979269	b	b	b	b	a	a	b	b	b	b	a	a	a	a	b	a	b	a	b	b	-	-	b	-	-	-	b	b	b	-	b	-	b	b	b	a	a	a	a	a	a	a	a	a
lg2	mk637	188.984	2	88585522	88585522	b	b	b	b	a	a	b	b	b	b	a	a	a	a	b	a	b	a	b	b	-	-	b	a	-	-	b	b	b	-	b	-	b	b	b	a	a	a	a	a	a	a	a	a
lg2	mk801	189.028	2	123994262	123994262	b	b	b	b	a	a	b	b	b	b	a	a	a	a	-	a	b	a	b	b	-	-	b	a	-	-	b	b	b	-	b	-	b	b	b	a	a	a	a	a	a	a	a	a
lg2	mk857	189.048	2	140290299	140290299	b	b	b	b	a	a	b	b	b	b	a	a	a	a	b	-	b	a	b	b	-	-	b	-	-	-	b	b	b	-	b	-	b	b	b	a	a	a	a	a	a	a	a	a
lg2	mk701	189.395	2	91665144	91665144	b	b	b	b	a	a	b	b	b	b	a	a	a	a	b	a	b	a	b	b	-	a	b	a	-	-	b	b	b	-	b	-	b	b	b	a	a	a	a	a	a	a	a	a
lg2	mk695	189.658	2	90701136	90701136	b	b	b	b	a	a	b	-	b	b	a	a	a	a	b	a	b	a	b	b	-	-	-	a	-	-	b	b	b	-	b	-	b	b	b	a	a	a	a	a	a	a	a	a
lg2	mk671	189.675	2	89290667	89290667	b	b	b	b	a	a	b	b	b	b	a	a	a	a	b	a	b	a	b	b	-	-	b	a	-	-	b	b	b	-	b	-	b	b	b	a	a	a	a	a	a	a	-	a
lg2	mk650	189.693	2	88976792	88976792	b	b	b	b	a	a	b	b	b	b	-	a	a	a	b	a	b	a	b	b	b	-	b	a	-	b	b	b	b	-	b	-	b	b	b	a	a	a	a	a	a	a	a	a
lg2	mk730	190.07	2	104681729	104681729	b	b	b	b	a	a	b	b	b	b	a	a	a	a	b	a	b	a	b	b	-	-	b	a	-	-	b	b	b	-	b	-	b	b	b	a	a	a	a	a	a	a	a	a
lg2	mk674	190.435	2	90027071	90027071	b	b	-	b	a	a	-	b	b	-	a	a	a	a	-	a	b	a	b	b	a	-	b	a	-	-	b	-	b	-	b	-	b	b	b	a	a	a	a	a	a	a	a	a
lg2	mk680	191.21	2	90334512	90334512	b	b	b	b	a	a	b	b	b	b	a	a	a	a	-	a	b	a	b	b	-	-	b	a	-	a	b	b	b	a	b	-	b	-	b	a	a	a	a	a	a	a	a	a
lg2	mk676	191.416	2	90042752	90042752	b	b	b	b	a	a	b	b	b	b	a	a	a	a	b	a	b	a	b	b	-	-	b	-	-	-	b	b	b	-	b	-	b	b	b	a	a	-	-	a	a	a	a	a
lg2	mk664	191.708	2	89189415	89189415	b	b	-	b	a	-	b	b	b	b	-	a	a	a	b	a	b	a	b	b	-	-	b	a	-	-	b	b	b	-	b	-	b	b	b	-	a	-	a	a	a	-	a	a
lg2	mk863	192.043	2	140536691	140536691	b	b	-	b	a	a	b	b	b	b	-	a	-	a	b	-	b	a	b	b	-	-	b	-	-	-	b	b	b	-	b	-	b	b	-	a	a	a	a	a	a	a	a	a
lg2	mk814	192.107	2	134971240	134971240	b	b	b	b	a	a	b	b	b	b	a	a	-	-	b	a	-	a	b	b	-	-	b	a	-	-	-	b	b	a	b	-	b	b	b	a	a	a	a	a	a	a	a	a
lg2	mk649	192.406	2	88976707	88976707	b	b	b	b	a	a	b	b	b	b	a	a	a	a	b	a	b	a	b	b	b	-	b	a	-	-	b	b	b	-	b	-	b	b	b	a	a	a	a	a	a	a	a	a
lg2	mk804	192.716	2	132213987	132213987	b	b	b	b	a	a	b	b	-	b	a	a	a	a	b	a	b	a	b	b	-	a	b	a	-	-	b	b	b	b	b	-	b	b	b	a	a	a	a	a	a	a	a	a
lg2	mk656	192.931	2	89055641	89055641	b	b	b	b	a	a	b	b	b	b	a	a	a	a	b	a	b	a	b	b	-	-	b	a	-	-	b	b	b	-	b	-	b	b	b	a	a	a	a	a	a	a	a	a
lg2	mk803	193.134	2	131362308	131362308	b	b	b	b	a	a	b	-	b	b	a	a	a	a	b	a	b	a	b	b	-	-	b	a	-	-	-	b	b	-	b	-	b	b	b	a	-	a	a	a	a	a	a	a
lg2	mk651	193.307	2	89019306	89019306	b	b	b	b	a	a	b	b	b	b	a	a	a	a	b	a	b	a	b	b	-	-	b	a	-	-	b	-	b	-	b	-	b	b	b	a	a	a	a	a	a	a	a	a
lg2	mk672	193.522	2	89363630	89363630	b	b	b	b	a	a	b	b	b	b	a	a	a	a	b	a	b	-	b	b	-	-	b	a	-	-	b	b	b	a	b	-	b	b	b	a	a	a	a	a	a	a	a	a
lg2	mk698	193.667	2	91436763	91436763	b	b	b	b	a	a	b	b	b	b	a	a	a	a	b	a	b	a	b	b	-	-	b	a	-	-	b	b	b	-	b	-	b	b	b	a	a	a	a	a	a	a	a	a
lg2	mk677	193.843	2	90059098	90059098	-	b	b	b	a	a	-	b	b	b	a	a	a	a	b	a	b	a	b	b	-	-	b	a	-	-	b	b	b	a	b	-	b	b	-	a	a	a	a	a	a	a	a	-
lg2	mk813	193.943	2	134971209	134971209	b	b	b	b	a	-	b	b	b	b	a	a	a	-	b	a	-	-	b	b	-	-	b	a	-	-	b	b	b	a	b	-	b	b	b	a	a	a	a	a	a	a	a	a
lg2	mk645	194.091	2	88831945	88831945	b	b	b	-	a	a	-	b	b	b	a	a	a	-	-	a	b	a	b	-	a	-	b	a	-	-	-	-	b	-	b	-	b	b	b	a	a	a	a	a	a	a	-	-
lg2	mk818	194.776	2	135225221	135225221	b	b	b	b	a	a	b	b	b	b	a	a	a	a	b	-	b	a	b	b	-	-	b	a	-	-	b	b	b	b	b	-	b	b	b	a	a	a	a	a	a	a	a	a
lg2	mk767	194.995	2	113310376	113310376	b	b	b	b	a	a	b	b	b	b	a	a	a	a	b	a	b	a	b	b	b	-	b	a	-	b	b	b	b	b	b	-	b	b	b	-	a	a	a	a	a	a	a	a
lg2	mk687	195.097	2	90462386	90462386	b	b	b	b	-	a	b	b	b	b	a	a	a	a	b	a	b	a	b	b	-	-	b	-	-	-	b	b	b	-	b	-	b	b	b	a	a	a	a	a	a	a	a	a
lg2	mk605	195.52	2	82438842	82438842	b	b	b	b	a	-	b	b	b	b	a	a	a	a	-	a	b	a	b	b	-	-	b	a	-	-	b	-	b	b	b	-	b	b	b	a	a	a	a	a	a	a	a	a
lg2	mk613	195.994	2	86297385	86297385	b	b	b	b	a	a	b	b	b	b	a	a	a	a	b	-	b	a	b	b	-	-	b	a	-	-	b	b	b	-	b	-	b	b	b	a	a	a	a	a	a	a	a	a
lg2	mk598	196.11	2	81680698	81680698	b	b	b	-	a	a	b	b	b	-	a	a	a	a	-	b	-	a	b	b	-	-	b	a	-	-	b	b	b	b	b	-	b	b	b	a	a	a	-	a	a	a	a	a
lg2	mk626	196.252	2	87377151	87377151	b	b	-	b	a	a	b	b	b	b	a	a	a	a	b	-	b	a	b	b	-	-	b	a	-	-	b	b	b	-	b	-	b	b	b	a	a	a	a	a	a	a	a	a
lg2	mk776	196.531	2	116007643	116007643	b	b	b	b	a	a	b	b	b	b	a	a	a	a	-	a	b	a	b	b	-	-	b	a	-	-	b	b	b	-	b	-	b	b	b	a	a	a	-	a	a	a	a	a
lg2	mk611	196.801	2	86268583	86268583	b	b	b	b	a	a	b	b	b	b	a	a	a	a	b	-	b	a	b	b	-	-	b	a	-	-	b	b	b	-	b	-	b	b	b	a	a	a	a	a	a	a	a	a
lg2	mk595	197.069	2	81209960	81209960	b	b	b	b	a	a	b	b	b	b	a	a	a	a	b	b	b	a	b	b	-	-	b	a	-	-	b	b	b	b	b	-	b	b	b	a	a	a	a	a	a	a	a	a
lg2	mk742	197.277	2	105860820	105860820	b	b	b	b	a	a	b	b	-	b	-	-	-	a	-	-	b	a	-	-	-	-	b	-	-	-	b	b	b	b	b	-	b	b	b	a	a	a	-	a	a	a	a	a
lg2	mk950	204.872	2	179070592	179070592	b	b	b	b	a	a	b	b	-	b	a	b	a	a	b	-	b	a	b	b	-	-	-	a	a	-	b	b	b	-	b	-	b	b	-	a	a	a	a	a	-	a	a	a
lg2	mk936	205.69	2	169618169	169618169	b	-	b	-	-	a	-	b	b	-	a	b	a	a	-	b	b	-	b	-	-	-	b	a	a	-	b	b	b	-	b	-	b	b	b	a	a	a	a	a	-	a	a	a
lg2	mk949	206.889	2	179070577	179070577	b	b	b	b	a	a	b	b	-	b	a	b	a	a	b	-	b	a	b	b	-	-	-	a	a	-	b	b	b	b	b	-	b	b	-	a	a	a	a	a	-	a	a	a
lg2	mk942	208.72	2	178215184	178215184	b	b	b	b	a	a	b	-	a	-	a	b	a	a	b	a	b	a	b	b	a	-	b	a	a	a	b	b	b	-	b	a	b	b	-	-	a	a	a	a	a	a	a	a
lg2	mk948	210.345	2	179070572	179070572	b	b	b	b	a	a	b	b	-	b	a	b	a	a	b	-	b	a	b	b	-	-	-	a	a	-	b	b	b	-	b	-	b	b	-	a	a	a	a	a	-	a	a	a
lg2	mk943	211.582	2	178809657	178809657	b	b	b	b	a	a	b	b	-	b	a	b	a	a	-	a	b	a	-	b	-	-	b	a	a	-	b	b	b	b	b	-	-	b	b	a	a	a	a	a	-	a	a	a
lg2	mk946	212.539	2	178811345	178811345	b	b	b	b	a	a	b	b	-	-	a	b	a	a	b	a	b	a	b	b	-	-	b	a	a	-	b	b	b	-	b	-	-	b	b	a	a	a	a	a	-	a	a	a
lg2	mk934	212.578	2	168544556	168544556	b	b	b	b	a	a	b	b	b	-	a	b	a	a	-	a	b	a	b	b	-	-	b	a	-	b	b	b	b	-	b	a	b	b	b	a	a	a	a	a	-	a	a	a
lg2	mk947	212.612	2	178811377	178811377	b	b	b	b	a	a	b	b	-	-	a	b	a	a	b	a	b	a	b	b	-	-	b	a	a	-	b	b	b	-	-	-	-	b	b	a	a	a	a	a	-	a	a	a
lg2	mk945	212.65	2	178811328	178811328	b	b	b	b	a	a	b	b	-	-	a	b	a	a	b	a	b	a	b	b	-	-	b	a	a	-	b	b	b	-	b	-	-	b	b	a	a	a	a	a	-	a	a	a
lg2	mk944	212.702	2	178811228	178811228	b	b	b	b	a	a	b	b	-	-	a	b	a	a	b	a	b	a	b	b	-	-	b	a	a	-	b	b	b	-	b	-	-	b	b	a	a	a	a	a	-	a	a	a
lg2	mk941	213.422	2	176373600	176373600	b	b	b	-	a	a	b	-	-	-	a	b	a	a	-	a	b	a	b	b	-	-	b	a	a	-	b	-	b	-	b	-	b	b	b	a	a	a	a	a	-	a	a	a
lg2	mk951	219.475	2	182716658	182716658	b	b	b	b	a	a	-	-	-	b	a	-	a	a	b	a	b	a	-	b	-	-	a	a	a	a	a	b	b	-	b	-	b	b	-	a	a	a	a	a	-	a	a	a
lg2	mk952	225.69	2	187334628	187334628	b	b	b	b	a	a	b	b	b	b	b	a	a	a	b	a	b	a	b	b	-	-	a	b	a	-	-	b	b	b	a	a	b	a	a	b	a	a	a	a	-	a	a	a
lg2	mk953	232.049	2	189794716	189794716	b	b	b	a	a	a	b	b	b	b	-	a	a	a	b	a	b	a	b	b	-	b	a	b	a	-	-	b	-	b	a	a	-	a	a	a	a	a	a	a	-	a	a	a
lg2	mk957	232.052	2	190019512	190019512	b	b	b	a	a	a	b	b	b	b	b	a	a	a	b	a	b	a	b	b	-	b	a	b	a	-	-	b	b	b	a	a	-	a	a	a	a	a	a	a	-	a	a	a
lg2	mk954	232.184	2	189794719	189794719	b	b	b	a	a	a	b	b	b	b	-	a	a	a	b	a	b	a	b	b	-	b	a	b	a	-	-	b	-	b	a	a	-	a	a	a	a	a	a	a	-	a	a	a
lg2	mk956	232.331	2	189990773	189990773	b	b	b	a	a	a	-	b	b	b	b	a	a	a	b	a	-	a	-	b	-	b	a	-	a	-	-	b	-	b	a	a	-	a	a	a	a	a	a	a	-	a	a	a
lg2	mk955	232.45	2	189794773	189794773	b	b	b	a	a	a	b	b	b	b	-	a	a	a	-	a	b	a	b	b	-	b	a	b	a	-	-	b	-	b	a	a	-	a	a	a	a	a	a	a	-	a	a	a
lg2	mk958	233.651	2	190978575	190978575	b	b	b	a	a	a	b	b	b	b	-	a	a	a	b	a	b	a	b	b	-	b	a	b	a	-	-	b	b	-	a	a	a	a	a	a	a	a	a	a	-	a	a	a
lg2	mk960	243.972	2	195711886	195711886	-	a	b	-	a	a	b	b	b	b	a	a	b	-	b	a	b	-	b	b	b	-	a	b	a	-	-	b	b	-	a	a	a	a	a	a	a	a	a	a	b	-	a	a
lg2	mk959	244.015	2	195711868	195711868	-	a	b	-	a	a	b	b	b	b	a	a	b	-	b	a	b	-	b	b	b	-	a	b	a	-	-	b	b	-	a	a	-	a	a	a	a	a	-	a	b	-	a	a
lg2	mk962	244.1	2	195713418	195713418	a	a	b	b	a	a	b	b	b	b	a	a	b	-	-	a	b	-	b	b	-	-	a	b	a	-	-	b	b	-	a	a	a	a	a	a	a	a	a	a	b	-	a	a
lg2	mk961	244.162	2	195713383	195713383	a	a	b	b	a	a	b	b	b	b	a	a	b	-	b	a	b	-	b	b	-	-	a	b	a	-	-	b	b	-	a	a	a	a	a	a	a	a	a	a	b	-	a	a
lg2	mk963	245.273	2	196143441	196143441	a	a	b	b	a	a	b	b	b	b	a	a	b	-	b	a	b	-	b	b	b	-	a	b	a	-	-	b	b	b	a	a	a	a	a	a	a	a	a	a	b	-	a	a
lg2	mk966	247.002	2	198814728	198814728	a	-	b	b	a	a	b	b	b	b	a	a	b	-	b	-	b	b	b	b	b	-	a	b	a	-	-	b	b	-	a	a	a	a	a	a	a	a	a	a	b	-	a	a
lg2	mk965	248.951	2	196861970	196861970	a	a	b	b	a	-	b	b	b	b	a	-	b	b	b	a	b	b	b	b	b	b	a	b	a	b	b	b	b	b	a	a	-	a	a	a	a	a	a	a	b	b	a	a
lg2	mk964	252.916	2	196434682	196434682	a	a	-	b	-	b	b	b	b	b	a	a	b	b	-	b	b	-	b	b	b	-	a	b	a	-	-	b	b	b	a	a	b	a	a	a	a	a	a	a	b	-	a	a
lg2	mk967	253.708	2	199030313	199030313	a	-	b	b	-	b	b	b	b	b	a	a	b	-	b	b	b	b	b	b	b	-	a	b	a	-	-	b	b	-	a	a	-	a	a	a	a	a	-	a	b	-	a	a
lg2	mk968	256.052	2	199030428	199030428	a	-	b	b	a	a	b	b	b	b	a	a	b	-	b	b	b	b	b	b	b	-	a	b	a	-	-	b	b	b	a	a	-	a	a	a	a	a	-	a	b	-	a	a
lg2	mk978	258.574	2	209842170	209842170	a	a	b	-	a	a	b	b	b	b	a	a	-	b	b	b	b	b	b	b	b	-	a	b	a	-	-	b	b	-	a	a	a	a	a	a	a	a	a	a	b	-	a	a
lg2	mk981	258.581	2	210168174	210168174	a	a	b	b	a	a	b	b	b	b	a	a	b	b	b	b	b	b	b	b	b	-	a	b	a	-	-	b	b	-	a	a	a	a	a	a	a	a	a	a	b	-	a	a
lg2	mk979	259.548	2	209935726	209935726	a	a	b	b	a	a	b	b	b	b	a	a	b	b	b	b	b	b	b	b	b	-	a	b	a	-	-	b	b	b	a	a	-	a	a	a	a	a	a	a	b	-	a	a
lg2	mk986	259.879	2	211257277	211257277	a	a	b	b	a	a	-	b	b	b	-	a	b	-	b	b	b	b	b	b	b	b	a	b	a	b	-	b	b	-	a	a	a	a	a	a	a	a	a	a	b	-	a	a
lg2	mk980	259.888	2	209949087	209949087	a	a	b	b	a	a	b	b	b	b	a	a	b	-	b	b	b	b	b	b	b	-	a	b	a	-	-	b	b	b	a	a	a	a	a	a	a	a	a	a	b	-	a	a
lg2	mk987	262.006	2	211266617	211266617	a	a	b	b	a	a	b	b	b	b	a	a	b	b	b	-	b	-	b	b	b	-	a	b	a	-	-	b	b	-	a	a	a	a	a	a	a	a	a	a	b	b	a	a
lg2	mk985	264.359	2	210784795	210784795	a	a	b	b	a	a	b	b	b	b	a	-	b	b	b	a	b	b	b	b	b	-	a	b	a	-	-	b	b	b	a	a	a	a	a	a	a	a	a	a	b	-	a	a
lg2	mk971	265.175	2	204458892	204458892	-	a	b	b	a	a	b	b	b	b	a	a	b	b	b	a	b	b	b	b	b	-	a	-	a	-	-	b	b	b	a	a	a	a	a	a	a	a	a	a	b	-	a	a
lg2	mk982	265.432	2	210168402	210168402	a	a	b	b	a	a	b	b	b	b	a	a	b	b	-	a	b	b	b	b	b	b	a	b	a	-	-	b	-	-	a	a	a	a	a	a	a	a	a	a	b	-	a	a
lg2	mk975	265.713	2	204488846	204488846	a	a	b	b	a	a	b	b	b	b	a	a	b	-	b	a	b	b	b	b	b	-	a	-	a	-	-	b	b	b	a	a	a	a	a	a	a	a	a	a	-	-	a	a
lg2	mk974	265.713	2	204488831	204488831	a	a	b	b	a	a	b	b	b	b	a	a	b	-	b	a	b	b	b	b	b	-	a	-	a	-	-	b	b	b	a	a	a	a	a	a	a	a	-	a	-	-	a	a
lg2	mk972	265.713	2	204458930	204458930	a	a	b	b	a	a	b	b	b	b	a	a	b	b	b	a	b	b	b	b	b	-	a	-	a	-	-	b	b	b	a	a	a	a	a	a	a	a	a	a	b	-	a	a
lg2	mk969	266.3	2	202741870	202741870	a	a	b	-	a	a	b	b	-	b	a	a	b	b	-	-	b	b	b	b	b	-	a	b	a	-	-	-	b	-	a	a	a	a	a	a	a	a	a	-	b	-	a	a
lg2	mk973	266.891	2	204459013	204459013	a	a	b	b	a	a	b	b	b	b	a	a	b	b	b	a	b	b	b	b	b	-	a	-	a	-	-	b	b	b	a	a	a	a	a	a	a	a	a	a	b	-	a	a
lg2	mk988	267.539	2	211373176	211373176	a	a	b	b	a	a	b	b	b	b	a	a	b	b	b	a	b	b	b	b	b	-	a	b	a	-	-	b	b	b	a	a	a	a	a	a	a	a	a	a	b	-	a	a
lg2	mk983	271.394	2	210500517	210500517	a	a	b	b	a	b	b	b	b	b	a	a	b	b	b	a	b	b	b	b	b	-	a	b	a	-	-	b	b	-	a	a	b	a	a	a	a	a	a	a	b	-	a	a
lg2	mk977	271.399	2	207990897	207990897	a	a	b	b	a	b	b	b	b	b	a	a	b	b	b	a	b	b	b	b	b	-	a	b	a	-	-	b	b	-	a	a	b	a	a	a	a	a	a	a	b	-	a	a
lg2	mk984	271.405	2	210500523	210500523	a	a	b	b	a	b	b	b	b	b	a	a	b	b	b	a	b	b	b	b	b	-	a	b	a	-	-	b	b	-	a	a	b	a	a	a	a	a	a	a	b	-	a	a
lg2	mk976	271.415	2	206944642	206944642	a	a	b	b	a	b	b	b	b	b	a	a	b	b	b	a	b	b	b	b	b	-	a	b	a	-	-	b	b	-	a	a	b	a	a	a	a	a	a	a	b	-	a	a
lg2	mk970	274.265	2	202851145	202851145	a	-	b	b	a	-	b	b	-	b	a	a	b	b	-	b	b	b	b	b	b	-	a	b	a	-	-	-	b	b	a	a	b	a	a	a	a	a	a	a	b	-	a	a
lg2	mk991	279.371	2	218541997	218541997	a	a	b	b	a	b	b	b	b	b	a	a	b	b	b	b	b	b	b	b	-	-	a	b	a	-	-	b	b	b	a	a	b	a	a	a	a	a	a	a	a	a	a	a
lg2	mk990	280.334	2	216895954	216895954	a	a	b	b	a	b	b	b	b	b	a	a	b	b	b	b	b	b	b	-	-	-	a	b	a	-	b	b	b	b	a	a	b	a	a	a	a	a	a	a	a	a	a	-
lg2	mk993	289.852	2	223628970	223628970	a	a	b	b	a	a	b	b	b	b	a	a	b	b	b	a	b	b	b	b	-	-	a	b	a	-	b	b	b	-	-	-	a	a	a	a	a	a	a	a	-	-	a	a
lg2	mk994	291.24	2	224821945	224821945	a	a	b	b	a	a	b	b	b	b	a	a	b	b	b	a	b	b	b	b	-	-	a	b	a	-	b	b	b	-	-	-	a	a	a	a	a	a	a	a	-	-	a	a
lg2	mk995	293.039	2	226696242	226696242	-	b	b	b	a	a	-	b	b	b	-	a	b	b	-	a	b	b	b	b	b	b	a	b	a	-	b	-	b	-	-	-	a	a	a	a	a	a	a	a	-	-	a	a
lg2	mk998	295.877	2	229105457	229105457	b	b	b	b	a	a	b	b	b	b	a	a	b	b	a	a	b	b	b	b	b	b	a	b	a	-	b	b	b	-	-	-	a	a	a	a	a	a	a	a	-	-	a	a
lg2	mk1000	295.877	2	229146668	229146668	b	b	b	b	a	a	b	b	b	b	a	a	b	b	a	a	b	b	b	b	b	b	a	b	a	-	b	b	b	-	a	-	a	a	a	a	a	a	a	a	-	-	a	a
lg2	mk999	295.887	2	229144732	229144732	b	b	b	b	a	a	b	b	b	-	a	a	-	b	a	a	b	b	b	b	b	b	a	b	a	-	b	b	-	b	-	-	a	a	a	a	a	a	a	a	-	-	a	a
lg2	mk996	296.821	2	227616076	227616076	b	b	b	b	a	a	b	b	b	b	a	a	b	b	a	b	b	b	b	b	b	b	a	b	a	-	b	b	b	b	-	-	a	a	a	a	a	a	a	a	-	b	a	a
lg2	mk997	296.87	2	228283172	228283172	b	b	-	b	a	a	-	b	-	b	-	a	b	b	a	b	b	-	b	b	b	b	a	-	a	-	b	b	b	b	-	-	a	a	a	-	a	a	a	a	-	-	a	-
lg2	mk1001	299.847	2	229323761	229323761	b	b	b	b	-	a	b	b	b	b	a	a	b	b	-	a	b	b	b	b	b	b	a	b	a	-	b	b	b	b	-	-	a	a	a	a	a	a	a	a	a	a	a	a
lg2	mk1003	305.412	2	230210578	230210578	b	b	b	-	a	-	b	b	b	b	b	a	b	b	b	-	b	b	b	-	b	b	a	b	a	-	b	-	-	b	-	-	a	a	a	-	a	a	a	a	a	a	a	-
lg2	mk1002	305.425	2	230194365	230194365	b	b	b	b	a	a	b	b	b	b	b	a	b	b	b	-	b	b	b	b	b	b	a	b	a	-	b	b	-	b	-	-	a	a	a	b	a	a	a	a	a	a	a	a
lg2	mk1009	310.246	2	235024430	235024430	b	b	b	b	a	a	b	b	b	b	-	a	b	b	b	a	b	-	b	b	b	b	a	b	a	a	b	-	b	-	-	a	a	a	a	a	-	-	a	a	a	a	a	a
lg2	mk1011	313.849	2	235793123	235793123	b	b	b	b	a	a	b	b	-	-	-	a	b	b	b	a	b	a	b	b	b	-	a	-	a	b	b	b	b	b	-	a	a	a	a	a	-	-	a	a	a	a	a	-
lg2	mk1010	314.558	2	235203098	235203098	b	b	b	b	a	a	b	b	b	b	b	a	b	b	b	-	b	a	b	b	b	b	a	b	a	-	b	b	b	b	-	a	-	a	a	a	-	-	a	a	a	a	a	a
lg2	mk1005	315.449	2	232363921	232363921	b	b	b	-	a	a	b	b	b	b	-	-	b	b	b	a	b	a	b	b	b	b	a	-	a	-	b	b	b	-	-	a	a	a	a	a	-	-	-	a	a	a	a	a
lg2	mk1007	315.45	2	232363982	232363982	b	b	-	-	a	-	b	b	b	b	-	-	b	b	b	a	b	a	b	b	b	b	a	-	a	-	-	b	b	-	-	a	a	a	-	a	-	-	-	a	a	a	a	a
lg2	mk1004	315.456	2	232363899	232363899	b	b	-	-	a	-	b	b	b	b	-	-	b	b	b	a	b	a	b	b	b	b	a	-	a	-	-	b	b	b	-	a	a	a	-	a	a	-	-	a	a	-	a	a
lg2	mk1008	315.458	2	232363989	232363989	b	b	-	-	a	-	b	b	b	b	-	-	b	b	b	a	b	a	b	b	b	b	a	-	a	-	-	b	b	-	-	a	a	a	-	a	-	-	-	a	a	a	a	a
lg2	mk1006	315.458	2	232363963	232363963	b	b	-	-	a	-	b	b	b	b	-	-	b	b	b	a	b	a	b	b	b	b	a	-	a	-	-	b	b	-	-	a	a	a	-	a	-	-	-	a	a	a	a	a
lg2	mk1014	322.15	2	236955795	236955795	b	b	-	a	a	a	-	a	b	b	-	a	b	-	b	-	b	a	b	b	b	b	a	b	b	-	-	b	b	-	a	a	a	a	a	a	-	-	a	a	a	a	a	a
lg2	mk1013	322.536	2	236295641	236295641	b	b	a	a	a	a	-	a	b	b	b	a	b	b	b	a	b	a	b	b	b	b	a	b	b	-	b	b	b	-	-	a	a	a	a	a	b	-	a	a	a	a	a	a
lg2	mk1012	324.439	2	236272694	236272694	b	b	a	a	a	a	-	a	b	b	-	a	b	b	-	a	b	-	b	b	b	b	a	b	b	-	b	b	b	-	-	a	a	a	a	a	-	-	a	a	a	a	a	a
lg3	mk1046	0	3	18692578	18692578	a	a	-	-	-	-	-	b	a	a	b	b	a	a	a	a	b	-	a	b	a	a	a	a	b	b	b	-	-	-	b	b	a	a	a	b	-	-	b	b	-	a	b	-
lg3	mk1049	7.574	3	24294174	24294174	a	a	a	a	a	-	a	a	-	-	b	a	-	-	a	a	-	-	a	b	-	-	a	a	b	b	b	a	a	-	b	b	a	a	a	a	-	-	b	b	-	a	a	a
lg3	mk1235	18.245	3	84388436	84388436	b	-	a	a	a	a	a	a	a	-	b	a	b	b	a	a	-	-	a	b	-	-	-	a	b	-	b	a	a	-	b	b	a	a	a	a	-	-	b	b	-	-	a	a
lg3	mk1318	18.276	3	99058841	99058841	b	-	a	-	a	a	a	a	a	a	-	a	b	b	a	a	-	-	a	b	-	-	-	a	b	-	b	a	a	-	b	b	a	a	a	a	-	-	b	b	-	-	a	a
lg3	mk1167	18.433	3	80475223	80475223	b	-	a	a	a	a	a	a	-	-	b	a	b	b	a	a	-	-	a	b	-	-	-	a	b	-	b	a	a	-	b	b	a	a	a	-	-	-	b	b	-	-	a	a
lg3	mk1205	18.67	3	82321978	82321978	b	-	a	a	a	a	a	a	a	b	b	a	b	b	a	a	-	-	a	b	-	-	-	a	b	-	b	a	a	-	b	b	a	a	a	a	-	-	b	b	-	-	a	-
lg3	mk1210	18.707	3	82707073	82707073	b	-	a	a	a	a	a	a	a	-	b	a	b	b	a	a	-	-	a	b	-	-	-	a	b	-	b	a	a	b	b	b	-	a	a	a	-	-	b	b	-	-	a	a
lg3	mk1199	18.731	3	82080837	82080837	b	-	a	a	a	a	a	a	a	-	b	a	b	b	a	a	-	-	a	b	-	-	-	a	b	-	b	a	a	-	b	b	a	a	a	a	-	-	b	b	-	-	a	a
lg3	mk1274	18.748	3	87892777	87892777	b	-	a	a	a	a	a	a	a	b	b	a	b	b	-	a	-	-	a	b	-	-	-	a	b	-	b	a	a	-	b	b	a	a	a	a	-	-	b	b	-	-	a	a
lg3	mk1313	18.791	3	97935578	97935578	b	-	a	a	a	a	a	a	a	-	b	a	b	b	a	a	-	-	a	b	-	-	-	a	b	-	b	a	a	-	b	b	a	a	a	a	-	-	b	b	-	-	a	a
lg3	mk1284	18.829	3	88269492	88269492	b	-	a	a	a	a	a	a	a	-	b	a	b	b	a	a	-	-	a	b	-	-	-	a	b	-	b	a	a	-	b	b	a	a	a	a	-	-	b	b	-	-	a	a
lg3	mk1215	18.872	3	83242784	83242784	b	-	a	a	a	a	a	a	a	-	b	a	b	b	a	a	-	-	a	b	-	-	-	a	b	-	b	a	a	-	b	b	a	a	a	a	-	-	b	-	-	-	a	a
lg3	mk1229	18.958	3	84187719	84187719	b	-	a	a	a	a	a	a	a	-	-	a	b	b	a	a	-	-	a	b	-	-	-	a	b	-	b	a	a	-	b	b	a	a	a	a	-	-	b	b	-	-	a	a
lg3	mk1251	19.016	3	85401956	85401956	b	-	a	a	a	a	a	a	a	-	b	a	b	b	a	a	-	-	a	b	-	-	-	a	b	-	b	a	a	-	b	b	a	a	a	a	-	-	b	b	-	-	a	a
lg3	mk1338	19.145	3	108820010	108820010	b	-	a	a	a	a	a	a	a	-	b	a	b	b	a	-	-	-	a	b	-	-	-	a	b	b	b	a	a	-	b	b	a	a	a	a	-	-	b	-	-	-	a	a
lg3	mk1265	19.395	3	87041631	87041631	b	-	a	a	a	a	a	a	a	-	b	a	b	b	a	a	-	-	a	-	-	-	-	a	b	-	b	a	a	-	b	b	a	a	a	a	-	-	b	b	-	-	a	a
lg3	mk1142	19.537	3	77891491	77891491	b	-	a	a	a	a	a	a	a	-	b	a	b	b	a	a	-	-	a	b	-	-	-	a	b	-	b	a	a	-	b	b	a	a	a	a	-	-	b	b	-	-	a	a
lg3	mk1226	19.666	3	84090096	84090096	b	-	a	a	a	a	a	a	a	-	b	a	-	b	a	a	-	-	a	b	-	-	-	a	b	-	b	a	a	-	b	b	a	a	a	a	-	-	b	b	-	-	a	a
lg3	mk1187	19.745	3	81396532	81396532	b	-	a	a	a	a	a	a	-	-	b	a	b	b	-	a	-	-	a	b	-	-	-	a	b	-	b	a	a	-	b	b	a	a	a	a	-	-	b	b	-	-	a	a
lg3	mk1182	19.826	3	81281775	81281775	b	-	a	a	a	a	a	a	a	-	b	a	b	b	a	a	-	-	a	b	-	-	-	a	b	-	b	a	a	-	b	b	a	a	a	a	-	-	b	b	-	-	a	a
lg3	mk1193	19.943	3	81872808	81872808	b	-	a	a	a	a	a	a	a	-	b	a	b	b	a	a	-	-	a	b	-	-	-	a	b	-	b	a	a	-	b	b	a	a	a	a	-	-	b	b	-	-	a	a
lg3	mk1208	20.104	3	82470861	82470861	b	-	a	a	a	a	a	a	a	-	b	a	b	b	a	a	-	-	a	b	-	-	-	a	b	-	b	a	a	-	b	b	a	a	a	a	-	-	b	b	-	-	a	a
lg3	mk1270	20.238	3	87204974	87204974	b	-	a	a	a	a	a	a	a	-	b	a	b	b	a	a	-	-	a	-	-	-	-	a	b	-	b	a	a	-	b	b	a	a	a	a	-	-	b	b	-	-	a	a
lg3	mk1121	20.33	3	76882828	76882828	b	-	a	a	a	a	a	a	a	-	b	a	b	b	a	a	-	-	a	b	-	-	-	a	b	-	b	a	a	-	b	b	a	a	a	a	-	-	b	b	-	-	a	a
lg3	mk1288	20.429	3	88276304	88276304	b	-	a	a	a	a	a	a	a	-	b	a	b	b	a	a	-	-	a	b	-	-	-	a	b	-	b	a	a	-	b	b	a	a	a	a	-	-	b	b	-	-	a	a
lg3	mk1147	20.536	3	78259643	78259643	b	-	a	a	a	a	a	a	a	-	b	a	b	b	a	a	-	-	a	b	-	-	-	a	b	-	b	a	a	-	b	b	a	a	a	a	-	-	b	b	-	-	a	a
lg3	mk1217	20.594	3	83278078	83278078	b	-	a	a	a	a	a	a	a	-	b	a	b	b	a	a	-	-	a	b	-	-	-	a	b	-	b	a	a	b	b	b	a	a	a	a	-	-	b	b	-	-	a	a
lg3	mk1225	20.64	3	84080368	84080368	b	-	a	a	a	a	a	a	a	-	b	a	b	b	a	a	-	-	a	b	-	-	-	a	b	-	b	a	a	-	-	b	a	a	a	a	-	-	b	b	-	-	a	a
lg3	mk1123	20.688	3	76998934	76998934	b	-	-	a	a	a	a	a	a	-	b	-	b	b	a	a	-	-	a	b	-	-	-	a	b	-	b	a	a	-	b	b	a	a	a	a	-	-	b	b	-	-	a	a
lg3	mk1198	21.149	3	82058878	82058878	b	-	a	a	a	a	a	a	a	-	b	a	b	b	a	a	-	-	a	b	-	-	-	a	b	-	b	a	a	-	b	b	a	a	-	a	-	-	b	b	-	-	a	a
lg3	mk1278	21.572	3	88001966	88001966	b	-	a	a	a	a	a	a	a	-	b	a	b	b	a	a	-	-	a	b	-	-	-	a	b	-	b	a	a	-	b	b	a	a	a	a	-	-	b	b	-	-	a	a
lg3	mk1126	21.843	3	77084051	77084051	b	-	a	a	a	a	a	a	a	-	b	a	b	b	a	a	-	-	a	b	-	-	-	a	b	-	b	a	a	-	b	b	a	a	a	a	-	-	b	b	-	-	a	a
lg3	mk1280	22.046	3	88092644	88092644	b	-	a	a	a	a	a	a	a	-	b	a	b	b	a	a	-	-	a	b	-	-	-	a	b	-	b	a	a	-	b	b	a	a	a	a	-	-	b	b	-	-	a	a
lg3	mk1137	22.082	3	77702602	77702602	b	-	-	a	a	a	a	a	a	-	b	a	b	b	a	a	-	-	a	b	-	-	-	a	b	-	b	a	a	-	b	b	a	a	a	a	-	-	b	b	-	-	a	a
lg3	mk1177	22.154	3	81140409	81140409	b	-	-	a	a	a	a	a	-	-	b	a	b	b	a	a	-	-	-	b	b	-	-	a	b	-	b	a	a	-	b	b	a	a	a	a	-	-	b	b	-	-	a	a
lg3	mk1145	22.228	3	78085389	78085389	b	-	a	a	a	a	a	a	a	-	b	a	b	b	a	a	-	-	a	b	-	-	-	a	b	-	b	a	a	-	b	b	a	-	a	a	-	-	b	b	-	-	a	a
lg3	mk1253	22.295	3	85414131	85414131	b	-	a	a	a	a	a	a	a	-	b	a	b	b	a	a	-	-	a	b	-	-	-	a	b	-	b	a	a	-	b	b	a	a	a	a	-	-	b	b	-	-	a	a
lg3	mk1127	22.361	3	77084094	77084094	b	-	a	a	a	a	a	a	a	-	b	a	b	b	a	a	-	-	a	b	-	-	-	a	b	-	b	a	a	-	b	b	a	a	a	a	-	-	b	b	-	-	a	a
lg3	mk1305	22.422	3	97030547	97030547	b	-	a	a	a	a	a	a	a	-	b	a	b	b	a	a	-	-	a	b	-	-	-	a	b	-	b	a	a	-	b	b	a	a	a	a	-	-	b	b	-	-	a	a
lg3	mk1140	22.48	3	77813339	77813339	b	-	a	a	a	a	a	a	a	-	b	a	b	b	a	a	-	-	a	b	-	-	-	a	b	-	b	a	a	-	b	b	a	a	a	a	-	-	b	b	-	-	a	a
lg3	mk1272	22.559	3	87719095	87719095	b	-	-	a	a	a	a	a	a	b	b	a	b	b	a	a	-	-	a	b	-	-	a	-	b	a	b	a	a	-	b	b	-	a	a	a	-	-	b	b	-	-	a	a
lg3	mk1295	22.604	3	89323429	89323429	b	-	a	a	a	a	a	a	a	-	b	-	b	b	a	a	-	-	a	b	-	-	-	a	b	-	b	a	a	-	b	b	a	a	a	a	-	-	b	b	-	-	a	a
lg3	mk1302	22.647	3	96518175	96518175	b	-	a	a	a	a	a	a	a	-	b	a	b	b	a	a	-	-	a	b	-	-	-	a	b	-	b	a	a	-	b	b	a	a	a	a	-	-	b	b	-	-	a	a
lg3	mk1168	22.733	3	80537893	80537893	b	-	a	a	a	a	a	a	a	-	b	a	b	b	a	a	-	-	a	b	-	-	-	a	b	-	b	a	a	-	b	b	a	a	a	a	-	-	b	b	-	-	a	a
lg3	mk1138	22.812	3	77768553	77768553	b	-	a	-	a	a	a	a	a	-	b	a	b	b	a	a	-	-	a	b	-	-	-	a	b	-	b	a	a	-	b	b	a	a	-	a	-	-	b	b	-	-	a	a
lg3	mk1287	22.845	3	88275516	88275516	b	-	a	a	a	a	a	a	a	-	b	-	b	b	a	a	-	-	a	b	-	-	-	a	b	-	b	a	a	-	b	b	a	a	a	a	-	-	b	b	-	-	a	a
lg3	mk1249	22.924	3	85271618	85271618	b	-	a	a	a	a	-	a	a	-	b	a	b	b	a	a	-	-	a	b	-	-	-	a	b	-	b	a	-	-	b	b	a	a	a	a	-	-	b	b	-	-	a	a
lg3	mk1309	22.977	3	97281438	97281438	b	-	a	a	a	a	a	a	a	-	b	a	b	b	a	a	-	-	a	b	-	-	-	a	b	-	b	a	a	-	b	b	a	a	a	a	-	-	b	b	-	-	a	a
lg3	mk1161	23.032	3	79803194	79803194	b	-	a	a	a	a	a	a	a	-	b	a	b	b	a	a	-	-	a	b	-	-	-	a	b	-	b	a	a	-	b	b	a	a	a	a	-	-	b	b	-	-	a	a
lg3	mk1312	23.113	3	97797848	97797848	b	-	a	a	a	a	a	a	a	-	b	a	b	b	a	a	-	-	a	b	-	-	-	a	b	-	b	a	a	-	b	b	a	a	a	a	-	-	b	b	-	-	a	a
lg3	mk1216	23.221	3	83278068	83278068	b	-	a	a	a	a	a	a	a	-	b	a	b	b	a	a	-	-	a	b	-	-	-	-	b	-	b	-	a	b	b	b	a	a	a	a	-	-	b	b	-	-	a	a
lg3	mk1150	23.656	3	78417155	78417155	b	-	a	a	a	a	a	a	a	-	-	a	b	b	-	a	-	-	a	b	-	-	a	a	b	-	b	a	a	-	b	b	a	a	a	a	-	-	b	b	-	-	a	a
lg3	mk1120	24.272	3	76861905	76861905	b	-	a	a	a	a	a	a	-	-	b	-	b	b	-	a	b	-	-	b	-	b	-	a	b	-	-	-	-	-	b	b	a	-	-	a	-	b	b	b	b	b	a	a
lg3	mk1310	24.333	3	97740177	97740177	b	-	a	a	a	a	a	a	a	-	b	a	b	b	a	a	-	-	a	b	-	-	-	a	b	-	b	a	a	-	b	b	a	a	a	a	-	-	b	b	-	-	a	a
lg3	mk1174	24.419	3	81059666	81059666	b	-	a	a	a	a	a	a	a	-	b	a	b	b	a	a	-	-	a	b	-	-	-	a	b	-	b	a	a	-	b	b	a	a	a	a	-	-	b	b	-	-	a	a
lg3	mk1275	24.485	3	87898357	87898357	b	-	a	a	a	a	a	a	a	-	b	a	b	b	a	a	-	-	a	b	-	-	-	a	b	-	b	a	a	-	b	b	a	a	a	a	-	-	b	b	-	-	a	a
lg3	mk1259	24.573	3	86859038	86859038	b	-	a	a	a	a	a	a	a	-	b	a	b	b	-	a	-	-	a	b	-	-	-	a	b	-	b	a	a	-	b	b	a	-	a	a	-	-	b	b	-	-	a	a
lg3	mk1124	24.694	3	77063651	77063651	b	-	a	a	a	a	a	a	a	-	b	a	b	b	a	a	-	-	a	b	-	-	-	a	b	-	b	a	a	-	b	b	a	a	a	a	-	-	b	b	-	-	a	a
lg3	mk1267	24.796	3	87041713	87041713	b	-	a	a	a	a	a	a	a	-	b	a	b	b	a	a	-	-	a	-	-	-	-	a	b	-	b	a	a	-	b	b	a	a	a	a	-	-	b	b	-	-	a	a
lg3	mk1268	24.873	3	87189179	87189179	b	-	a	a	a	a	a	a	a	-	b	a	b	b	a	a	-	-	a	b	-	-	-	a	b	-	b	a	a	-	b	b	a	a	a	a	-	-	b	b	-	-	a	a
lg3	mk1279	24.916	3	88092635	88092635	b	-	a	a	a	a	a	a	a	-	b	a	b	b	a	a	-	-	a	b	-	-	-	a	b	-	b	a	a	-	b	b	a	a	a	a	-	-	b	b	-	-	a	a
lg3	mk1325	24.946	3	106754286	106754286	b	-	a	a	a	a	a	a	a	-	b	-	b	b	a	a	-	-	a	b	-	-	-	a	b	-	b	a	-	-	b	b	a	a	a	a	-	-	b	b	-	-	a	a
lg3	mk1151	24.986	3	78438796	78438796	b	-	a	a	a	a	a	a	a	-	b	a	b	b	-	a	-	-	a	b	-	-	-	a	b	-	b	a	a	-	b	b	a	a	a	a	-	-	b	b	-	-	a	a
lg3	mk1214	25.024	3	83164177	83164177	b	-	a	a	a	a	a	a	a	-	b	a	b	b	a	a	-	-	a	b	-	-	-	a	b	-	b	a	-	-	b	b	a	a	a	a	-	-	b	b	-	-	a	a
lg3	mk1112	25.243	3	76089263	76089263	b	-	a	a	a	a	a	a	a	-	b	a	b	b	a	a	-	-	a	b	-	-	-	a	b	-	b	a	a	-	b	b	a	a	a	a	-	-	b	b	-	-	a	a
lg3	mk1289	25.402	3	88276395	88276395	b	-	a	a	a	a	a	a	a	-	b	a	b	b	a	a	-	-	a	b	-	-	-	a	b	-	b	a	a	-	b	b	a	a	a	a	-	-	b	b	-	-	a	a
lg3	mk1269	25.56	3	87204945	87204945	b	-	a	a	a	a	a	a	a	-	b	a	b	b	a	a	-	-	a	-	-	-	-	a	b	-	b	a	a	-	b	b	a	a	a	a	b	-	b	b	-	-	a	a
lg3	mk1159	25.723	3	79322744	79322744	b	-	a	a	a	a	a	a	a	-	b	a	b	b	a	a	-	-	a	b	-	-	-	a	b	-	b	a	a	-	b	b	a	a	a	a	-	-	b	b	-	-	a	a
lg3	mk1119	25.839	3	76846434	76846434	b	-	a	a	a	a	a	a	a	-	-	a	b	b	a	a	-	-	-	b	-	-	-	a	b	-	b	a	a	-	b	b	a	a	a	a	-	-	b	b	-	-	-	a
lg3	mk1165	25.96	3	80381594	80381594	b	-	a	a	a	a	a	a	a	-	b	a	b	b	-	a	-	b	a	b	-	-	-	a	b	-	b	a	a	-	b	b	a	a	a	a	-	-	b	b	-	-	a	a
lg3	mk1283	26.05	3	88244596	88244596	b	-	a	a	a	a	a	a	a	-	-	a	b	b	a	a	-	-	a	b	-	-	-	a	b	-	b	a	a	-	-	b	a	a	a	a	-	-	b	b	-	-	a	a
lg3	mk1173	26.224	3	81032992	81032992	b	-	a	a	a	a	a	a	a	-	b	a	b	b	a	a	-	-	a	b	-	-	-	a	b	-	b	a	a	-	b	b	a	a	a	a	-	-	b	b	-	-	a	a
lg3	mk1211	26.411	3	82747026	82747026	b	-	a	-	a	a	a	a	a	-	b	a	b	b	-	a	-	-	a	b	-	-	-	a	b	-	b	a	a	-	b	b	a	a	a	a	-	-	b	b	-	-	a	a
lg3	mk1223	26.605	3	83869918	83869918	b	-	a	a	a	a	a	a	a	-	b	a	b	b	a	a	-	-	a	b	-	-	-	a	b	-	b	a	a	-	b	b	a	a	a	a	-	-	b	b	-	-	a	a
lg3	mk1290	26.736	3	88699627	88699627	b	-	a	a	a	a	a	a	a	-	b	a	b	b	a	a	-	-	a	b	b	-	-	a	b	-	b	a	a	-	b	b	a	a	a	a	-	-	b	b	-	-	a	a
lg3	mk1297	26.931	3	96320408	96320408	b	-	a	a	a	a	a	a	-	-	b	-	b	b	-	-	-	-	-	b	-	b	b	-	b	a	b	-	-	b	b	b	a	-	-	a	-	-	b	b	b	b	a	a
lg3	mk1276	27.258	3	87900222	87900222	b	-	a	a	a	a	a	a	a	-	b	a	b	b	a	a	-	-	a	b	-	-	-	a	b	-	b	a	a	-	b	b	a	a	a	a	-	-	b	b	-	-	a	a
lg3	mk1239	27.668	3	84762747	84762747	b	-	a	a	a	a	a	a	a	-	b	a	b	b	a	a	-	-	a	b	-	-	-	a	b	-	b	a	a	-	b	b	a	a	a	a	-	-	b	b	-	-	a	a
lg3	mk1319	27.994	3	99446803	99446803	b	-	a	-	a	a	a	a	a	-	b	a	b	-	a	a	-	-	a	b	-	-	-	a	b	-	b	a	a	-	b	b	a	a	a	a	-	-	b	b	-	-	a	-
lg3	mk1122	28.199	3	76935339	76935339	b	-	a	a	a	a	a	a	a	-	b	a	b	b	a	a	-	-	a	b	-	-	-	a	b	-	b	a	a	-	b	b	a	a	a	a	-	-	b	b	-	-	a	a
lg3	mk1260	28.497	3	86966597	86966597	b	-	a	a	a	a	a	a	a	-	b	a	b	b	-	a	-	-	a	b	-	-	-	a	b	-	b	a	a	-	b	b	a	a	a	a	-	-	b	b	-	-	a	a
lg3	mk1293	28.62	3	89034229	89034229	b	-	a	a	a	a	a	a	a	-	b	a	b	b	a	a	-	-	a	b	-	-	-	a	b	-	b	a	a	-	b	b	a	a	a	a	-	-	b	b	-	-	a	a
lg3	mk1133	28.699	3	77461813	77461813	b	-	a	a	a	a	a	a	a	-	b	a	b	b	a	a	-	-	a	b	-	-	-	a	b	-	b	a	a	-	b	b	a	a	a	a	-	-	b	b	-	-	a	a
lg3	mk1144	28.735	3	78085294	78085294	b	-	a	a	a	a	a	a	a	-	b	a	b	b	a	a	-	-	a	b	-	-	-	a	b	-	b	a	a	-	b	b	a	a	a	a	-	-	b	b	-	-	a	a
lg3	mk1136	29.129	3	77650790	77650790	b	-	a	a	a	a	a	a	a	-	b	a	b	b	a	a	-	-	a	-	-	-	-	a	b	-	b	a	a	-	b	b	a	a	a	a	-	-	b	b	-	-	a	a
lg3	mk1055	30.755	3	38367560	38367560	b	b	a	a	a	a	a	a	a	-	b	a	b	b	a	a	-	-	a	b	-	-	a	a	b	-	b	a	a	-	b	b	a	a	a	a	-	-	b	b	-	a	a	a
lg3	mk1048	35.152	3	20668135	20668135	b	b	a	a	a	a	a	a	a	a	b	a	b	b	a	a	-	a	a	b	-	-	a	a	b	b	b	a	a	b	b	b	b	a	a	a	-	-	b	b	-	a	a	a
lg3	mk1152	40.427	3	78605345	78605345	b	-	a	a	a	a	a	a	a	-	b	a	b	b	a	a	-	-	a	b	-	-	-	a	b	-	b	a	a	-	b	b	a	a	a	a	-	b	b	b	-	-	a	a
lg3	mk1130	40.561	3	77384567	77384567	b	-	a	a	a	a	a	a	a	-	b	a	b	b	a	a	-	-	a	b	-	-	-	a	b	-	b	a	a	-	b	b	a	a	a	a	-	-	b	b	-	-	a	a
lg3	mk1237	40.602	3	84590316	84590316	b	-	a	a	a	a	a	a	a	-	b	a	b	b	a	a	-	-	a	b	-	-	-	a	b	-	b	a	a	-	b	b	a	a	a	a	-	-	b	b	-	-	a	a
lg3	mk1203	40.663	3	82172096	82172096	b	-	a	a	a	a	a	a	a	-	b	a	b	b	a	a	-	-	a	b	-	-	-	a	b	-	b	a	a	-	b	b	a	a	a	a	-	-	b	b	-	-	a	a
lg3	mk1141	40.731	3	77845101	77845101	b	-	a	a	a	a	a	a	a	-	b	a	b	b	a	a	-	-	a	b	-	-	-	a	b	-	b	a	a	-	b	b	a	a	a	a	-	-	b	b	-	-	a	a
lg3	mk1108	40.776	3	73419857	73419857	b	-	a	a	a	a	a	a	a	-	b	a	b	b	a	a	-	-	a	b	-	-	-	a	b	-	b	a	a	-	b	b	a	a	a	a	-	-	b	b	-	-	a	a
lg3	mk1327	40.823	3	106764897	106764897	b	-	a	a	a	a	a	a	a	-	b	a	b	b	a	-	-	a	a	b	-	-	-	a	b	-	b	a	a	-	b	b	a	a	a	a	-	-	b	b	-	-	a	a
lg3	mk1110	40.879	3	75728387	75728387	b	-	a	a	a	-	a	a	-	-	-	a	b	b	a	a	-	-	a	b	-	-	-	a	b	-	b	a	a	-	b	b	a	a	a	a	-	-	b	b	-	-	a	-
lg3	mk1183	40.963	3	81281888	81281888	b	-	a	a	a	a	a	a	a	-	b	a	b	b	a	a	-	-	a	b	-	-	-	a	b	-	b	a	a	-	b	b	a	a	a	a	-	-	b	b	-	-	a	a
lg3	mk1202	41.02	3	82105308	82105308	b	-	a	a	a	a	a	a	a	-	-	a	b	b	a	a	-	-	a	b	b	-	-	a	b	-	b	a	a	-	b	b	a	a	a	a	-	-	b	b	-	-	a	a
lg3	mk1093	41.08	3	67917935	67917935	b	-	a	a	a	a	a	a	a	-	b	a	b	b	a	a	-	-	a	b	-	-	-	a	b	-	b	a	a	-	b	b	a	a	a	a	-	-	b	b	-	-	a	a
lg3	mk1246	41.215	3	85253099	85253099	b	-	a	a	a	a	a	a	a	-	b	a	b	b	a	a	-	-	a	b	-	-	-	-	b	-	b	a	a	-	b	b	a	a	a	a	-	-	b	b	-	-	a	a
lg3	mk1324	41.511	3	105002716	105002716	b	-	a	a	a	a	a	a	a	-	b	a	b	b	a	a	-	-	a	b	-	-	-	a	b	-	b	a	a	-	b	b	a	a	a	a	-	-	b	b	-	-	a	a
lg3	mk1156	41.843	3	79040323	79040323	b	-	a	a	a	a	a	a	a	b	b	a	b	b	a	a	-	-	a	b	-	-	-	a	b	-	b	a	a	-	b	b	a	a	a	a	-	-	b	b	-	-	a	a
lg3	mk1337	42.181	3	108180326	108180326	b	-	a	a	a	a	a	a	a	-	b	a	b	b	-	a	-	-	a	b	-	-	-	a	b	-	b	a	a	-	b	b	a	a	a	a	-	-	b	b	-	-	a	a
lg3	mk1323	42.766	3	103680605	103680605	b	-	a	a	a	a	a	a	a	-	b	a	b	b	a	a	-	-	a	b	-	-	-	a	b	-	b	a	a	-	b	b	a	a	a	a	-	-	b	b	-	-	a	a
lg3	mk1192	43.199	3	81872602	81872602	b	-	a	a	a	a	a	a	a	-	b	a	b	b	a	a	-	-	a	b	-	-	-	a	b	-	b	a	a	-	b	b	a	a	a	a	-	-	b	b	-	-	a	a
lg3	mk1209	43.328	3	82593875	82593875	b	-	a	a	a	a	a	a	a	-	b	a	b	b	a	a	-	-	a	b	-	-	-	a	-	-	b	a	a	-	b	b	a	a	a	a	-	-	b	b	-	-	a	a
lg3	mk1233	43.579	3	84388424	84388424	b	-	a	a	a	a	a	a	a	-	b	a	b	b	a	a	-	-	a	b	-	-	-	a	b	-	b	a	a	-	b	b	a	a	a	a	-	-	b	b	-	-	a	a
lg3	mk1175	43.757	3	81059674	81059674	b	-	a	a	a	a	a	a	a	-	b	a	b	b	a	a	-	-	a	b	-	-	-	a	b	-	b	a	a	-	b	b	a	a	a	a	-	-	b	b	-	-	a	a
lg3	mk1252	43.932	3	85414097	85414097	b	-	a	a	a	a	a	a	a	-	b	a	b	b	a	a	-	-	a	b	-	-	-	a	b	-	b	a	a	-	b	b	a	a	a	a	-	-	b	b	-	-	a	a
lg3	mk1273	44.093	3	87797768	87797768	b	-	a	a	a	a	a	a	a	-	b	a	b	b	a	a	-	-	a	b	-	-	-	a	b	-	b	a	a	-	b	b	a	a	a	a	-	-	b	b	-	-	a	a
lg3	mk1118	44.319	3	76767084	76767084	b	-	a	a	a	a	a	a	a	-	b	a	b	b	a	a	-	-	a	b	-	-	-	a	b	-	b	-	a	-	b	b	a	a	a	a	-	-	b	b	-	-	a	a
lg3	mk1281	44.515	3	88122932	88122932	b	-	a	-	a	a	a	a	a	-	b	a	b	b	a	a	-	-	a	b	-	-	-	a	b	-	b	a	a	-	b	b	-	a	a	a	-	-	b	b	-	a	a	a
lg3	mk1230	44.872	3	84300853	84300853	b	-	a	a	a	a	a	a	a	-	b	a	b	b	a	a	-	-	a	b	-	-	-	a	b	-	b	a	a	-	b	b	a	a	a	a	-	a	b	b	-	-	a	a
lg3	mk1135	45.104	3	77650651	77650651	b	-	a	a	a	a	a	a	a	-	b	a	b	b	a	a	-	-	a	b	-	-	-	a	b	-	b	a	a	-	b	b	a	a	a	a	-	-	b	b	-	-	a	a
lg3	mk1261	45.4	3	86966778	86966778	b	-	a	a	a	a	a	a	-	-	b	a	b	b	-	a	-	a	a	b	-	-	-	a	b	-	b	a	a	-	b	b	a	a	a	-	-	-	b	b	-	-	a	a
lg3	mk1258	45.474	3	86776587	86776587	b	-	a	a	a	a	a	a	a	-	b	a	b	b	a	a	-	-	a	b	-	-	-	a	b	-	b	a	a	-	b	b	a	a	a	a	-	-	b	b	-	-	a	a
lg3	mk1184	45.602	3	81285855	81285855	b	-	a	a	a	a	a	a	a	-	b	a	b	b	a	a	-	-	a	b	-	-	a	a	b	-	b	a	a	-	b	b	a	a	a	a	-	-	b	b	-	-	a	a
lg3	mk1320	45.721	3	99478208	99478208	b	-	a	a	a	a	a	a	a	-	b	a	b	b	a	a	-	-	a	b	-	-	-	a	b	-	b	a	a	-	b	b	a	a	a	a	-	-	b	b	-	-	a	a
lg3	mk1186	45.859	3	81396339	81396339	b	-	a	a	a	a	a	a	-	-	b	a	-	b	-	a	-	-	a	b	-	-	-	a	b	-	b	a	a	-	b	b	a	a	a	a	-	-	b	b	-	-	a	a
lg3	mk1178	45.959	3	81149837	81149837	b	-	a	a	a	a	a	a	a	-	b	a	b	b	a	a	-	-	a	b	-	-	-	a	b	-	b	a	a	-	b	b	a	a	a	a	-	-	b	b	-	-	a	a
lg3	mk1250	46.146	3	85393756	85393756	b	-	a	a	a	a	a	a	a	-	b	a	b	b	a	a	-	-	a	b	-	-	-	a	b	-	b	a	a	-	b	b	a	a	a	a	-	-	b	b	-	-	a	a
lg3	mk1286	46.225	3	88271096	88271096	b	-	a	a	a	a	a	a	a	-	b	a	b	b	a	a	-	-	a	b	-	-	-	a	b	-	b	a	a	-	b	b	a	a	a	a	-	-	b	b	-	-	a	a
lg3	mk1149	46.33	3	78407561	78407561	b	-	a	a	a	a	a	a	a	-	-	a	b	b	a	a	-	-	a	b	-	-	-	a	b	-	b	a	a	-	b	b	a	a	a	a	-	-	b	b	-	-	a	a
lg3	mk1277	46.486	3	87900284	87900284	b	-	a	a	a	a	a	a	a	-	b	a	b	b	a	a	-	-	a	b	-	-	-	a	b	-	b	a	a	-	b	b	a	a	a	a	-	-	b	b	-	-	a	a
lg3	mk1306	46.659	3	97049487	97049487	b	-	a	a	a	a	a	a	a	-	b	a	b	b	a	a	-	-	a	b	-	-	-	a	b	-	b	a	a	-	b	b	a	a	a	a	-	-	b	b	-	-	a	a
lg3	mk1190	46.802	3	81685762	81685762	b	-	a	a	a	a	a	a	a	-	b	a	b	b	a	a	-	-	a	b	-	-	-	a	b	-	b	a	a	-	b	b	a	a	a	a	-	-	b	b	-	-	a	a
lg3	mk1194	46.964	3	81907818	81907818	b	-	a	a	a	a	a	-	a	-	b	a	b	b	a	a	-	-	a	b	-	-	-	a	b	-	b	a	a	-	b	b	a	a	a	a	-	-	b	b	-	-	a	a
lg3	mk1129	47.104	3	77333164	77333164	b	-	a	a	a	a	a	a	a	-	b	a	b	b	a	a	-	-	a	b	-	-	-	a	b	-	b	a	a	-	b	b	a	a	a	a	-	-	b	b	-	-	a	a
lg3	mk1207	47.327	3	82444125	82444125	b	-	a	a	a	a	a	a	a	-	b	a	b	b	a	a	-	-	a	b	-	-	-	a	b	-	b	a	a	-	b	b	a	a	a	a	-	-	b	b	-	-	a	a
lg3	mk1166	47.486	3	80383386	80383386	b	-	a	-	a	a	a	a	a	-	b	a	b	b	a	-	-	-	a	b	-	-	-	a	b	-	b	a	a	-	b	b	a	a	a	a	-	-	b	b	-	-	a	a
lg3	mk1197	47.621	3	82034329	82034329	b	-	a	a	a	a	a	a	a	-	b	a	b	b	a	a	-	-	a	b	-	-	-	a	b	-	-	a	a	-	b	b	a	a	a	a	-	-	b	b	-	-	a	a
lg3	mk1213	47.78	3	83014674	83014674	b	-	a	a	a	a	a	a	a	-	b	a	b	b	a	a	-	-	a	b	-	-	-	a	b	-	b	a	a	-	b	b	a	a	-	a	-	-	b	b	-	-	a	a
lg3	mk1263	47.918	3	86976929	86976929	b	-	a	a	a	a	-	a	a	-	b	a	b	b	a	a	-	-	a	b	-	-	-	a	b	-	b	a	a	-	b	b	a	a	a	a	-	-	b	b	-	-	a	a
lg3	mk1109	48.162	3	75728274	75728274	b	-	a	a	a	-	a	a	-	-	-	a	b	b	a	a	-	-	a	b	-	-	-	a	b	-	b	a	a	-	b	b	a	a	a	a	-	-	b	b	-	b	a	-
lg3	mk1339	48.45	3	109261191	109261191	b	-	a	a	a	a	a	a	a	-	b	a	b	b	a	-	-	-	a	b	-	-	-	a	b	b	b	a	a	-	b	b	a	a	a	a	-	-	b	b	-	-	a	a
lg3	mk1148	48.785	3	78370638	78370638	b	-	a	a	a	a	a	a	a	a	-	a	b	b	a	a	-	-	a	b	-	-	-	a	b	-	b	a	a	-	b	b	a	a	a	a	-	-	b	b	-	a	a	a
lg3	mk1243	48.866	3	85073473	85073473	b	-	a	a	a	a	a	a	a	-	b	a	b	b	a	a	-	-	a	b	-	-	-	a	b	-	b	a	a	-	b	b	a	a	a	a	-	-	b	b	-	-	a	a
lg3	mk1139	49.01	3	77782065	77782065	b	-	a	a	a	a	a	a	a	-	b	a	b	b	a	a	-	-	a	b	-	-	-	a	b	-	b	a	a	-	b	b	a	a	a	a	-	-	b	b	-	-	a	a
lg3	mk1245	49.151	3	85128621	85128621	b	-	a	a	a	a	a	a	a	-	b	a	b	b	a	-	-	-	a	b	-	-	-	a	b	-	b	a	a	-	b	b	a	a	a	a	-	-	b	b	-	-	a	a
lg3	mk1111	49.292	3	75997336	75997336	b	-	a	a	a	a	a	a	a	-	b	a	b	b	a	a	-	-	a	b	-	-	-	a	b	-	b	a	a	-	b	b	a	a	a	a	-	-	b	b	-	-	a	a
lg3	mk1241	49.416	3	84762970	84762970	b	-	a	a	a	a	a	a	a	-	b	a	b	b	a	a	-	-	a	b	-	-	-	a	b	-	b	a	a	-	b	b	a	a	a	a	-	-	b	b	-	-	a	a
lg3	mk1266	49.567	3	87041700	87041700	b	-	a	a	a	a	a	a	a	-	b	a	b	b	a	a	-	-	a	-	-	-	-	a	b	-	b	a	a	-	b	b	a	a	a	a	-	-	b	b	-	-	a	a
lg3	mk1090	49.702	3	67849383	67849383	b	-	a	a	a	a	a	a	a	-	b	a	b	b	a	a	-	-	a	b	-	-	-	a	b	-	b	a	a	-	b	b	a	a	a	a	-	-	b	b	-	-	a	a
lg3	mk1116	49.888	3	76379784	76379784	b	-	a	a	a	a	a	a	a	-	b	a	b	b	a	a	-	-	a	b	-	-	-	a	b	-	b	a	a	-	b	b	a	a	a	a	-	-	b	b	-	-	a	a
lg3	mk1236	50.076	3	84500525	84500525	b	-	a	a	a	a	a	a	a	-	b	a	b	b	a	a	-	-	a	b	-	-	-	a	b	-	b	a	a	-	b	b	a	a	a	a	-	-	b	b	-	-	a	a
lg3	mk1232	50.259	3	84355516	84355516	b	-	-	a	a	a	a	a	-	-	b	a	b	b	a	a	-	a	a	b	-	-	-	a	b	-	b	a	a	-	b	b	a	a	a	a	-	-	b	b	-	-	a	a
lg3	mk1234	50.518	3	84388425	84388425	b	-	a	a	a	a	a	a	a	-	b	a	b	b	a	a	-	-	a	b	-	-	-	a	b	-	b	a	a	-	b	b	a	a	a	a	-	-	b	b	-	-	a	a
lg3	mk1176	50.8	3	81096265	81096265	b	-	a	a	a	a	-	a	a	-	b	a	b	b	a	a	-	-	a	b	-	-	-	a	b	-	b	a	a	-	b	b	a	a	a	a	-	-	b	b	-	b	a	a
lg3	mk1254	51.259	3	85414140	85414140	b	-	a	a	a	a	a	a	a	-	b	a	b	b	a	a	-	-	a	b	-	-	-	a	b	-	b	a	a	-	b	b	a	a	a	a	-	-	b	b	-	-	a	a
lg3	mk1188	51.758	3	81400661	81400661	b	-	a	a	a	a	a	a	a	-	b	-	b	b	a	a	-	-	a	b	-	-	-	a	b	-	b	a	a	-	b	b	a	a	a	a	-	-	b	b	-	-	a	a
lg3	mk1196	51.927	3	81915902	81915902	b	-	a	a	a	a	a	a	-	-	b	a	b	b	-	a	-	-	a	b	-	a	-	a	b	-	-	a	a	-	b	b	a	a	a	a	-	-	b	b	-	a	a	a
lg3	mk1128	51.982	3	77188041	77188041	b	-	a	a	a	a	-	a	a	-	-	a	b	b	a	a	-	-	a	b	-	-	-	a	b	-	b	a	a	-	b	b	a	a	a	a	-	-	b	b	-	-	a	a
lg3	mk1131	52.06	3	77408752	77408752	b	-	a	a	a	a	a	a	a	-	b	a	b	b	a	a	-	-	a	b	-	-	-	a	b	-	b	a	a	-	b	b	a	a	a	a	-	-	b	-	-	-	a	a
lg3	mk1329	52.166	3	106810437	106810437	b	-	a	a	a	a	a	a	a	-	b	a	b	b	a	a	-	-	a	b	-	-	-	a	b	-	b	a	a	-	b	b	a	a	a	a	-	-	b	b	-	-	a	a
lg3	mk1301	54.106	3	96513921	96513921	b	-	a	a	a	a	a	a	a	-	b	a	b	b	a	a	-	-	a	b	-	-	-	a	b	b	b	a	a	-	b	b	a	a	a	a	-	-	b	b	-	-	a	a
lg3	mk1181	55.929	3	81172726	81172726	b	a	a	a	a	a	a	-	a	-	b	a	b	b	a	a	-	-	a	b	-	-	-	a	b	-	b	a	a	-	b	b	a	a	a	a	-	-	b	b	-	-	a	a
lg3	mk1091	56.186	3	67917815	67917815	b	-	a	a	a	a	a	a	a	-	b	a	b	b	a	a	-	-	a	b	-	-	-	a	b	-	b	a	a	-	-	b	a	a	a	a	-	-	b	b	-	-	a	a
lg3	mk1169	56.243	3	80602987	80602987	b	-	a	a	a	a	a	a	a	-	b	a	b	b	-	a	-	a	a	b	-	-	-	a	b	-	b	a	a	-	b	b	a	a	a	a	-	-	b	b	-	-	a	a
lg3	mk1100	56.328	3	69108109	69108109	b	-	a	a	a	a	a	a	a	-	b	a	b	b	a	a	-	-	a	b	-	-	-	a	b	-	b	a	a	-	b	b	a	a	a	a	-	-	b	b	-	-	a	a
lg3	mk1315	56.422	3	97964961	97964961	b	-	a	a	a	a	a	a	a	-	b	a	b	b	a	a	-	-	a	b	-	-	-	a	b	-	b	a	a	-	b	b	a	a	a	a	-	-	b	b	-	-	a	a
lg3	mk1224	57.824	3	83940100	83940100	b	-	a	a	a	a	a	a	a	-	b	a	b	b	a	a	-	-	a	b	-	-	-	a	b	b	b	a	a	-	b	b	a	a	a	a	-	-	b	b	-	-	a	a
lg3	mk1311	58.673	3	97797847	97797847	b	-	a	a	a	a	a	a	a	-	b	a	b	b	a	a	-	-	a	b	-	-	-	a	b	b	b	a	a	-	b	b	a	a	a	a	-	-	b	b	-	-	a	a
lg3	mk1300	58.847	3	96399097	96399097	b	-	a	a	a	a	a	a	a	-	b	a	b	b	a	a	-	-	a	b	-	-	-	a	b	b	b	-	-	-	b	b	a	a	a	a	-	-	b	b	-	-	a	a
lg3	mk1080	60.018	3	64793847	64793847	b	-	a	a	a	a	a	a	a	-	b	a	b	b	a	a	-	-	a	b	-	-	-	a	b	b	b	a	a	-	b	b	a	a	a	-	-	-	b	b	-	-	a	a
lg3	mk1076	60.092	3	64614830	64614830	b	-	a	a	a	a	a	a	-	-	b	a	b	b	a	a	-	-	a	b	-	b	-	a	b	b	b	a	a	-	b	b	a	a	a	-	-	-	b	b	b	-	a	a
lg3	mk1077	60.182	3	64704569	64704569	b	-	a	a	a	a	a	a	a	b	b	a	b	b	a	a	-	-	a	b	-	-	-	a	b	b	b	a	a	-	b	b	a	a	a	-	-	-	b	b	-	-	a	a
lg3	mk1078	60.267	3	64708168	64708168	b	-	a	a	a	a	a	a	a	-	b	a	b	b	-	a	-	-	a	b	-	-	-	a	b	b	b	a	a	-	b	b	a	a	a	b	-	-	b	b	-	-	a	a
lg3	mk1087	60.824	3	64938369	64938369	b	-	a	a	a	a	a	a	a	-	b	a	b	b	a	b	-	-	a	b	-	-	-	a	b	b	b	-	a	-	b	b	a	a	a	-	-	-	b	b	-	-	a	a
lg3	mk1082	60.911	3	64931563	64931563	b	-	-	a	a	a	a	a	a	-	-	a	b	b	a	b	-	-	a	b	-	-	-	a	b	b	b	a	a	-	b	b	a	a	a	-	-	-	b	b	-	-	a	a
lg3	mk1084	60.972	3	64931632	64931632	b	-	-	a	a	a	a	a	a	-	b	a	b	b	a	b	-	-	a	b	-	-	-	a	b	b	b	a	a	-	b	b	a	a	a	-	-	-	b	b	-	-	a	a
lg3	mk1083	61.027	3	64931604	64931604	b	-	-	a	a	a	a	a	a	-	-	a	b	b	a	b	-	-	a	b	-	-	-	a	b	b	b	a	-	-	b	b	a	a	a	-	-	-	b	b	-	-	a	a
lg3	mk1081	61.064	3	64931553	64931553	b	-	-	a	a	a	a	a	a	-	-	a	b	b	a	b	-	-	a	b	-	-	-	a	b	b	b	a	a	-	b	b	a	a	a	-	-	-	b	b	-	-	a	a
lg3	mk1088	61.131	3	64938564	64938564	b	-	a	a	a	a	a	a	a	-	b	a	b	b	a	b	-	-	a	b	-	-	-	a	b	b	b	-	a	-	b	b	a	a	a	-	-	-	b	b	-	-	a	a
lg3	mk1085	61.174	3	64934890	64934890	b	-	a	a	a	a	a	a	a	-	b	a	b	b	a	b	-	-	a	b	-	-	-	a	b	b	b	a	a	-	b	b	a	a	a	-	-	-	b	b	-	-	a	a
lg3	mk1086	61.325	3	64938316	64938316	b	-	a	a	a	a	a	a	a	-	b	a	b	b	a	b	-	-	a	b	-	-	-	a	b	b	b	-	a	-	b	b	a	a	a	-	-	-	b	b	-	-	a	a
lg3	mk1079	62.09	3	64741440	64741440	b	-	a	a	a	a	a	a	a	-	b	a	b	b	a	a	-	-	a	b	-	-	-	a	b	b	b	a	a	-	b	b	a	a	a	-	-	-	b	b	-	-	a	a
lg3	mk1072	62.78	3	53766418	53766418	b	a	a	a	a	a	a	a	a	a	-	a	b	b	a	a	-	-	a	b	-	-	-	a	b	-	-	a	a	-	b	-	a	a	a	-	-	-	b	b	a	a	a	a
lg3	mk1073	62.953	3	53766464	53766464	b	-	a	a	a	a	a	a	a	a	-	a	b	b	a	a	-	-	a	b	-	-	-	a	b	-	-	a	a	-	b	-	a	a	a	-	-	-	b	b	a	a	a	a
lg3	mk1061	63.703	3	51073672	51073672	b	-	a	a	a	a	a	a	a	-	b	a	b	b	a	a	-	-	a	b	-	-	-	a	b	b	b	a	a	-	b	b	a	a	a	a	-	-	b	b	-	a	a	a
lg3	mk1060	63.796	3	51067878	51067878	b	-	a	a	a	a	a	a	a	-	b	a	b	b	a	a	-	-	a	b	-	-	-	a	b	b	b	a	a	-	b	b	a	a	a	a	-	-	b	b	-	a	a	a
lg3	mk1308	66.646	3	97144818	97144818	b	b	a	a	a	a	a	a	a	-	b	a	b	b	a	a	-	-	a	b	-	-	-	a	b	b	b	a	a	-	b	b	a	a	a	a	-	-	b	b	-	-	a	a
lg3	mk1298	67.095	3	96399040	96399040	b	-	a	a	a	a	a	a	a	-	b	a	b	b	a	a	-	-	a	b	-	-	-	a	b	b	b	-	-	-	b	b	a	a	a	a	-	-	b	b	-	-	a	a
lg3	mk1307	67.307	3	97062445	97062445	b	-	a	a	a	a	a	a	a	a	b	a	b	b	a	a	-	-	a	b	-	-	-	a	b	b	b	a	a	-	b	b	a	a	a	a	-	-	b	b	-	b	a	a
lg3	mk1317	67.448	3	97972103	97972103	b	-	a	a	a	a	a	a	a	-	b	a	b	-	a	a	-	-	a	b	-	-	-	a	b	b	b	a	a	-	b	b	a	a	a	a	-	-	b	b	-	-	a	a
lg3	mk1097	67.644	3	68541686	68541686	b	-	a	a	a	a	a	a	a	-	b	a	b	b	a	a	-	-	a	b	-	-	a	a	b	b	b	a	a	-	b	b	a	a	a	-	-	-	b	b	-	-	a	a
lg3	mk1303	67.765	3	96521387	96521387	b	-	-	a	a	a	a	a	a	a	b	a	b	b	a	a	-	-	a	b	-	-	-	a	b	b	b	a	a	-	b	b	a	a	a	a	-	-	b	b	-	-	a	a
lg3	mk1299	67.88	3	96399088	96399088	b	-	a	a	a	a	a	a	a	-	b	a	b	b	a	a	-	-	a	b	-	-	-	a	b	b	b	a	-	-	b	b	a	a	a	a	-	-	b	b	-	-	a	a
lg3	mk1304	67.996	3	96586688	96586688	b	-	a	a	a	a	a	a	a	-	b	a	b	b	a	a	-	-	a	b	-	-	-	a	b	b	b	a	a	-	b	b	-	a	-	a	a	-	-	b	-	-	a	-
lg3	mk1332	68.083	3	107044183	107044183	b	a	-	a	a	a	a	a	a	-	b	a	b	b	a	-	a	a	a	b	-	a	a	a	b	b	b	a	a	a	b	b	a	a	a	-	-	-	b	b	-	a	a	a
lg3	mk1096	68.255	3	68541683	68541683	b	-	a	a	a	a	a	a	a	-	b	a	b	b	a	a	-	-	a	b	-	-	-	a	b	b	b	a	a	-	b	b	a	a	a	-	-	-	b	b	-	-	a	a
lg3	mk1099	70.297	3	69044532	69044532	b	-	a	a	a	a	a	a	a	-	b	a	b	b	a	a	-	-	a	b	-	-	-	a	b	b	b	a	a	-	b	b	a	a	a	a	-	-	b	b	-	-	a	a
lg3	mk1262	71.39	3	86968762	86968762	b	-	a	a	a	a	a	a	a	-	b	a	b	b	a	a	-	-	a	b	-	-	-	a	b	-	b	a	a	-	b	b	a	a	a	a	-	-	b	b	-	-	a	a
lg3	mk1180	71.56	3	81156160	81156160	b	-	a	a	a	a	a	a	-	-	b	a	b	b	a	a	-	-	a	b	-	-	-	a	b	-	b	a	a	-	b	b	a	a	a	a	-	-	b	b	-	-	a	a
lg3	mk1231	71.699	3	84355455	84355455	b	-	-	a	a	a	a	a	-	-	b	a	b	b	a	a	-	a	a	b	-	-	-	a	b	-	b	a	a	-	b	b	a	a	a	a	-	-	b	b	-	-	a	a
lg3	mk1257	72.058	3	86776420	86776420	b	-	a	a	a	a	a	a	a	-	b	a	b	b	a	a	-	-	a	b	-	-	-	a	b	-	b	a	a	-	b	b	a	a	a	a	-	-	b	b	-	-	a	a
lg3	mk1114	72.401	3	76341931	76341931	b	-	a	a	a	a	a	a	a	-	b	a	b	b	a	a	-	-	a	b	-	-	-	a	b	-	b	a	a	-	b	b	a	a	a	a	-	-	b	b	-	-	a	a
lg3	mk1285	72.736	3	88269718	88269718	b	-	a	a	a	a	a	a	a	-	b	a	b	b	a	a	-	-	a	b	-	-	-	a	b	-	b	a	a	-	b	-	a	a	a	a	-	-	b	b	-	-	a	a
lg3	mk1219	72.812	3	83286016	83286016	b	-	a	a	a	a	a	a	a	-	b	a	b	b	a	a	-	-	a	b	-	-	-	a	b	-	b	a	a	-	b	b	a	a	a	a	-	-	b	b	-	-	a	a
lg3	mk1212	72.912	3	82747100	82747100	b	-	a	a	a	a	a	a	a	-	b	a	b	b	-	a	-	-	a	b	-	-	-	a	b	-	b	a	a	-	b	b	a	a	a	a	-	-	b	b	-	-	a	a
lg3	mk1218	73.045	3	83285928	83285928	b	-	a	a	a	a	a	a	a	-	b	a	b	b	a	a	-	-	a	b	-	-	-	a	b	-	b	a	a	-	b	b	a	a	a	a	-	-	b	b	-	-	a	a
lg3	mk1195	73.167	3	81908011	81908011	b	-	a	a	a	a	a	a	a	-	b	a	b	b	a	a	-	-	a	b	-	-	-	a	b	-	b	a	a	-	b	b	a	a	a	a	-	-	b	b	-	-	a	a
lg3	mk1132	73.273	3	77421181	77421181	b	-	a	a	a	a	a	a	a	-	b	a	b	b	a	a	-	-	a	b	-	-	-	a	b	-	b	a	a	-	b	b	a	a	a	a	-	-	b	b	-	-	a	a
lg3	mk1227	73.378	3	84102972	84102972	b	-	a	a	a	a	a	a	a	-	b	a	b	b	a	a	-	-	a	b	-	-	-	a	b	-	b	a	a	-	b	b	a	a	a	a	-	-	b	b	-	-	a	a
lg3	mk1185	73.528	3	81285887	81285887	b	-	a	a	a	a	a	a	a	-	b	a	b	b	a	a	-	-	a	b	-	-	a	a	b	-	b	a	a	-	b	b	a	a	a	a	-	-	b	b	-	-	a	a
lg3	mk1098	73.638	3	68848789	68848789	b	-	a	a	a	a	a	a	a	-	b	a	b	b	a	a	-	-	a	b	-	-	-	a	b	-	b	a	a	-	b	b	a	a	a	a	-	a	b	b	-	-	a	a
lg3	mk1115	73.781	3	76341994	76341994	b	-	a	a	a	a	a	a	a	-	b	a	b	b	a	a	-	-	a	b	-	-	-	a	b	-	b	a	a	-	b	b	a	a	a	a	-	-	b	b	-	-	a	a
lg3	mk1171	73.956	3	80992850	80992850	b	-	a	a	a	a	a	a	a	-	b	a	b	b	a	a	-	-	a	b	-	-	-	a	b	-	b	a	a	-	b	b	a	a	a	a	-	-	b	b	-	-	a	a
lg3	mk1092	74.147	3	67917892	67917892	b	-	a	a	a	a	a	a	a	-	b	a	b	b	a	a	-	-	a	b	-	-	-	a	b	-	b	a	a	-	b	b	a	a	a	a	-	-	b	b	-	-	a	a
lg3	mk1204	74.278	3	82207652	82207652	b	-	a	a	a	a	a	a	a	-	b	a	b	b	a	a	-	-	a	b	-	-	-	a	b	-	b	a	a	-	b	b	a	a	a	a	-	-	b	b	-	-	a	a
lg3	mk1248	74.435	3	85266234	85266234	b	-	a	a	a	a	a	a	a	-	b	a	b	b	a	a	-	-	a	b	-	-	-	a	b	-	b	a	a	-	b	b	a	a	a	a	-	-	b	b	-	-	a	a
lg3	mk1134	74.607	3	77533775	77533775	b	-	a	a	a	a	a	a	a	-	b	a	b	b	a	a	-	-	a	b	-	-	-	a	b	-	b	a	a	-	b	b	a	a	a	a	-	-	b	b	-	-	a	a
lg3	mk1328	74.766	3	106800137	106800137	b	b	-	a	a	a	a	a	a	-	b	a	b	b	a	a	-	-	a	b	-	-	-	a	b	-	b	a	a	-	b	b	a	a	a	a	-	-	b	b	-	-	a	a
lg3	mk1189	74.932	3	81616843	81616843	b	-	a	a	a	a	a	a	a	-	b	a	b	b	a	a	-	-	a	b	-	-	-	a	b	-	b	a	a	-	b	b	a	a	a	a	-	-	b	b	-	-	a	a
lg3	mk1292	75.125	3	88993840	88993840	b	-	a	a	a	a	a	a	a	-	b	a	b	b	a	a	-	-	a	b	-	-	-	a	b	-	b	a	a	-	b	b	a	a	a	a	-	-	b	b	-	-	a	a
lg3	mk1146	75.391	3	78252500	78252500	b	-	a	a	a	a	a	a	a	-	-	a	b	b	a	a	-	-	a	b	-	-	-	a	b	-	b	a	a	-	b	b	a	a	a	a	-	-	b	b	-	-	a	a
lg3	mk1314	76.344	3	97964959	97964959	b	-	a	a	a	a	a	a	a	-	b	a	b	b	a	a	-	-	a	b	-	-	-	a	b	-	b	a	a	-	b	b	a	a	a	a	-	-	b	b	-	-	a	a
lg3	mk1271	77.675	3	87212287	87212287	b	-	a	a	a	a	a	a	a	-	b	a	b	b	a	a	-	-	a	b	-	-	-	a	b	-	b	a	a	-	b	b	a	a	a	a	-	-	b	b	-	-	a	a
lg3	mk1222	78.527	3	83831826	83831826	b	b	a	-	a	a	a	a	a	b	b	a	b	b	a	a	b	b	a	b	b	b	b	a	b	-	b	a	a	b	b	b	a	a	a	a	b	b	b	b	b	-	a	a
lg3	mk1200	78.803	3	82088433	82088433	b	-	a	a	a	a	a	a	a	-	b	a	b	b	a	a	-	-	a	b	-	-	-	a	b	-	b	a	a	-	b	b	a	a	a	a	-	-	-	b	-	-	a	a
lg3	mk1247	79.062	3	85266200	85266200	b	-	a	a	a	a	a	a	a	-	b	a	b	b	a	a	-	-	a	b	-	-	-	a	b	-	b	a	a	-	b	b	a	a	a	a	-	-	b	b	-	-	a	a
lg3	mk1255	79.333	3	85415161	85415161	b	-	a	a	a	a	a	a	a	-	b	a	b	b	a	a	-	-	a	b	-	-	-	a	b	-	b	a	a	-	b	b	a	a	a	a	-	-	b	b	-	-	a	a
lg3	mk1220	79.695	3	83571822	83571822	b	-	a	a	a	a	a	a	a	-	b	a	b	b	a	a	-	-	a	b	-	-	-	a	b	-	b	a	a	-	b	b	a	a	-	a	-	-	b	b	-	-	a	-
lg3	mk1117	80.502	3	76730333	76730333	b	-	a	a	a	a	a	a	a	-	b	a	b	b	a	-	-	-	a	b	-	-	-	a	b	-	b	a	a	-	b	b	a	a	a	a	-	-	b	b	-	-	a	a
lg3	mk1331	81.36	3	106810661	106810661	b	-	a	a	a	a	a	a	a	-	b	a	b	b	a	b	-	-	a	b	-	-	-	a	b	-	b	a	a	-	b	b	a	a	a	a	-	-	b	b	-	-	a	a
lg3	mk1330	81.786	3	106810634	106810634	b	-	a	a	a	a	a	a	a	-	b	a	b	b	a	b	-	-	a	b	-	-	-	a	b	-	b	a	a	-	b	b	a	a	a	a	-	-	b	b	-	-	a	a
lg3	mk1336	82.158	3	107178549	107178549	b	-	a	a	a	a	a	a	a	-	b	a	b	b	a	b	-	-	a	b	-	-	-	a	b	-	b	a	a	-	b	b	a	a	a	a	-	-	b	b	-	-	a	a
lg3	mk1170	83.158	3	80685008	80685008	b	-	a	a	a	a	a	a	a	-	b	a	b	b	a	-	-	-	a	b	-	-	-	a	b	-	b	a	a	-	b	b	a	a	a	-	-	-	b	b	-	-	a	a
lg3	mk1206	83.668	3	82431271	82431271	b	-	a	-	-	a	a	a	a	-	b	a	b	b	a	a	-	-	a	b	-	-	-	-	b	-	b	a	a	-	b	b	-	a	a	a	-	-	b	b	-	-	a	a
lg3	mk1238	83.714	3	84590468	84590468	b	-	a	a	a	a	a	a	a	-	b	a	b	b	a	a	-	-	a	b	-	-	-	a	b	-	b	a	a	-	b	b	a	a	a	a	-	-	b	b	-	-	a	a
lg3	mk1164	83.778	3	80343967	80343967	b	-	a	a	a	a	a	a	a	-	b	a	b	b	a	a	-	-	a	b	-	-	-	a	b	-	b	a	a	-	b	b	a	a	a	a	-	-	b	b	-	-	a	a
lg3	mk1242	83.834	3	85069655	85069655	-	-	a	a	a	a	a	a	a	b	b	a	b	b	a	a	-	-	a	b	-	-	-	a	b	-	b	a	a	-	b	b	a	a	a	a	-	-	b	b	-	-	a	a
lg3	mk1172	84.164	3	80994522	80994522	b	-	a	a	a	a	a	a	a	-	-	a	b	b	a	-	-	-	a	b	-	a	-	a	b	-	b	a	a	-	b	b	a	a	a	a	-	a	b	b	-	-	a	a
lg3	mk1335	84.532	3	107164304	107164304	b	b	a	a	a	a	a	a	a	-	b	a	b	b	-	b	-	-	a	b	-	-	-	-	b	b	b	a	a	-	b	b	a	a	-	-	-	-	-	b	-	-	-	a
lg3	mk1334	84.675	3	107138116	107138116	b	-	a	a	a	a	a	a	a	-	b	a	b	b	a	b	-	-	a	b	-	-	-	a	b	-	b	a	a	-	b	b	a	a	a	a	-	-	b	b	-	-	a	a
lg3	mk1326	85.344	3	106764896	106764896	b	-	a	a	a	a	a	a	a	-	b	a	b	b	a	-	-	a	a	b	-	-	-	a	b	-	b	a	a	-	b	b	a	a	a	a	-	-	b	b	-	-	a	a
lg3	mk1291	85.824	3	88699642	88699642	b	-	a	a	a	a	a	a	a	-	b	a	b	b	a	a	-	-	a	b	b	-	-	a	b	-	b	a	a	-	b	b	a	a	a	a	-	-	b	b	-	-	a	a
lg3	mk1160	86.066	3	79604079	79604079	b	-	a	a	a	a	a	a	a	-	b	a	b	b	a	a	-	-	a	b	-	-	-	a	b	-	b	a	a	-	b	b	a	a	a	a	-	-	b	b	-	-	a	a
lg3	mk1244	86.306	3	85080967	85080967	b	-	a	a	a	a	a	a	a	-	b	a	b	b	a	a	-	-	a	b	-	-	-	a	b	-	b	a	a	-	b	b	a	a	a	a	-	-	b	b	-	-	a	-
lg3	mk1153	86.633	3	78605354	78605354	b	-	a	a	a	a	a	a	a	-	b	a	b	b	a	a	-	-	a	b	-	-	-	a	b	-	b	a	a	-	b	b	a	a	a	a	-	b	b	b	-	-	a	a
lg3	mk1158	86.823	3	79107208	79107208	b	-	a	a	a	a	-	a	a	-	b	a	b	b	a	a	-	-	a	b	-	-	-	a	b	-	b	a	a	-	b	b	a	a	a	a	-	-	b	b	-	-	a	a
lg3	mk1322	86.97	3	100588454	100588454	b	-	a	a	a	a	a	a	a	-	b	a	b	b	a	a	-	-	a	b	-	-	-	a	b	-	b	a	a	-	b	b	a	a	a	a	-	-	b	b	-	-	a	a
lg3	mk1256	87.086	3	86738010	86738010	b	-	a	a	a	a	a	a	-	b	b	-	b	b	-	a	b	-	-	b	-	b	-	a	b	-	b	-	-	-	b	b	a	-	-	a	b	b	b	b	b	b	a	a
lg3	mk1125	88.774	3	77073059	77073059	b	-	a	a	a	a	a	a	a	-	b	a	b	b	a	a	-	-	a	b	-	-	-	a	b	-	b	a	a	-	b	b	a	a	a	a	-	-	b	b	-	-	a	a
lg3	mk1333	91.042	3	107044237	107044237	b	a	-	a	a	a	a	a	a	-	b	a	b	b	a	-	a	a	a	b	-	a	a	a	b	-	b	a	a	a	b	b	a	a	a	a	-	-	b	b	-	a	a	a
lg3	mk1155	91.203	3	78981397	78981397	b	-	a	a	a	a	a	a	a	-	b	a	b	b	a	-	-	-	a	b	-	a	-	a	b	-	b	a	a	-	b	b	a	a	a	a	-	-	b	b	-	-	a	a
lg3	mk1321	91.41	3	99620849	99620849	b	-	a	-	-	-	a	a	a	-	b	a	b	b	a	a	-	-	a	b	-	-	-	a	b	-	b	a	a	-	b	b	a	a	a	a	-	-	b	b	-	-	a	a
lg3	mk1316	91.929	3	97972083	97972083	b	-	a	a	a	a	a	a	a	-	b	a	b	-	a	a	-	-	a	b	-	-	-	a	b	-	b	a	a	-	b	b	a	a	a	a	-	-	b	b	-	-	a	a
lg3	mk1228	92.273	3	84103128	84103128	b	-	a	a	a	a	a	a	a	-	b	a	b	b	a	a	-	-	a	b	-	-	-	a	b	-	b	a	a	-	b	b	a	a	a	a	-	-	b	b	-	-	a	a
lg3	mk1201	92.596	3	82105128	82105128	b	-	a	a	a	a	a	a	a	-	b	a	b	b	a	a	-	-	a	b	-	-	-	a	b	-	b	a	a	-	b	b	a	a	a	a	-	-	b	b	-	-	a	a
lg3	mk1113	92.771	3	76154826	76154826	b	-	a	a	a	a	a	a	a	-	b	a	b	b	-	a	-	-	a	b	-	-	-	a	b	-	b	a	a	-	b	b	a	a	a	a	-	-	b	b	-	-	a	a
lg3	mk1282	92.959	3	88126199	88126199	b	-	a	a	a	a	a	a	a	-	-	a	b	b	-	a	-	-	a	b	-	-	-	a	b	-	b	a	a	-	b	b	a	a	a	a	-	-	b	b	-	-	a	a
lg3	mk1191	93.166	3	81799389	81799389	b	-	a	a	a	a	a	a	a	-	b	a	b	b	a	a	-	-	a	b	-	-	-	a	b	-	b	a	a	-	b	b	a	a	a	a	-	-	b	b	-	-	a	-
lg3	mk1179	93.345	3	81156020	81156020	b	-	a	a	a	a	a	a	-	-	b	a	b	b	a	a	-	-	a	b	-	-	-	a	b	-	b	a	a	-	b	b	a	a	-	a	-	-	b	b	-	-	a	a
lg3	mk1154	93.585	3	78968807	78968807	b	-	a	a	a	a	a	a	a	-	b	a	b	b	a	a	-	-	a	b	-	b	-	a	b	-	b	a	a	-	b	b	a	a	a	a	-	-	b	b	-	-	a	a
lg3	mk1143	93.708	3	78016101	78016101	b	b	a	a	a	a	a	a	a	-	b	a	b	b	a	a	-	-	a	b	-	-	b	a	b	-	b	-	-	-	b	-	-	a	a	-	-	-	b	b	-	-	a	a
lg3	mk1296	93.815	3	89401612	89401612	b	-	a	a	a	a	a	a	a	-	b	a	b	b	a	a	-	-	a	b	-	-	-	a	b	-	-	a	a	-	b	b	a	a	a	a	-	-	b	b	-	-	a	a
lg3	mk1163	93.901	3	80205101	80205101	b	-	a	a	a	a	a	a	a	-	b	a	b	b	a	a	-	-	a	b	-	-	-	a	b	-	b	a	a	-	b	b	a	a	a	a	-	-	b	b	-	-	a	a
lg3	mk1157	94.014	3	79051163	79051163	b	-	a	a	a	a	a	a	a	-	b	-	b	b	a	a	-	-	a	b	-	-	-	a	b	-	b	a	a	-	b	b	a	a	a	a	-	-	b	b	-	-	a	a
lg3	mk1240	94.067	3	84762779	84762779	b	-	a	a	a	a	a	a	a	-	b	a	b	b	a	a	-	-	a	b	-	-	-	a	b	-	b	a	a	-	b	b	a	a	a	a	-	-	b	b	-	-	a	a
lg3	mk1162	94.102	3	80132527	80132527	-	-	a	a	a	a	a	a	-	-	b	a	b	b	a	a	-	-	a	b	-	-	-	a	b	-	b	a	a	-	b	b	a	a	a	a	-	-	b	b	-	-	a	a
lg3	mk1221	94.127	3	83713471	83713471	b	-	a	a	a	a	a	a	a	-	-	a	b	b	a	a	-	-	a	b	-	-	-	a	b	-	b	a	a	-	b	b	a	a	a	a	-	-	b	b	-	-	a	a
lg3	mk1264	94.193	3	86986016	86986016	b	-	a	a	a	a	a	a	a	-	b	a	b	b	-	a	-	-	a	b	-	-	-	a	b	-	b	a	a	-	b	b	a	a	a	a	-	-	b	b	-	-	a	a
lg3	mk1294	97.746	3	89257441	89257441	-	a	a	-	a	a	a	a	a	-	b	a	-	-	a	a	-	-	a	b	-	a	-	a	b	-	b	a	-	-	b	b	a	a	a	a	-	-	b	b	-	-	a	a
lg3	mk1354	104.182	3	128957581	128957581	a	a	a	-	a	a	a	a	a	-	b	a	a	a	-	b	a	-	a	b	-	-	-	a	b	-	b	a	a	-	b	b	a	a	a	-	-	-	b	b	b	-	a	a
lg3	mk1353	104.234	3	128957499	128957499	a	a	a	-	a	a	a	a	a	-	b	-	a	a	-	b	-	-	a	b	-	-	-	a	b	-	b	a	a	-	b	b	a	a	a	-	-	-	b	b	b	-	a	a
lg3	mk1349	105.45	3	123272153	123272153	a	a	a	a	a	a	a	a	a	-	b	a	a	a	a	-	-	-	a	-	-	b	-	a	b	b	b	a	a	-	b	b	a	a	a	a	-	-	-	b	-	-	a	-
lg3	mk1058	107.863	3	48286674	48286674	a	a	a	-	a	-	a	a	a	b	-	a	a	a	-	a	-	-	a	-	b	a	a	a	b	-	b	a	a	-	b	b	a	a	a	-	-	b	-	b	b	a	a	-
lg3	mk1053	117.541	3	31929259	31929259	a	a	a	-	-	a	a	a	-	-	b	-	a	a	-	-	b	-	-	b	-	a	-	a	b	-	b	-	-	-	b	b	a	-	-	a	b	b	b	b	b	-	a	a
lg3	mk1045	120.983	3	16232747	16232747	a	a	a	a	a	a	a	a	b	b	b	b	a	a	-	b	b	-	b	b	-	-	b	a	b	b	b	b	b	-	b	b	a	a	-	a	b	b	b	b	b	b	a	a
lg3	mk1372	123.029	3	149862092	149862092	a	a	a	a	a	a	a	a	-	b	b	b	a	a	-	-	b	a	-	-	-	-	-	a	b	-	b	-	-	-	-	b	a	a	-	a	b	b	-	-	b	b	a	a
lg3	mk1371	123.033	3	149862064	149862064	a	a	a	a	a	a	a	a	-	b	b	b	a	a	-	-	b	a	-	-	-	-	-	a	b	-	b	-	-	-	-	b	a	a	-	a	b	b	-	-	b	b	a	a
lg3	mk1379	123.921	3	151086584	151086584	a	a	a	a	a	a	a	a	-	-	b	b	a	a	-	b	b	a	-	-	-	-	-	a	b	-	b	-	-	-	b	b	a	a	-	a	b	b	b	-	b	b	a	a
lg3	mk1059	124.253	3	50249628	50249628	a	a	a	-	a	a	a	a	b	b	b	b	-	a	b	b	b	-	-	b	-	b	b	-	-	-	b	b	b	-	b	b	a	-	b	a	b	b	b	b	-	b	a	a
lg3	mk1056	124.728	3	44071072	44071072	a	a	a	a	a	a	a	a	b	b	b	b	a	a	b	a	b	-	b	b	-	-	b	-	b	b	b	b	b	-	b	b	a	b	b	a	b	b	b	b	b	b	a	a
lg3	mk1057	124.73	3	44279004	44279004	a	a	a	a	a	a	a	a	b	b	b	-	a	a	b	a	b	-	b	-	-	-	b	-	b	b	b	b	b	a	b	b	a	b	b	a	b	b	b	b	b	b	a	a
lg3	mk1342	126.144	3	113713323	113713323	a	a	a	-	a	a	a	a	-	b	b	-	a	a	-	a	b	-	-	b	-	a	b	a	-	b	b	-	-	-	b	b	a	-	-	a	-	b	b	b	b	b	a	a
lg3	mk1346	126.77	3	120272222	120272222	a	a	a	a	a	a	a	a	-	b	b	-	a	a	-	a	b	-	-	b	-	-	b	a	b	b	b	-	-	-	b	b	a	-	-	a	b	b	b	b	b	b	a	a
lg3	mk1101	127.289	3	69822089	69822089	a	a	a	a	a	a	a	a	b	b	b	b	a	a	b	a	b	-	b	b	-	-	b	-	b	-	b	b	b	b	b	b	a	b	b	a	b	b	b	b	b	b	a	-
lg3	mk1095	127.512	3	68008565	68008565	a	a	a	a	a	a	a	a	b	b	b	b	a	a	b	a	b	-	b	b	-	-	b	-	-	-	b	b	-	-	b	b	a	b	b	a	b	b	b	b	b	b	-	a
lg3	mk1062	127.786	3	52397739	52397739	a	a	a	a	a	a	a	a	b	b	b	b	a	a	b	-	b	-	b	b	-	-	b	-	b	b	b	b	b	-	b	b	a	b	b	a	b	b	b	b	b	b	a	a
lg3	mk1051	129.612	3	24903693	24903693	a	a	a	a	b	a	a	a	b	b	b	b	a	a	b	a	b	-	b	b	-	-	b	b	b	b	b	b	b	-	b	b	a	b	b	a	b	b	b	b	b	b	a	a
lg3	mk1052	129.615	3	24903752	24903752	a	a	a	a	b	a	a	a	b	b	b	b	a	a	b	a	b	-	b	b	-	-	b	b	b	b	b	b	b	-	b	-	a	b	b	a	b	b	b	b	b	b	a	a
lg3	mk1050	129.615	3	24903671	24903671	a	a	a	a	b	a	a	a	b	b	b	b	a	a	b	a	b	-	b	b	-	-	b	b	b	b	b	b	b	-	b	b	a	b	b	a	b	b	b	b	b	b	a	a
lg3	mk1054	130.029	3	36400810	36400810	a	a	a	a	-	a	a	a	-	-	b	-	a	a	-	a	b	-	-	b	-	a	-	a	b	-	b	-	-	-	b	b	a	-	-	-	b	b	b	b	b	-	a	a
lg3	mk1063	131.128	3	52962710	52962710	a	a	a	a	a	a	a	a	b	b	b	b	a	a	b	a	b	a	b	b	-	-	b	-	b	-	-	b	b	-	b	b	a	b	b	a	b	b	b	-	b	b	a	a
lg3	mk1070	131.286	3	53251981	53251981	a	a	a	a	a	a	a	a	b	b	-	b	a	a	-	a	b	-	b	b	-	-	b	-	-	b	b	b	b	-	b	b	a	b	b	a	b	b	b	b	-	b	a	a
lg3	mk1075	131.899	3	54724462	54724462	a	a	-	a	a	a	a	a	b	b	b	b	a	a	a	a	b	-	b	b	-	-	b	-	b	-	b	b	b	-	b	a	a	b	b	a	b	b	b	b	b	b	a	a
lg3	mk1064	132.639	3	53000097	53000097	a	a	-	a	a	a	a	a	b	b	-	b	a	a	b	a	b	-	b	b	-	-	b	-	b	-	b	b	b	-	b	b	a	b	b	a	b	b	b	b	b	b	a	a
lg3	mk1094	132.672	3	68008521	68008521	a	a	a	a	a	a	a	a	b	b	b	b	a	a	b	a	b	-	b	b	-	-	b	-	-	-	b	b	-	-	b	b	a	b	b	a	b	b	b	b	b	b	a	a
lg3	mk1074	132.73	3	54365823	54365823	a	a	a	a	a	a	a	a	b	b	b	b	a	a	b	a	b	-	b	b	a	-	b	-	b	-	b	b	b	-	b	b	a	b	b	a	b	b	b	b	b	b	a	a
lg3	mk1380	134.366	3	151576416	151576416	-	a	a	-	a	a	a	a	b	b	-	b	a	-	b	-	b	a	b	b	-	b	b	a	-	-	b	b	b	-	b	b	a	a	b	-	b	b	b	b	b	b	a	a
lg3	mk1382	134.445	3	153359422	153359422	a	a	a	a	a	a	a	a	b	b	b	b	a	a	b	b	b	a	b	b	-	-	b	a	b	-	b	b	b	-	b	b	a	a	b	a	b	b	b	b	b	b	a	a
lg3	mk1369	134.453	3	148798916	148798916	a	a	a	a	a	a	a	a	b	b	-	b	a	a	b	b	b	a	b	b	-	-	b	a	b	-	b	b	b	-	b	b	a	a	b	a	b	b	b	b	b	b	a	a
lg3	mk1363	134.986	3	133801269	133801269	a	a	a	a	a	a	a	a	b	b	b	b	a	a	b	b	b	a	b	b	-	-	b	-	b	-	b	b	b	-	b	b	a	b	b	-	b	b	b	b	b	b	a	a
lg3	mk1355	135.309	3	133271131	133271131	a	a	a	a	a	a	a	a	b	b	b	b	a	a	b	b	b	a	b	b	-	-	b	-	b	-	b	b	b	-	b	b	a	b	b	a	b	b	b	b	b	b	a	a
lg3	mk1358	135.519	3	133576915	133576915	a	a	a	-	a	a	a	a	b	b	-	b	a	a	b	b	-	a	b	b	-	-	b	-	b	-	b	b	b	-	b	b	a	b	b	-	b	b	b	b	b	b	a	-
lg3	mk1361	136.008	3	133801233	133801233	a	a	a	a	a	a	a	a	b	b	b	b	a	a	b	b	b	a	b	b	-	-	b	-	b	-	b	b	b	-	b	b	a	b	b	-	b	b	b	b	b	b	a	a
lg3	mk1368	136.493	3	139479075	139479075	a	a	a	a	a	a	a	a	b	-	b	-	a	a	b	b	-	a	b	b	-	-	-	a	b	-	b	b	b	-	b	-	a	b	b	a	b	-	b	-	b	-	a	a
lg3	mk1367	136.517	3	139479015	139479015	a	a	a	a	a	a	a	a	b	-	b	-	a	a	b	b	-	a	b	b	-	-	-	a	b	b	b	b	b	-	b	b	a	b	b	a	b	-	b	-	b	-	a	a
lg3	mk1362	137.023	3	133801245	133801245	a	-	a	a	a	a	a	a	b	b	b	b	a	a	b	b	b	a	b	b	-	-	b	-	b	-	b	b	b	-	b	b	a	b	b	-	b	b	b	b	b	b	a	a
lg3	mk1359	137.5	3	133577058	133577058	a	a	a	-	a	a	a	a	b	b	-	b	a	a	-	b	-	a	b	b	-	a	b	-	b	-	b	-	b	-	b	-	a	b	b	-	-	b	b	b	-	-	a	-
lg3	mk1360	137.515	3	133577079	133577079	a	a	a	-	a	a	a	a	b	b	-	b	a	a	-	b	-	a	b	b	-	a	b	-	b	-	b	-	b	-	b	-	a	b	b	-	-	b	b	b	-	-	a	-
lg3	mk1366	137.567	3	133802306	133802306	a	a	a	a	a	a	a	a	b	b	b	b	a	a	b	b	b	a	-	b	-	-	b	-	b	-	b	b	b	-	b	b	a	b	b	a	b	b	b	b	b	b	a	a
lg3	mk1365	137.686	3	133802216	133802216	a	a	a	a	a	a	a	a	b	b	b	b	a	a	b	b	b	a	b	b	-	-	b	-	b	-	b	b	b	-	b	b	a	b	b	-	b	b	b	b	b	b	a	a
lg3	mk1364	137.856	3	133801281	133801281	a	a	a	a	a	a	a	a	b	b	b	b	a	a	b	b	b	a	b	b	-	-	b	-	b	-	b	b	b	-	b	b	a	b	b	-	b	b	b	b	b	b	a	a
lg3	mk1370	138.696	3	149849284	149849284	a	a	a	a	a	a	a	a	b	b	b	b	a	a	b	b	b	a	b	b	-	-	b	a	b	-	b	b	b	-	b	b	a	a	b	a	b	b	b	b	b	b	a	a
lg3	mk1377	138.708	3	150423604	150423604	a	a	a	a	a	a	a	-	b	b	-	b	a	-	b	b	b	a	b	b	-	b	b	a	b	-	b	b	b	-	b	b	-	a	b	a	b	b	b	b	b	-	a	-
lg3	mk1378	138.708	3	150423643	150423643	a	a	a	a	a	-	a	-	b	b	-	b	a	-	b	b	b	a	b	b	-	b	b	a	b	-	b	b	b	-	b	b	a	a	b	a	b	b	b	b	b	-	a	-
lg3	mk1373	138.806	3	150299466	150299466	a	a	a	a	a	a	a	a	-	b	b	b	a	a	b	b	-	a	b	b	-	-	b	a	b	-	b	b	b	-	b	b	a	a	b	a	b	b	b	b	b	b	a	a
lg3	mk1375	138.957	3	150303750	150303750	a	a	a	-	a	a	a	a	b	b	b	b	a	a	b	b	b	a	b	b	-	a	b	a	b	a	b	-	b	a	b	b	a	a	b	a	b	-	b	b	b	b	a	a
lg3	mk1376	138.959	3	150303831	150303831	a	a	a	-	a	a	a	a	b	b	b	b	a	a	b	b	b	a	b	b	-	-	b	a	b	a	b	-	b	a	b	b	a	a	-	a	b	b	b	b	b	b	a	a
lg3	mk1374	139.004	3	150303716	150303716	a	a	a	-	a	a	a	a	b	b	b	b	a	a	-	b	b	a	b	b	-	-	b	a	b	-	b	-	b	-	b	b	a	a	b	a	b	b	b	b	b	b	a	a
lg3	mk1381	140.737	3	153256399	153256399	a	a	a	a	a	a	a	a	-	b	b	b	a	a	-	a	b	a	-	-	-	-	-	a	b	b	b	-	-	-	b	b	a	a	-	a	b	b	b	-	b	b	a	a
lg3	mk1347	142.875	3	120326770	120326770	a	a	a	a	a	a	a	a	-	b	b	-	a	a	-	a	b	-	-	b	-	-	b	-	b	-	b	-	-	-	b	b	a	-	-	a	b	b	b	b	b	b	a	a
lg3	mk1341	143.013	3	112496896	112496896	a	a	a	a	a	a	a	a	b	b	b	b	a	a	b	a	b	-	b	b	-	b	b	-	b	b	b	b	b	-	b	b	a	b	b	a	b	b	b	b	b	b	a	a
lg3	mk1340	143.015	3	112496739	112496739	a	a	a	a	a	a	a	a	b	b	b	b	a	a	b	a	b	-	b	b	-	-	b	-	b	b	b	b	b	-	b	b	a	b	b	a	b	b	b	b	b	b	a	a
lg3	mk1352	143.025	3	125195148	125195148	a	a	a	a	a	a	a	a	b	b	b	b	a	a	b	a	b	-	-	b	-	-	b	-	b	b	b	b	b	-	b	b	a	b	b	-	b	b	b	b	b	b	a	a
lg3	mk1348	143.032	3	123135880	123135880	a	a	a	a	a	a	a	a	b	b	b	b	a	a	b	a	b	-	b	b	-	-	b	-	b	-	b	b	b	-	b	b	a	b	b	a	b	b	b	b	b	b	a	a
lg3	mk1351	143.034	3	125186641	125186641	a	a	a	a	a	a	a	a	b	b	-	b	a	a	b	a	b	-	b	b	-	-	b	-	b	b	b	b	b	-	b	b	a	b	b	-	b	b	b	b	b	b	a	a
lg3	mk1356	143.549	3	133505693	133505693	a	a	a	a	a	a	a	a	b	b	-	b	a	a	-	a	b	a	b	b	-	-	b	-	b	-	b	b	b	-	b	b	a	b	b	a	b	b	b	b	b	b	a	a
lg3	mk1350	144.022	3	125167749	125167749	a	a	a	a	a	-	a	a	b	b	b	b	a	a	-	a	b	-	b	b	-	-	b	-	b	b	b	b	b	-	-	b	a	b	b	-	b	b	b	b	b	b	a	a
lg3	mk1345	144.404	3	118468672	118468672	a	a	a	a	a	a	a	a	b	b	-	b	a	a	-	a	b	-	b	b	-	-	b	-	b	b	b	-	b	-	b	b	a	b	-	-	b	b	b	b	b	b	a	a
lg3	mk1357	144.404	3	133505725	133505725	a	a	a	a	a	a	a	a	b	b	-	b	a	a	-	a	b	a	b	b	-	-	b	-	b	b	b	b	b	-	b	b	a	b	b	a	b	b	b	b	b	b	a	a
lg3	mk1344	144.404	3	118382703	118382703	a	a	a	-	a	a	a	a	b	b	b	b	a	a	b	a	b	-	b	b	-	-	b	-	b	b	b	b	b	a	b	b	a	b	b	a	b	b	b	b	b	b	a	a
lg3	mk1343	144.406	3	118382686	118382686	a	a	a	-	a	a	a	a	b	b	b	b	a	a	b	a	b	-	b	b	-	-	b	-	b	b	b	b	b	a	b	b	a	b	b	a	b	b	b	b	b	b	a	a
lg3	mk1089	144.89	3	67404467	67404467	a	a	a	a	a	a	a	a	b	b	b	b	a	a	b	a	b	-	b	b	-	-	b	-	b	b	b	b	b	-	b	b	a	b	b	-	b	b	b	b	b	b	a	a
lg3	mk1106	144.893	3	70500970	70500970	a	a	a	a	a	a	a	a	b	b	b	b	a	a	b	a	b	-	b	b	-	-	b	-	b	b	b	b	b	-	b	b	a	b	b	-	b	b	b	b	b	b	a	a
lg3	mk1102	144.9	3	70233601	70233601	a	a	-	-	a	a	a	-	-	b	b	-	a	a	-	a	b	-	b	b	-	-	b	-	b	-	b	b	b	-	b	b	a	b	-	a	b	b	b	-	b	b	a	-
lg3	mk1103	144.907	3	70233667	70233667	a	a	-	-	a	a	a	-	-	b	b	-	a	a	-	a	b	-	b	b	-	-	b	-	b	-	b	b	b	-	b	b	a	b	-	a	b	b	b	-	b	b	a	-
lg3	mk1107	144.912	3	71317118	71317118	a	a	a	a	a	a	a	a	b	b	b	-	a	a	b	a	b	-	b	b	b	-	b	-	b	b	b	b	b	-	b	b	a	b	b	-	b	b	b	b	b	b	a	a
lg3	mk1066	144.933	3	53046429	53046429	a	a	a	a	a	a	a	a	b	b	b	b	a	a	b	a	b	-	b	b	-	-	b	-	b	-	b	b	b	-	b	b	a	b	b	a	b	b	b	b	b	b	a	a
lg3	mk1068	144.933	3	53163014	53163014	a	a	a	a	a	a	a	a	b	b	b	b	a	a	b	a	b	-	b	b	-	-	b	-	b	-	b	b	b	-	b	b	a	b	b	a	b	b	b	b	b	b	a	a
lg3	mk1104	144.933	3	70233812	70233812	a	a	a	a	a	a	a	a	b	b	b	b	a	a	b	a	b	-	b	b	-	-	b	-	b	b	b	b	b	-	b	b	a	b	b	-	b	b	b	b	b	b	a	a
lg3	mk1105	144.933	3	70339571	70339571	a	a	a	a	a	a	a	a	b	b	b	b	a	a	b	a	b	-	b	b	-	-	b	-	b	b	b	b	b	-	b	b	a	b	b	-	b	b	b	b	b	b	a	a
lg3	mk1069	144.933	3	53251980	53251980	a	a	a	a	a	a	a	a	b	b	-	b	a	a	-	a	b	-	b	b	-	-	b	-	-	b	b	b	b	-	b	b	a	b	b	a	b	b	b	b	-	b	a	a
lg3	mk1071	144.933	3	53411172	53411172	a	a	a	a	a	a	a	a	-	b	b	b	a	a	-	a	b	-	b	b	-	-	b	-	b	b	b	-	b	-	b	b	a	b	b	a	b	b	b	b	b	b	a	a
lg3	mk1067	144.933	3	53162864	53162864	a	a	a	a	a	a	a	a	b	b	b	b	a	a	b	a	b	-	b	b	-	-	b	-	b	-	b	b	b	-	b	b	a	b	b	a	b	b	b	b	b	b	a	a
lg3	mk1065	144.936	3	53046375	53046375	a	a	a	a	a	a	a	a	b	b	b	b	a	a	b	a	b	-	b	b	-	-	b	-	b	-	b	b	b	-	b	b	a	b	b	a	b	b	b	b	b	b	a	a
lg4	mk1956	0	4	245963794	245963794	a	a	a	-	b	b	-	b	-	-	a	b	b	b	-	a	b	a	a	a	-	-	a	-	b	a	a	b	b	-	a	a	b	b	b	b	a	a	a	a	a	a	b	b
lg4	mk1957	0.812	4	246386020	246386020	a	a	a	a	b	b	-	b	-	-	a	b	b	-	a	-	-	a	a	a	-	-	a	a	b	a	a	b	b	b	a	a	b	b	b	b	a	a	a	a	a	-	b	b
lg4	mk1958	3.657	4	246646070	246646070	a	a	a	a	-	-	b	b	-	-	a	b	b	b	-	b	b	a	a	a	-	-	a	a	b	a	a	b	b	b	a	a	-	b	b	-	a	a	a	a	a	a	b	b
lg4	mk1960	4.137	4	246801526	246801526	a	a	a	-	a	a	b	b	-	-	a	b	b	b	a	b	b	a	a	a	-	-	a	a	b	a	a	b	b	b	a	a	a	b	b	a	a	a	a	a	a	a	b	b
lg4	mk1964	4.154	4	246947510	246947510	a	a	a	a	a	a	b	b	-	b	a	b	b	b	a	b	b	a	a	a	-	-	a	a	b	a	a	b	b	b	a	a	a	b	b	a	a	a	a	a	a	a	b	b
lg4	mk1961	4.166	4	246801642	246801642	a	a	a	a	a	a	b	b	-	-	a	b	b	b	a	b	b	a	a	a	-	-	a	a	b	a	a	b	b	b	a	a	a	b	b	a	a	a	a	a	a	a	b	b
lg4	mk1965	4.178	4	246960093	246960093	a	a	a	a	a	a	b	b	-	-	a	b	b	b	a	b	b	a	a	a	-	-	a	a	b	a	a	b	b	b	a	a	a	b	b	a	a	a	a	a	a	a	b	b
lg4	mk1963	4.187	4	246939530	246939530	a	a	a	a	a	a	b	b	-	-	a	b	b	b	a	b	b	a	a	a	-	-	a	a	b	a	a	b	b	b	a	a	a	b	b	a	a	a	a	a	a	a	b	b
lg4	mk1955	4.938	4	245801216	245801216	a	a	a	a	-	a	-	b	-	-	a	b	b	b	-	b	b	a	a	a	b	b	a	b	b	-	a	-	b	-	a	a	a	b	-	a	a	a	a	a	a	-	b	-
lg4	mk1959	5.581	4	246650948	246650948	a	a	a	a	a	a	b	b	-	-	a	b	b	b	a	b	b	a	a	a	-	-	a	a	b	a	a	b	b	b	a	a	a	b	b	a	a	a	a	a	a	a	b	b
lg4	mk1962	8.04	4	246867254	246867254	a	a	a	a	a	a	b	b	-	-	a	b	b	b	a	b	b	a	a	a	-	-	a	-	b	a	a	b	b	-	a	a	a	a	a	a	a	a	a	a	a	a	b	b
lg4	mk1954	13.022	4	245437030	245437030	a	a	a	a	b	b	-	b	-	b	a	a	b	b	a	a	b	a	a	a	-	-	a	-	b	a	a	-	b	-	-	-	b	a	a	b	a	a	a	a	a	-	b	b
lg4	mk1953	18.133	4	244758137	244758137	a	a	a	a	a	a	b	b	-	b	b	a	b	b	a	a	b	a	a	a	-	-	a	b	b	a	a	b	b	-	-	-	-	b	-	a	a	a	a	a	a	-	b	b
lg4	mk1952	25.371	4	243876309	243876309	a	a	a	a	a	a	b	b	b	b	b	-	b	b	-	a	b	a	a	-	-	-	a	b	b	-	a	b	b	-	b	-	-	b	-	a	-	a	a	a	a	b	b	b
lg4	mk1950	33.008	4	242979453	242979453	a	a	a	a	a	a	b	b	b	b	b	a	b	b	a	b	-	a	a	a	-	b	a	b	-	a	a	b	b	-	a	a	-	b	b	a	a	a	a	a	a	-	b	b
lg4	mk1951	36.359	4	243224967	243224967	a	a	a	a	b	b	b	b	b	b	b	a	b	b	a	b	b	a	a	a	-	-	a	b	-	a	a	b	b	b	a	a	b	b	b	b	a	a	a	a	a	-	b	b
lg4	mk1949	40.562	4	242704429	242704429	b	b	a	a	-	-	-	b	b	b	-	a	b	b	a	-	b	-	a	a	b	b	a	-	-	a	a	b	b	b	a	a	b	b	b	-	a	a	a	a	a	a	-	b
lg4	mk1948	41.625	4	242498680	242498680	b	b	a	a	-	-	b	b	b	b	b	a	b	b	a	a	b	a	a	a	b	b	a	b	-	-	b	b	b	b	a	a	b	b	b	-	a	a	a	a	a	a	b	b
lg4	mk1946	49.368	4	240877865	240877865	b	b	b	b	b	b	b	b	b	b	b	a	b	b	a	-	b	b	a	a	b	b	a	b	a	-	b	b	b	-	a	a	b	b	b	b	a	a	a	a	a	a	b	b
lg4	mk1947	49.791	4	241403796	241403796	b	b	b	b	b	b	b	b	b	b	b	a	b	b	a	a	b	b	a	a	b	b	a	b	a	-	b	b	b	-	a	a	b	b	b	b	a	a	a	a	a	a	b	b
lg4	mk1945	51.669	4	240522068	240522068	b	b	-	-	a	-	b	b	b	b	b	a	b	b	a	-	b	b	a	a	-	b	a	b	a	-	b	b	b	-	a	a	b	b	b	-	a	a	a	a	a	a	b	-
lg4	mk1944	57.23	4	238965618	238965618	b	b	b	b	b	b	b	b	-	b	b	a	b	b	a	-	b	b	a	a	-	-	a	b	a	-	b	a	a	-	a	a	b	b	b	b	a	a	a	a	a	a	b	b
lg4	mk1943	57.23	4	238965604	238965604	b	b	b	b	b	b	b	b	-	b	b	a	b	b	a	-	b	b	a	a	-	-	-	b	a	-	b	a	a	-	a	a	b	b	b	b	a	a	a	a	a	a	b	b
lg4	mk1938	60.12	4	237810617	237810617	b	b	b	b	b	b	b	b	-	b	b	a	b	b	a	b	b	b	a	a	-	-	a	b	a	-	b	a	a	-	a	a	b	b	b	b	a	a	a	a	a	a	b	b
lg4	mk1942	60.125	4	237965943	237965943	b	b	b	b	b	b	b	b	-	b	-	a	b	b	a	-	b	-	-	a	b	-	a	b	a	-	b	-	-	a	a	a	b	b	b	b	-	a	a	a	a	a	b	-
lg4	mk1936	60.125	4	237736059	237736059	b	b	-	b	b	b	b	b	-	b	b	a	b	b	a	b	b	b	a	a	-	-	a	b	a	-	b	a	a	-	a	a	b	b	b	b	a	a	a	a	a	a	b	b
lg4	mk1939	60.128	4	237834812	237834812	b	b	b	b	b	b	b	b	-	b	b	a	b	b	a	b	b	b	a	a	-	-	a	b	a	-	b	a	a	-	a	a	b	b	b	b	a	a	a	a	a	a	b	b
lg4	mk1941	60.238	4	237965892	237965892	b	b	b	b	b	b	b	b	-	b	-	a	b	b	a	-	b	-	-	a	b	-	a	b	a	-	b	-	-	a	a	a	b	b	b	b	-	a	a	a	a	a	b	-
lg4	mk1937	60.446	4	237810436	237810436	b	b	b	b	b	b	b	b	-	b	b	a	b	b	a	a	b	b	a	a	-	-	a	b	a	-	b	a	a	-	a	a	b	b	b	b	a	a	a	a	a	a	b	b
lg4	mk1940	66.09	4	237844481	237844481	b	b	a	-	a	a	b	b	b	b	b	a	b	b	-	a	b	b	a	a	-	-	a	b	-	-	b	a	a	-	a	a	a	b	b	a	a	a	a	-	a	a	b	-
lg4	mk1918	76.529	4	222555087	222555087	b	b	a	a	a	a	b	b	-	b	b	a	b	b	b	a	a	a	-	a	-	-	a	b	b	-	b	a	a	b	b	b	a	a	a	a	a	a	a	a	a	-	b	b
lg4	mk1920	76.684	4	223168575	223168575	b	b	a	-	a	a	b	b	a	b	b	a	b	b	b	a	-	a	-	a	a	-	a	b	b	-	b	a	a	-	b	b	-	a	a	a	a	a	-	-	a	-	-	b
lg4	mk1915	77.239	4	220796482	220796482	b	b	a	a	a	a	b	b	-	b	b	a	b	b	b	a	a	a	-	a	-	-	a	b	b	-	b	a	a	-	b	b	a	a	a	a	a	a	a	a	a	-	b	b
lg4	mk1917	77.34	4	221830648	221830648	-	b	a	a	a	a	b	b	-	b	b	a	b	b	b	a	a	a	-	a	-	-	a	b	-	-	b	a	a	-	b	b	-	a	a	a	a	a	a	a	a	-	b	b
lg4	mk1914	77.448	4	220760773	220760773	b	b	a	a	a	a	b	b	-	b	b	a	b	b	b	-	a	a	-	a	-	-	a	b	-	-	b	a	a	-	b	b	a	a	a	a	a	a	a	a	a	-	b	b
lg4	mk1916	77.452	4	221775819	221775819	b	b	a	a	a	a	b	b	-	b	b	a	b	b	b	a	a	a	-	a	-	-	a	b	b	a	b	a	a	-	b	b	a	a	a	a	a	a	a	a	a	b	b	b
lg4	mk1919	77.751	4	222577857	222577857	-	b	a	a	a	a	b	b	-	b	-	a	-	b	-	a	a	a	-	a	-	-	a	-	-	-	b	a	a	b	b	b	a	a	a	a	a	a	a	a	a	-	b	b
lg4	mk1924	79.354	4	227526124	227526124	b	b	a	a	a	a	b	b	-	b	b	a	b	b	b	a	a	a	-	a	-	-	a	b	a	-	b	a	a	b	b	b	a	a	a	a	a	a	a	a	a	-	b	b
lg4	mk1926	79.389	4	227545732	227545732	b	b	a	a	a	a	b	b	-	b	b	a	b	b	b	a	a	a	-	a	-	-	a	b	a	-	b	a	a	b	b	b	a	a	a	a	a	a	a	a	a	-	b	b
lg4	mk1921	79.389	4	225368564	225368564	b	b	a	a	a	a	b	b	-	b	b	a	b	b	b	a	a	a	-	a	-	-	a	b	a	-	b	a	a	b	b	b	a	a	a	a	a	a	a	a	a	-	b	b
lg4	mk1928	80.292	4	228427082	228427082	b	b	-	-	-	-	b	b	-	b	b	a	b	b	b	a	a	a	-	a	-	-	a	b	a	-	b	a	a	-	b	b	-	a	a	-	a	a	a	a	a	-	b	-
lg4	mk1929	81.318	4	228555276	228555276	b	b	-	-	-	b	b	b	-	b	b	a	b	-	b	a	a	a	-	a	-	-	a	b	a	-	b	a	a	-	b	b	b	a	a	-	a	a	-	a	a	-	b	b
lg4	mk1922	81.467	4	225576830	225576830	b	b	-	-	-	-	b	b	-	b	b	a	b	b	b	a	a	a	-	a	-	-	a	b	a	-	b	a	a	b	b	b	-	a	a	-	a	a	a	a	a	-	b	b
lg4	mk1906	85.897	4	218626010	218626010	b	b	b	b	b	b	b	b	-	b	b	a	b	b	b	a	a	a	-	a	-	-	a	b	b	-	b	a	a	-	b	b	b	a	a	b	a	a	a	a	a	-	b	b
lg4	mk1903	87.802	4	214959031	214959031	b	b	b	b	b	b	b	b	-	b	b	a	b	-	b	-	a	a	b	a	-	-	a	b	b	-	b	a	a	b	b	b	b	a	a	b	a	a	a	a	b	b	b	b
lg4	mk1904	92.7	4	214968628	214968628	b	b	a	-	a	a	b	b	-	b	b	a	b	b	b	-	a	a	b	a	-	-	a	b	b	-	b	a	a	-	b	b	a	a	a	a	a	a	a	a	b	b	b	b
lg4	mk1905	93.038	4	217323755	217323755	b	b	a	a	a	a	b	b	-	b	-	a	b	b	b	a	a	-	-	a	-	-	a	b	b	-	b	a	a	-	b	b	a	a	a	a	a	a	a	a	b	b	b	b
lg4	mk1902	93.87	4	214161323	214161323	b	b	a	a	a	a	b	b	b	b	b	a	b	b	b	a	a	a	b	a	-	-	a	b	b	-	b	a	a	-	b	b	a	a	a	a	a	a	a	a	b	b	b	b
lg4	mk1901	94.645	4	213913327	213913327	b	b	a	a	a	a	b	b	-	b	b	a	b	b	b	a	a	a	b	a	-	-	a	b	b	-	b	a	a	-	b	b	a	a	a	a	a	a	a	a	b	b	b	b
lg4	mk1900	95.844	4	213576232	213576232	b	b	-	-	-	-	b	b	-	b	b	a	-	b	b	-	a	-	b	a	-	a	a	b	b	-	b	a	a	-	a	a	-	a	a	-	a	a	a	a	b	b	b	b
lg4	mk1894	96.068	4	212701016	212701016	b	b	-	-	-	-	b	b	-	-	b	a	b	b	-	-	a	a	b	a	-	-	-	-	b	-	b	a	-	b	a	-	-	a	a	-	a	a	a	a	b	b	b	-
lg4	mk1893	96.769	4	212644504	212644504	b	b	a	a	a	-	-	b	-	b	b	a	b	b	-	a	a	a	b	a	-	-	-	b	b	-	b	a	a	-	a	a	a	a	a	a	a	a	a	a	b	b	-	-
lg4	mk1878	100.618	4	189225000	189225000	-	a	a	a	a	a	a	a	-	b	b	a	a	-	b	-	a	b	b	b	-	a	a	b	-	-	b	-	b	-	a	a	a	a	a	a	a	a	a	a	b	b	-	-
lg4	mk1879	101.884	4	189491285	189491285	-	-	a	a	a	a	a	a	-	b	b	a	a	-	b	a	a	b	b	b	-	a	a	b	b	-	b	b	b	-	a	a	a	a	a	a	a	a	a	a	b	b	-	-
lg4	mk1887	105.067	4	204936944	204936944	b	b	a	a	a	a	a	a	-	b	b	a	b	b	b	a	a	a	b	b	-	-	a	b	b	-	b	-	a	-	a	a	a	a	a	a	a	a	a	a	b	b	b	-
lg4	mk1886	105.083	4	204349270	204349270	b	b	-	-	-	-	a	a	a	b	b	a	b	b	b	a	a	a	b	b	-	-	a	b	b	-	b	a	a	b	a	a	-	a	a	-	a	a	a	a	b	b	b	b
lg4	mk1889	105.389	4	207452299	207452299	b	b	a	a	a	a	a	a	-	b	b	a	b	b	b	a	a	a	b	b	-	-	a	b	b	-	b	a	a	b	a	a	a	a	a	a	a	a	a	a	b	b	b	b
lg4	mk1890	105.391	4	207452314	207452314	b	b	a	a	a	a	a	a	-	b	b	a	b	b	b	a	a	a	b	b	-	-	a	b	b	-	b	a	a	b	a	a	a	a	a	a	a	a	a	a	b	b	b	b
lg4	mk1888	105.393	4	207452267	207452267	b	b	a	a	a	a	a	a	-	b	b	a	b	b	b	a	a	a	b	b	-	-	a	b	b	-	b	a	a	b	a	a	a	a	a	a	a	a	a	a	b	b	b	b
lg4	mk1895	110.399	4	212701065	212701065	b	b	-	-	-	-	b	b	-	-	b	a	b	b	-	-	a	a	b	a	-	-	a	-	b	-	b	a	-	b	a	a	-	a	a	-	a	a	a	a	b	b	b	-
lg4	mk1897	111.501	4	213060095	213060095	b	b	b	b	b	b	b	b	-	b	b	a	b	b	b	a	a	a	b	a	-	-	a	b	b	-	b	a	a	-	a	a	b	a	a	b	a	a	a	a	b	b	b	b
lg4	mk1898	111.51	4	213060236	213060236	b	b	b	b	b	b	b	b	-	b	b	a	b	b	b	a	a	a	b	a	-	-	a	b	b	-	b	a	a	-	a	a	b	a	a	b	a	a	a	a	b	b	b	b
lg4	mk1899	111.518	4	213060238	213060238	b	b	b	b	b	b	b	b	-	b	b	a	b	b	b	a	a	a	b	a	-	-	a	b	b	-	b	a	a	-	a	a	b	a	a	b	a	a	a	a	b	b	b	b
lg4	mk1883	115.113	4	198236849	198236849	b	b	b	b	b	b	a	a	-	b	b	a	b	b	b	a	b	b	b	b	-	-	a	b	b	-	b	a	a	b	a	a	b	a	a	b	a	a	a	a	b	b	b	b
lg4	mk1881	115.353	4	198078554	198078554	b	b	b	b	b	b	a	a	-	b	b	a	b	b	-	a	b	b	b	b	-	a	a	-	b	-	b	a	a	-	a	a	b	a	a	b	a	a	-	a	b	b	b	b
lg4	mk1882	115.539	4	198173502	198173502	b	b	b	b	b	b	a	a	-	b	b	a	b	b	b	a	b	b	b	-	-	-	a	b	b	-	b	a	a	b	a	a	b	a	a	b	a	a	a	a	b	b	b	b
lg4	mk1880	115.611	4	196113885	196113885	-	-	-	-	-	-	a	a	-	b	b	a	b	b	b	a	b	b	b	b	-	a	a	b	b	b	b	a	a	b	a	a	-	a	a	-	a	a	a	a	b	b	b	b
lg4	mk1884	115.698	4	198409786	198409786	b	b	b	b	b	b	-	a	-	b	b	a	b	b	-	-	b	b	b	b	-	-	-	b	b	-	b	a	a	b	a	a	b	a	-	b	a	a	a	a	b	b	b	b
lg4	mk1874	124.168	4	187915731	187915731	-	-	-	-	b	b	a	a	-	b	b	a	-	-	a	b	a	b	b	b	a	a	a	b	b	b	-	b	b	-	a	a	b	b	b	b	a	a	a	a	b	b	-	b
lg4	mk1875	124.195	4	187915830	187915830	-	-	-	-	b	b	a	a	-	b	b	a	-	-	a	b	a	b	b	b	a	a	a	b	b	b	b	b	b	-	a	a	b	b	b	b	a	a	a	-	b	b	-	b
lg4	mk1871	124.914	4	186599107	186599107	b	b	b	b	b	b	a	a	-	b	b	a	-	-	a	b	a	b	b	b	a	a	a	b	b	b	b	b	b	-	a	a	b	b	b	b	a	a	a	a	b	b	-	b
lg4	mk1858	124.99	4	186337234	186337234	b	b	b	b	b	b	a	a	-	b	b	a	-	-	a	-	a	b	b	b	a	a	a	b	b	b	b	b	b	a	a	a	b	b	-	b	a	a	a	a	b	b	-	b
lg4	mk1852	126.699	4	184922695	184922695	b	b	b	b	b	b	a	a	-	b	b	a	-	-	b	b	a	b	b	b	a	a	a	b	b	b	b	b	b	-	a	a	b	-	a	b	a	a	a	a	b	b	-	b
lg4	mk1856	127.811	4	186092886	186092886	b	b	b	b	b	-	a	a	-	b	b	a	-	-	a	b	a	b	b	b	a	a	a	b	b	b	b	b	b	-	a	a	b	a	a	b	a	a	a	a	b	b	-	b
lg4	mk1877	128.617	4	188631797	188631797	-	-	b	b	b	b	a	a	-	b	b	a	a	-	a	b	a	b	b	b	a	a	a	-	b	b	b	b	b	-	a	a	b	a	a	b	a	a	a	a	b	b	-	-
lg4	mk1876	129.333	4	188518011	188518011	-	-	b	b	b	b	a	a	-	b	b	a	a	-	a	a	a	b	b	b	a	a	a	-	-	b	b	b	-	-	a	a	b	a	a	b	a	a	a	a	b	b	-	b
lg4	mk1860	130.896	4	186516553	186516553	b	b	b	-	b	b	a	a	-	b	b	a	-	b	a	a	a	b	b	b	a	a	a	b	b	b	b	b	b	-	a	a	b	b	-	b	a	a	a	a	b	b	-	-
lg4	mk1861	130.929	4	186516669	186516669	b	b	b	-	b	b	-	a	-	b	b	a	-	b	a	a	-	b	b	b	a	a	a	b	b	b	b	b	b	-	a	a	b	b	-	b	a	a	a	a	b	b	-	-
lg4	mk1863	130.957	4	186529694	186529694	b	b	b	b	b	b	a	a	-	b	b	a	-	-	a	a	a	b	b	b	a	a	-	b	b	b	b	-	b	-	a	a	b	b	b	b	a	a	a	-	b	b	-	b
lg4	mk1868	130.967	4	186582692	186582692	b	b	b	b	b	b	a	a	-	b	b	a	-	-	a	a	a	b	b	b	a	a	a	b	b	b	b	b	b	-	a	a	b	b	b	b	a	a	a	a	b	b	-	b
lg4	mk1866	130.977	4	186542211	186542211	b	b	b	-	b	b	a	a	-	b	b	a	-	-	a	a	a	b	b	b	a	a	a	b	b	b	b	b	b	a	a	a	b	b	b	b	a	-	a	a	b	b	-	b
lg4	mk1857	130.989	4	186337225	186337225	b	b	b	b	b	b	a	a	-	b	b	a	-	-	a	-	a	b	b	b	a	a	a	b	b	b	b	b	b	a	a	a	b	b	-	b	-	a	a	a	b	b	-	b
lg4	mk1865	130.998	4	186533284	186533284	b	b	b	b	b	b	a	a	-	b	b	a	-	-	a	a	a	b	b	b	a	a	a	b	b	b	b	b	b	-	a	a	b	b	b	b	a	a	a	a	b	b	a	b
lg4	mk1864	131.012	4	186529898	186529898	b	b	b	b	b	b	a	a	-	b	b	a	-	-	a	a	a	b	b	b	a	a	a	b	b	b	b	b	b	-	a	a	b	b	b	b	a	a	a	-	b	b	-	b
lg4	mk1867	131.017	4	186582666	186582666	b	b	b	b	b	b	a	a	-	b	b	a	-	-	a	a	a	b	b	b	a	a	a	b	b	b	b	b	b	-	a	a	b	b	b	b	a	a	a	a	b	b	-	b
lg4	mk1862	131.02	4	186528581	186528581	b	b	b	b	b	b	a	a	-	b	b	-	-	-	a	a	a	b	b	b	a	a	a	b	b	b	b	b	b	-	a	a	b	b	b	b	a	a	a	a	b	b	-	b
lg4	mk1859	131.024	4	186337235	186337235	b	b	b	b	b	b	a	a	-	b	b	a	-	-	a	-	a	b	b	b	a	a	a	b	b	b	b	b	b	a	a	a	b	b	-	b	-	a	a	a	b	b	-	b
lg4	mk1869	131.024	4	186582701	186582701	b	b	b	b	b	b	a	a	-	b	b	a	-	-	a	a	a	b	b	b	a	a	a	b	b	b	b	b	b	-	a	a	b	b	b	b	a	a	a	a	b	b	-	b
lg4	mk1870	131.027	4	186582706	186582706	b	b	b	b	b	b	a	a	-	b	b	a	-	-	a	a	a	b	b	b	a	a	a	b	b	b	b	b	b	-	a	a	b	b	b	b	a	a	a	a	b	b	-	b
lg4	mk1873	132.679	4	187433339	187433339	-	-	-	-	-	b	a	a	-	-	-	a	-	-	a	a	a	-	b	b	a	a	a	b	b	b	b	b	b	-	a	a	-	b	b	-	a	a	a	a	b	b	-	b
lg4	mk1872	135.955	4	186988493	186988493	b	b	a	a	b	-	a	a	-	b	b	a	-	-	a	a	a	b	b	b	a	a	a	b	b	-	b	b	b	-	a	a	a	a	a	b	a	a	a	a	b	b	-	b
lg4	mk1854	137.393	4	185190695	185190695	b	b	a	a	b	-	a	a	-	b	b	a	-	-	-	-	a	b	b	b	a	a	a	b	b	-	b	-	b	-	a	a	a	-	a	b	a	a	a	a	b	b	-	b
lg4	mk1855	137.448	4	185493000	185493000	b	b	-	a	b	a	a	a	-	b	b	a	-	-	-	b	a	b	b	b	a	a	a	b	b	-	b	b	b	-	a	a	a	-	a	b	a	a	a	a	b	b	-	-
lg4	mk1853	137.84	4	185133438	185133438	b	b	a	a	b	-	a	a	-	b	b	a	-	-	-	a	-	b	b	b	a	a	a	b	b	-	b	b	b	-	a	a	a	-	a	-	a	a	a	a	b	b	-	b
lg4	mk1851	137.857	4	184901938	184901938	b	b	a	a	b	-	a	a	-	b	b	a	b	b	-	a	a	b	b	b	a	a	a	b	-	a	b	b	b	a	a	a	a	a	a	-	a	a	a	a	b	b	-	b
lg4	mk1849	138.863	4	184587408	184587408	b	b	a	a	b	-	a	a	b	b	b	a	b	-	-	a	a	b	-	b	a	a	a	b	b	-	b	b	b	-	a	a	a	a	a	-	a	a	-	a	b	b	-	b
lg4	mk1850	138.928	4	184613322	184613322	b	b	a	a	b	-	a	a	-	b	b	a	-	b	-	a	a	b	b	b	a	a	a	b	b	-	b	b	-	-	a	a	a	a	a	-	a	a	a	a	b	b	-	-
lg4	mk1847	140.946	4	182774579	182774579	b	b	-	-	b	b	a	a	-	b	b	a	b	b	-	a	a	b	b	b	a	a	a	b	b	-	b	b	b	-	a	a	-	a	a	b	a	a	a	a	b	b	-	b
lg4	mk1846	142.89	4	182680045	182680045	b	b	b	b	b	b	a	a	-	b	b	a	b	b	-	b	a	b	b	b	a	a	a	b	b	-	b	b	b	-	a	a	b	a	a	b	a	a	a	a	b	b	-	b
lg4	mk1845	143.923	4	182614006	182614006	b	b	-	b	b	b	a	a	a	b	-	a	b	-	-	a	a	b	b	b	a	a	a	-	-	-	b	b	b	-	a	a	-	a	a	b	a	a	a	a	b	b	-	-
lg4	mk1848	146.366	4	182957188	182957188	b	b	a	a	b	-	a	a	-	b	b	a	b	b	-	a	a	b	b	b	a	a	a	b	b	-	b	b	b	-	a	a	a	a	a	-	a	a	a	a	b	b	-	b
lg4	mk1844	147.741	4	181830825	181830825	b	b	a	a	b	-	a	a	-	b	b	a	b	b	-	a	b	b	b	b	a	a	a	b	b	-	b	b	b	-	a	a	a	a	a	-	b	b	-	-	b	b	-	b
lg4	mk1842	147.822	4	181320530	181320530	b	b	a	a	b	b	a	a	b	b	b	a	b	b	-	a	b	b	b	b	-	a	a	b	b	-	b	b	b	-	a	a	a	a	a	-	b	b	-	-	b	b	-	b
lg4	mk1836	147.834	4	180871681	180871681	b	b	a	a	b	b	-	a	b	b	-	a	b	b	-	a	b	-	-	b	a	a	a	b	-	-	b	b	-	-	a	a	a	a	a	-	b	b	a	a	b	-	-	b
lg4	mk1843	148.003	4	181679772	181679772	b	b	a	a	b	b	a	a	-	b	b	a	b	b	-	-	b	b	b	b	a	a	a	b	b	-	b	b	b	-	a	a	a	a	a	-	b	b	-	-	b	b	-	b
lg4	mk1838	148.309	4	180960243	180960243	b	b	a	a	b	b	a	a	-	b	-	a	-	b	-	b	b	b	b	b	a	a	a	b	-	-	b	b	b	-	a	a	a	a	a	-	b	b	-	a	b	b	-	b
lg4	mk1837	148.344	4	180871841	180871841	b	b	a	a	b	b	-	a	b	b	-	a	-	b	-	b	b	-	-	b	a	a	a	b	-	-	b	b	-	-	a	a	a	a	a	-	b	b	a	a	b	b	-	b
lg4	mk1841	148.398	4	181022514	181022514	b	b	a	a	b	-	a	a	-	b	-	a	b	b	-	b	b	b	b	b	a	a	a	-	b	b	b	b	b	-	a	a	a	a	a	-	b	b	-	a	b	b	-	b
lg4	mk1840	148.435	4	181022499	181022499	b	b	a	a	b	-	a	a	-	b	-	a	b	b	-	b	b	b	b	b	a	a	a	-	b	b	b	b	b	-	a	a	a	a	a	-	b	b	-	a	b	b	-	b
lg4	mk1835	148.545	4	180725333	180725333	b	b	-	a	b	b	a	a	b	b	-	-	b	b	-	b	b	b	b	b	a	a	a	b	b	-	b	b	-	-	a	a	a	a	a	-	b	b	-	a	b	b	-	b
lg4	mk1839	148.714	4	180986787	180986787	b	b	a	a	b	b	a	a	-	b	-	a	-	b	-	b	b	b	b	b	a	a	a	b	b	-	-	b	b	-	a	a	a	a	a	-	b	b	-	a	b	b	-	b
lg4	mk1833	155.918	4	178782940	178782940	a	a	a	-	b	b	a	a	-	b	a	a	b	-	b	a	b	b	b	b	-	-	a	b	b	a	a	b	b	-	a	a	a	-	a	-	b	b	a	a	b	b	a	a
lg4	mk1831	155.971	4	178772491	178772491	a	a	a	a	b	b	a	a	-	b	a	a	b	b	b	a	b	b	b	b	-	-	-	b	b	a	a	b	b	-	a	a	a	a	a	-	b	b	a	a	b	b	a	a
lg4	mk1832	155.974	4	178772602	178772602	a	a	-	a	b	b	a	a	-	b	a	a	b	b	b	a	b	b	b	b	-	-	a	b	b	a	a	b	b	-	a	a	a	a	a	-	b	b	a	a	b	b	a	a
lg4	mk1834	156.027	4	178799075	178799075	a	a	a	a	b	b	a	a	-	b	a	a	b	b	b	a	b	b	b	b	-	-	a	b	b	a	a	b	b	-	a	a	a	a	a	-	b	b	a	a	b	b	a	a
lg4	mk1830	157.577	4	178761576	178761576	a	a	a	a	b	b	a	a	-	-	-	a	b	b	-	a	b	b	b	-	-	-	a	b	-	a	a	b	b	-	a	a	a	a	a	-	b	b	a	a	b	b	a	a
lg4	mk1829	158.007	4	178514216	178514216	-	a	-	a	b	b	a	a	-	-	-	a	b	b	-	-	b	b	b	b	-	-	a	-	b	a	a	b	-	-	a	a	a	a	a	-	-	-	-	a	b	b	a	a
lg4	mk1828	159.047	4	176834140	176834140	a	a	a	a	b	b	a	a	b	b	-	a	b	b	-	b	b	b	b	b	-	a	a	-	b	-	a	-	b	-	a	a	a	a	a	-	-	a	a	a	b	b	a	-
lg4	mk1791	179.988	4	148502559	148502559	a	a	a	a	a	a	a	a	-	-	-	a	b	b	b	a	b	-	-	-	-	-	a	a	b	-	b	b	b	-	a	a	a	b	b	a	-	a	a	a	b	b	b	b
lg4	mk1793	183.07	4	156141781	156141781	-	a	-	-	a	-	-	a	-	b	b	a	b	b	b	-	b	b	b	b	b	-	a	a	b	b	b	b	b	b	-	-	-	b	b	-	b	a	-	a	b	b	-	-
lg4	mk1792	184.335	4	153923779	153923779	a	a	a	a	a	a	a	a	-	-	b	a	b	b	b	a	b	b	-	-	-	-	a	a	b	b	b	b	b	-	a	a	a	b	b	a	-	a	a	a	b	b	-	b
lg4	mk1789	186.656	4	147468353	147468353	a	a	a	a	a	a	a	a	-	-	-	a	b	b	b	b	b	b	-	-	-	-	a	a	b	-	b	b	b	-	a	a	a	b	b	a	-	a	a	a	b	b	b	b
lg4	mk1788	186.658	4	147456696	147456696	a	a	a	a	a	a	a	a	-	-	-	a	b	b	b	b	b	b	-	-	-	-	a	a	-	b	b	b	b	-	a	a	a	b	b	a	-	a	a	a	b	b	b	b
lg4	mk1790	186.666	4	147473117	147473117	a	a	a	a	a	a	a	a	a	-	-	a	b	b	b	b	b	b	-	-	-	-	a	a	-	b	b	b	b	-	a	a	a	-	b	-	-	a	a	a	b	b	b	b
lg4	mk1782	188.371	4	137966580	137966580	a	a	a	a	a	a	a	a	-	-	-	a	b	b	b	b	b	b	-	-	-	-	a	a	b	b	b	b	b	-	a	a	a	b	b	a	b	b	b	b	b	b	b	b
lg4	mk1783	188.405	4	139116031	139116031	a	a	a	a	a	a	a	a	-	-	-	a	b	b	b	b	b	b	-	-	-	-	a	a	b	b	b	b	b	-	a	a	a	b	b	a	b	b	b	b	b	b	b	b
lg4	mk1680	189.569	4	88488135	88488135	a	a	a	-	a	-	a	-	-	-	-	a	b	b	b	-	b	b	-	-	-	-	-	a	b	b	b	b	-	-	a	a	a	b	b	a	b	-	b	b	b	b	-	b
lg4	mk1678	189.897	4	88203007	88203007	a	a	a	a	a	a	a	a	-	-	-	a	b	b	b	a	b	b	-	-	-	-	-	a	b	b	b	b	b	-	a	a	a	b	b	a	b	b	b	b	b	b	b	b
lg4	mk1630	189.914	4	81624854	81624854	-	a	a	-	a	a	a	a	a	-	-	a	b	b	b	a	b	b	-	-	-	-	b	a	b	-	b	-	b	-	a	a	a	b	-	a	b	b	b	b	b	b	b	b
lg4	mk1696	189.926	4	94845589	94845589	a	a	a	a	a	a	a	a	-	-	-	a	b	b	b	a	b	b	-	-	-	-	-	a	b	-	-	b	b	-	a	a	a	b	b	-	b	b	b	b	b	b	b	b
lg4	mk1675	189.928	4	87744060	87744060	a	a	a	a	a	a	a	a	-	-	-	a	b	b	b	a	b	b	-	-	-	-	-	a	b	b	b	b	b	-	a	a	a	b	b	a	b	b	b	b	b	b	b	b
lg4	mk1633	189.963	4	81835761	81835761	a	a	a	a	a	a	a	a	-	-	-	a	b	b	b	a	b	b	-	-	-	-	b	a	b	-	b	b	b	-	a	a	a	b	b	a	b	b	b	b	b	b	b	b
lg4	mk1753	190.867	4	130400074	130400074	a	a	a	a	a	a	a	a	-	-	-	a	b	-	b	-	b	b	-	-	-	-	-	a	b	b	b	-	b	-	a	a	a	b	b	a	b	b	b	b	b	b	b	-
lg4	mk1660	191.916	4	86484190	86484190	a	a	a	a	a	a	a	a	-	-	-	a	b	b	b	a	b	b	-	-	-	-	-	a	b	-	b	b	b	-	a	a	a	b	b	a	b	b	b	b	b	b	b	b
lg4	mk1663	191.943	4	86492431	86492431	a	a	a	a	a	a	a	a	-	-	-	a	b	b	b	a	b	b	-	-	-	-	-	a	b	-	b	b	b	-	a	a	a	b	b	a	b	b	b	b	b	b	b	b
lg4	mk1603	191.945	4	76987788	76987788	a	a	a	a	a	a	a	a	-	-	-	a	b	b	b	a	b	b	-	-	-	-	b	a	b	-	b	b	b	-	a	a	a	b	b	a	b	b	b	b	-	b	b	b
lg4	mk1622	191.945	4	80747422	80747422	a	a	a	a	a	a	a	a	-	-	-	a	b	b	-	a	b	b	-	-	-	-	b	a	b	-	b	b	b	-	a	a	a	b	b	a	b	-	b	b	b	b	b	b
lg4	mk1735	192.007	4	125039936	125039936	a	a	a	a	a	a	a	a	-	-	-	a	b	b	b	-	b	b	-	-	-	-	-	a	b	-	b	b	b	-	a	a	a	b	b	a	b	b	b	b	b	b	b	b
lg4	mk1610	192.342	4	78080567	78080567	a	a	a	a	a	-	-	a	a	-	-	a	b	b	-	a	b	b	-	-	a	-	b	a	b	-	b	b	b	-	a	a	a	b	-	a	b	b	b	b	b	b	b	b
lg4	mk1523	192.643	4	53935919	53935919	a	a	a	a	a	a	a	-	-	-	-	a	b	b	b	a	b	b	b	b	-	-	b	a	b	-	b	b	b	-	a	a	a	b	b	a	b	b	b	b	b	b	b	b
lg4	mk1605	192.919	4	77110104	77110104	a	a	a	a	a	a	a	a	-	-	-	a	-	-	b	a	b	-	-	-	-	-	b	a	b	-	b	b	b	-	a	a	a	b	b	a	b	b	b	b	b	b	b	b
lg4	mk1693	193.121	4	94554190	94554190	a	a	a	a	a	a	a	a	-	-	-	a	b	b	b	a	b	b	-	-	-	-	-	a	b	-	b	b	b	-	a	a	a	b	b	a	b	b	b	b	b	b	b	b
lg4	mk1600	193.132	4	76983119	76983119	a	a	a	a	a	a	a	a	-	b	-	a	b	b	b	a	b	b	-	-	-	-	b	a	b	-	b	b	b	-	a	a	a	b	b	a	b	b	b	b	b	b	b	b
lg4	mk1602	193.254	4	76984720	76984720	a	a	a	a	a	a	-	a	-	-	-	a	-	b	-	a	b	b	-	-	-	-	b	a	b	a	b	b	b	-	a	a	a	b	b	-	b	b	b	b	b	-	b	b
lg4	mk1618	193.507	4	80687971	80687971	a	a	a	a	a	a	a	a	-	-	-	a	b	b	b	a	b	b	-	-	-	a	b	a	b	-	b	b	b	-	a	a	a	b	-	a	b	b	b	b	b	b	b	b
lg4	mk1627	193.831	4	81244979	81244979	a	a	a	a	a	a	a	a	-	-	-	a	b	b	b	a	b	b	-	-	-	-	b	a	b	-	b	b	b	-	a	a	a	b	b	a	b	b	b	b	b	b	-	b
lg4	mk1691	196.526	4	93942976	93942976	a	a	a	a	a	a	a	a	-	-	-	a	b	b	b	a	b	b	-	-	-	-	-	a	b	-	b	b	b	-	a	a	a	b	b	-	b	b	b	b	b	b	b	b
lg4	mk1712	196.913	4	95372029	95372029	a	a	a	a	a	a	a	a	-	-	-	a	b	b	b	a	b	b	-	-	-	-	-	a	b	b	b	-	b	-	a	a	a	b	b	-	b	b	b	b	b	b	b	b
lg4	mk1715	196.927	4	95463751	95463751	a	a	a	a	a	a	a	a	-	-	-	a	b	b	b	a	b	b	-	-	-	-	-	a	b	b	b	b	b	-	a	a	a	b	b	-	b	b	b	b	b	b	b	b
lg4	mk1709	196.937	4	95366345	95366345	a	a	a	a	a	-	-	a	-	b	-	a	b	b	-	a	b	b	-	-	-	-	-	-	-	-	-	b	b	-	a	a	-	b	-	-	b	-	b	b	b	b	b	b
lg4	mk1711	196.965	4	95372027	95372027	a	a	a	a	a	a	a	a	-	-	-	a	b	b	b	a	b	b	-	-	-	-	-	a	b	b	b	-	b	-	a	a	a	b	b	-	b	b	b	b	b	b	b	b
lg4	mk1714	196.985	4	95463511	95463511	a	a	a	a	a	a	a	a	-	-	-	a	b	b	b	a	b	b	-	-	-	-	-	a	b	b	b	b	b	-	a	a	a	b	b	-	b	b	b	b	b	b	b	b
lg4	mk1779	198.206	4	137720674	137720674	a	a	a	a	a	a	a	a	-	-	-	a	b	b	-	-	b	b	-	-	-	-	a	a	b	b	b	b	b	-	a	a	a	b	b	a	b	b	b	b	b	b	b	b
lg4	mk1777	198.427	4	137662513	137662513	a	a	a	a	a	a	a	a	-	-	-	a	b	b	b	b	b	b	-	-	-	-	a	a	b	b	b	b	b	-	a	a	a	b	b	-	b	b	b	b	b	b	b	b
lg4	mk1781	198.442	4	137816640	137816640	a	a	a	a	a	a	a	a	-	-	a	a	b	b	-	b	b	b	-	-	-	-	a	a	b	b	b	b	b	-	a	a	a	b	b	-	b	b	b	b	b	b	b	b
lg4	mk1780	198.449	4	137786041	137786041	a	a	a	a	a	a	a	a	-	-	-	a	b	b	b	b	b	b	-	a	-	-	a	-	b	b	b	b	b	-	-	a	a	b	b	a	b	b	b	b	b	b	b	b
lg4	mk1775	198.449	4	137597226	137597226	a	a	a	-	a	a	a	a	b	-	-	a	b	b	b	b	b	b	-	-	-	-	a	a	b	b	b	b	b	-	a	a	a	b	b	-	b	b	b	b	b	b	b	b
lg4	mk1774	198.449	4	137597054	137597054	a	a	a	a	a	a	a	a	b	-	-	a	b	b	b	b	b	b	-	-	-	-	a	a	b	b	b	b	b	-	a	a	a	b	b	-	b	b	b	b	b	b	-	b
lg4	mk1778	198.449	4	137662514	137662514	a	a	a	a	a	a	a	a	-	-	-	a	b	b	b	b	b	b	-	-	-	-	a	a	b	b	b	b	b	-	a	a	a	b	b	-	b	b	b	b	b	b	b	b
lg4	mk1776	198.449	4	137662331	137662331	a	a	a	a	a	a	a	a	-	-	-	a	b	b	b	b	b	b	-	-	-	-	a	a	b	b	b	b	b	-	a	a	a	b	b	-	b	b	b	b	b	b	b	b
lg4	mk1726	198.888	4	96199119	96199119	a	a	a	a	a	a	a	a	-	-	-	a	b	b	b	b	b	b	-	-	-	-	-	a	b	b	b	b	b	-	a	a	a	b	b	-	b	b	b	b	b	b	b	b
lg4	mk1723	198.92	4	95865679	95865679	a	a	a	a	a	a	-	-	-	-	-	a	b	b	-	b	b	b	a	-	-	-	a	a	b	b	b	b	b	-	a	a	a	b	b	-	b	-	b	b	b	b	b	b
lg4	mk1717	198.934	4	95686273	95686273	a	a	a	a	a	a	a	a	-	-	-	a	b	b	b	b	b	b	-	-	-	-	-	a	b	b	b	b	b	-	a	a	a	b	b	-	b	b	b	b	b	b	b	b
lg4	mk1724	198.934	4	95865701	95865701	a	a	a	a	a	a	-	-	-	-	-	a	b	b	-	b	b	b	a	-	-	-	a	a	b	b	b	b	b	-	a	a	a	b	b	-	b	-	b	b	b	b	b	b
lg4	mk1718	198.934	4	95686542	95686542	a	a	a	a	a	a	a	a	-	-	-	a	b	b	b	b	b	b	-	-	-	-	-	a	b	b	b	b	b	-	a	a	a	b	b	-	b	b	b	b	b	b	b	b
lg4	mk1722	198.934	4	95865569	95865569	a	a	a	a	a	a	-	-	-	-	-	a	b	b	-	b	b	b	a	-	-	-	a	a	b	b	b	b	b	-	a	a	a	b	b	-	b	-	b	b	b	b	b	b
lg4	mk1721	199.065	4	95828644	95828644	a	a	a	a	a	a	a	a	-	-	-	a	b	b	b	b	b	b	-	-	-	-	-	a	b	b	b	b	b	-	a	a	a	b	b	-	b	b	b	b	b	b	b	b
lg4	mk1725	199.191	4	95880003	95880003	a	a	a	a	a	a	a	a	-	-	-	a	b	b	b	b	b	b	-	-	-	-	-	-	b	b	b	b	b	-	a	a	a	b	b	-	b	b	b	b	b	b	b	b
lg4	mk1719	199.191	4	95828601	95828601	a	a	a	a	a	a	a	a	-	-	-	a	b	b	b	b	b	b	-	-	-	-	-	a	b	b	b	b	b	-	a	a	a	b	b	-	b	b	b	b	b	b	b	b
lg4	mk1720	199.192	4	95828636	95828636	a	a	a	a	a	a	a	a	-	-	-	a	b	b	b	b	b	b	-	-	-	-	-	a	b	b	b	b	b	-	a	a	a	b	b	-	b	b	b	b	b	b	b	b
lg4	mk1673	199.704	4	87619837	87619837	a	a	a	a	a	a	a	a	-	-	-	a	b	b	b	-	b	b	-	-	-	-	-	a	b	-	b	b	b	-	a	a	a	b	b	a	b	b	b	b	b	b	b	b
lg4	mk1652	201.128	4	84384140	84384140	a	a	a	a	a	a	a	a	b	-	-	a	b	b	-	a	b	b	-	-	-	-	b	a	b	-	b	b	b	-	a	-	a	b	b	-	b	b	b	b	b	b	b	b
lg4	mk1654	201.174	4	84385421	84385421	a	a	a	a	a	a	a	a	-	-	-	a	b	b	b	a	b	b	-	-	-	-	b	a	b	-	b	b	b	-	a	a	a	b	b	-	b	b	b	b	b	b	b	b
lg4	mk1653	201.216	4	84384226	84384226	a	a	a	a	a	a	a	a	b	-	-	a	b	b	-	a	b	b	-	-	-	-	b	a	b	-	b	b	b	-	a	a	a	b	b	-	b	b	b	b	b	b	b	b
lg4	mk1688	201.45	4	93912927	93912927	a	a	a	-	a	a	-	a	-	-	-	a	b	b	-	a	b	b	-	-	-	-	-	a	b	b	b	-	b	-	a	a	a	b	b	-	b	b	b	b	b	b	b	-
lg4	mk1613	201.865	4	80168655	80168655	a	a	a	a	a	a	a	a	b	-	-	a	b	b	b	a	b	-	-	a	-	-	b	a	b	b	b	b	b	-	a	a	a	b	b	-	b	b	b	b	b	b	b	b
lg4	mk1640	202.473	4	82003608	82003608	a	a	a	a	a	a	a	a	-	-	-	a	b	b	b	a	b	b	-	-	-	-	b	a	b	b	b	b	b	-	a	a	a	b	b	-	b	b	b	b	b	b	b	b
lg4	mk1707	203.441	4	95334756	95334756	a	a	a	-	a	a	a	a	-	-	-	a	b	b	b	a	b	b	-	-	-	-	-	a	b	b	b	b	b	-	a	a	a	b	b	-	b	b	b	b	b	b	b	b
lg4	mk1713	203.451	4	95372043	95372043	a	a	a	a	a	a	a	a	-	-	-	a	b	b	b	a	b	b	-	-	-	-	-	a	b	b	b	-	b	-	a	a	a	b	b	-	b	b	b	b	b	b	b	b
lg4	mk1710	203.456	4	95366520	95366520	a	a	a	a	a	-	-	a	-	b	-	a	b	-	-	a	b	b	-	-	-	-	-	-	-	-	-	b	b	-	a	a	a	b	-	-	-	-	b	b	b	b	b	b
lg4	mk1671	203.47	4	87213444	87213444	a	a	a	a	a	a	a	a	-	-	b	a	b	b	b	a	b	-	-	-	a	-	-	a	b	b	b	b	-	-	a	a	a	b	b	-	b	-	b	b	b	b	b	b
lg4	mk1708	203.475	4	95366316	95366316	a	a	a	a	a	-	-	a	-	b	-	a	b	b	-	a	b	b	-	-	-	-	-	-	-	-	-	b	b	-	a	a	a	b	-	-	b	-	b	b	b	b	b	b
lg4	mk1690	203.513	4	93914225	93914225	a	a	a	a	a	a	a	a	-	-	-	a	b	b	b	a	b	b	-	-	-	-	-	a	b	b	b	b	b	-	a	a	a	b	b	-	b	b	b	b	b	b	b	b
lg4	mk1689	203.554	4	93914217	93914217	a	a	a	a	a	a	a	a	-	-	-	a	b	b	b	a	b	b	-	-	-	-	-	a	b	b	b	b	b	-	a	a	a	b	b	-	b	b	b	b	b	b	b	b
lg4	mk1672	203.606	4	87214758	87214758	a	a	a	a	a	a	a	a	-	-	-	a	b	b	b	a	b	b	-	-	-	-	-	-	b	-	b	-	b	-	a	a	a	b	b	-	b	b	b	b	b	b	b	b
lg4	mk1704	203.875	4	95004690	95004690	a	a	a	a	a	a	a	a	-	-	-	a	b	-	b	a	b	b	-	-	-	-	-	a	b	b	b	b	b	-	a	-	a	b	b	-	b	b	b	b	b	b	b	b
lg4	mk1617	204.127	4	80426361	80426361	a	a	a	a	a	a	a	a	-	-	-	a	b	b	b	a	b	b	-	-	-	-	b	a	b	b	b	b	b	-	a	a	a	b	b	-	b	b	b	b	b	b	b	b
lg4	mk1650	204.411	4	82629875	82629875	a	a	a	a	a	a	a	a	-	-	-	a	b	b	b	a	b	b	-	-	-	-	b	a	b	b	b	b	b	-	a	a	a	b	b	-	b	b	b	b	b	b	b	b
lg4	mk1614	204.617	4	80323428	80323428	a	a	a	a	a	a	a	a	-	a	a	a	b	-	b	a	b	b	-	-	-	-	b	a	b	b	-	-	b	-	a	a	a	-	b	a	b	b	b	-	-	-	-	-
lg4	mk1615	204.617	4	80403776	80403776	-	a	a	a	a	a	a	a	-	-	a	a	b	b	b	a	b	b	-	-	-	-	b	a	b	b	b	b	b	-	a	a	a	b	b	-	b	b	b	b	b	b	b	b
lg4	mk1616	204.617	4	80403865	80403865	-	a	a	a	-	a	a	a	-	-	-	a	b	b	b	a	b	b	-	-	-	-	b	a	b	b	b	b	b	-	a	a	a	b	b	-	b	b	b	b	b	b	b	b
lg4	mk1705	204.848	4	95004700	95004700	a	a	a	a	a	a	a	a	-	-	-	a	b	-	b	a	b	b	-	-	-	-	-	a	b	b	b	b	b	-	a	-	a	b	b	-	b	b	b	b	b	b	b	b
lg4	mk1706	205.112	4	95078343	95078343	a	a	a	a	a	a	a	a	-	-	-	a	b	b	b	a	b	b	-	-	-	-	-	a	b	b	b	b	b	-	a	a	a	b	b	-	b	b	b	b	b	b	b	b
lg4	mk1716	205.122	4	95518093	95518093	a	-	a	-	a	a	a	a	-	-	-	a	b	b	b	a	b	b	-	-	-	-	-	a	b	b	b	b	b	-	a	a	a	b	b	-	b	b	b	b	b	b	b	b
lg4	mk1651	205.139	4	82650788	82650788	a	a	a	a	a	a	a	a	-	-	-	a	b	b	-	a	b	b	-	-	-	-	b	a	b	b	b	b	b	-	a	a	a	b	b	-	b	b	b	b	b	b	b	-
lg4	mk1649	205.972	4	82443555	82443555	a	a	a	a	a	a	a	a	-	-	-	a	b	b	b	a	b	b	-	-	-	-	b	a	b	b	b	b	b	-	a	a	a	b	b	a	b	b	b	b	b	b	b	b
lg4	mk1729	206.807	4	124452653	124452653	a	a	a	a	a	a	a	a	-	-	-	a	b	b	b	a	b	b	-	-	-	-	-	a	b	b	b	b	b	-	a	a	a	b	b	a	b	b	b	b	b	b	b	b
lg4	mk1674	206.812	4	87640990	87640990	a	a	a	a	a	a	a	a	-	-	-	a	b	b	b	a	b	b	-	-	-	-	-	a	b	b	b	b	b	-	a	a	a	b	b	a	b	b	b	b	b	b	b	b
lg4	mk1699	206.817	4	94909559	94909559	a	a	a	a	a	a	-	a	-	-	-	a	b	b	-	a	b	b	-	-	-	-	-	a	b	-	b	b	b	-	a	a	a	-	b	a	b	b	b	b	b	-	-	-
lg4	mk1629	206.819	4	81624840	81624840	-	a	a	-	a	a	a	a	a	-	-	-	b	b	b	a	b	b	-	-	-	-	b	a	b	-	b	-	b	-	a	a	a	b	-	a	b	b	b	b	b	b	b	b
lg4	mk1634	206.832	4	81877183	81877183	a	a	a	a	a	a	a	a	-	-	-	a	b	b	b	a	b	b	-	-	-	-	b	a	b	-	b	b	b	-	a	a	a	b	b	a	b	b	b	b	b	b	b	b
lg4	mk1677	206.881	4	87954731	87954731	a	a	a	a	a	a	a	a	-	-	-	a	b	b	b	a	b	b	-	-	-	-	-	a	b	b	b	b	b	-	a	a	a	b	b	a	b	b	b	b	b	b	b	b
lg4	mk1628	206.939	4	81624793	81624793	-	a	a	-	a	a	a	a	-	-	-	a	b	b	b	a	b	b	-	-	-	-	b	a	b	-	b	-	b	-	a	a	a	b	-	a	b	b	b	b	b	b	b	b
lg4	mk1642	207.007	4	82106089	82106089	a	a	a	a	a	a	a	a	-	-	-	a	b	b	b	a	b	b	-	-	-	-	b	a	b	-	b	b	b	-	a	a	a	b	b	a	b	b	b	b	b	b	b	b
lg4	mk1647	207.047	4	82299610	82299610	a	a	a	a	a	a	a	a	-	-	-	a	b	b	b	a	b	b	-	-	-	-	b	a	b	-	b	-	b	-	a	a	a	b	b	a	b	b	b	b	-	b	b	b
lg4	mk1676	207.08	4	87872547	87872547	a	a	a	a	a	a	a	a	-	-	-	a	b	b	b	a	b	b	-	-	-	-	-	a	b	b	b	b	b	-	a	a	a	b	b	a	b	b	b	b	b	b	b	b
lg4	mk1644	207.459	4	82121056	82121056	a	a	a	a	a	a	a	a	-	-	-	a	b	b	b	a	b	b	-	-	-	-	b	a	b	-	b	b	b	-	a	a	a	b	b	a	b	b	b	b	b	b	b	b
lg4	mk1751	207.803	4	130295252	130295252	a	a	a	a	a	a	a	a	-	-	-	a	b	b	b	a	b	b	-	-	-	-	b	a	b	b	b	b	b	-	a	a	a	b	b	a	b	b	b	b	b	b	b	b
lg4	mk1695	208.047	4	94835386	94835386	a	a	a	a	a	a	a	a	-	-	-	a	b	b	b	a	b	b	-	-	-	-	-	a	b	-	b	b	b	-	a	a	a	b	b	a	b	b	b	b	b	b	b	b
lg4	mk1745	208.104	4	127607738	127607738	a	a	a	a	a	a	a	-	b	-	b	a	b	b	b	a	b	b	-	-	-	-	-	a	b	b	b	b	b	-	a	a	a	b	b	a	b	b	b	b	b	b	b	b
lg4	mk1697	208.272	4	94845617	94845617	a	a	a	a	a	a	a	a	-	-	-	a	b	b	b	a	b	b	-	-	-	-	-	a	b	-	-	b	b	-	a	a	a	b	b	a	b	b	b	b	b	b	b	b
lg4	mk1679	208.387	4	88229678	88229678	a	a	a	a	a	a	a	a	-	-	-	a	b	b	b	a	b	b	-	-	-	-	-	a	-	b	b	b	b	-	a	a	a	b	b	a	b	b	b	b	b	b	b	b
lg4	mk1698	208.608	4	94845622	94845622	a	a	a	a	a	a	a	a	-	-	-	a	b	b	b	a	b	b	-	-	-	-	-	a	b	-	-	b	b	-	a	a	a	b	b	a	b	b	b	b	b	b	b	b
lg4	mk1631	208.842	4	81624861	81624861	-	a	a	-	a	a	a	a	a	-	-	a	b	b	b	a	b	b	-	-	-	-	b	a	b	-	b	-	b	-	a	a	a	b	-	a	b	b	b	b	b	b	b	b
lg4	mk1750	208.93	4	130295218	130295218	a	a	a	a	a	a	a	a	-	-	-	a	b	b	b	a	b	b	-	-	-	-	b	a	b	b	b	b	b	-	a	a	a	b	b	a	b	b	b	b	b	b	b	b
lg4	mk1746	208.973	4	127608552	127608552	a	a	a	a	a	a	a	a	-	-	b	a	b	b	b	a	b	b	-	-	-	-	-	a	b	-	b	b	b	-	a	a	a	b	b	a	b	b	b	b	b	b	b	b
lg4	mk1728	209.099	4	124435426	124435426	a	a	a	a	a	a	a	a	-	-	-	a	b	b	b	a	b	b	-	-	-	-	-	a	b	b	b	b	b	-	a	a	a	b	b	a	b	b	b	b	b	b	b	b
lg4	mk1648	209.502	4	82299707	82299707	a	a	a	a	a	a	a	a	-	-	-	a	b	b	b	a	b	b	-	-	-	-	b	a	b	-	b	-	b	-	a	a	a	b	b	a	b	b	b	b	b	b	b	b
lg4	mk1632	209.594	4	81624879	81624879	-	a	a	-	a	a	a	a	-	-	-	a	b	b	b	a	b	b	-	-	-	-	b	a	b	-	b	-	b	-	a	a	a	b	-	a	b	b	b	b	b	b	b	b
lg4	mk1590	210.052	4	76415367	76415367	a	a	a	a	a	a	a	-	-	-	-	a	b	b	b	a	b	-	-	-	-	-	b	a	b	-	b	b	b	-	a	a	a	b	b	a	b	b	b	b	b	b	-	-
lg4	mk1594	210.318	4	76434409	76434409	a	a	a	-	a	a	a	a	-	-	-	a	b	-	-	a	b	b	-	-	-	-	b	a	-	b	b	-	b	-	a	a	a	b	b	a	b	b	b	b	b	b	b	b
lg4	mk1597	210.351	4	76714484	76714484	a	a	a	a	a	a	a	a	-	-	-	a	b	b	b	a	b	b	-	-	-	-	b	a	b	b	b	-	b	-	a	a	a	-	b	a	b	b	b	b	b	b	b	-
lg4	mk1658	210.388	4	85204533	85204533	a	a	a	a	a	a	a	a	-	-	-	a	b	b	b	a	b	b	-	-	-	-	b	a	b	-	b	b	b	-	a	a	a	b	b	a	b	b	b	b	b	b	b	b
lg4	mk1515	210.411	4	48277106	48277106	a	a	a	-	a	a	a	-	-	-	-	a	b	b	b	-	b	b	b	b	-	-	b	a	b	b	b	b	b	-	a	a	a	b	b	a	b	-	b	b	b	b	b	b
lg4	mk1592	210.417	4	76419273	76419273	a	a	a	a	a	a	a	a	-	-	a	a	b	b	-	a	b	b	-	b	-	-	b	a	b	b	b	b	b	-	a	a	a	b	-	-	b	b	b	b	b	b	b	b
lg4	mk1596	210.424	4	76643094	76643094	a	a	a	a	a	a	a	a	-	-	-	a	b	b	b	a	b	b	-	-	-	-	b	a	b	b	b	b	b	-	a	a	a	b	b	a	b	b	b	b	b	b	b	b
lg4	mk1637	210.436	4	81991086	81991086	-	a	a	-	a	a	a	a	-	-	-	a	b	b	-	a	b	b	b	-	-	a	b	a	b	-	b	b	b	-	a	a	a	b	b	-	b	b	b	b	b	-	b	b
lg4	mk1593	210.458	4	76434393	76434393	a	a	a	-	a	a	a	a	-	-	-	a	b	-	-	a	b	b	-	-	-	-	b	a	-	b	b	-	b	-	a	a	a	b	b	a	b	b	b	b	b	b	b	b
lg4	mk1636	210.708	4	81987238	81987238	a	a	a	a	a	a	a	a	-	-	-	a	b	b	b	a	b	b	-	-	-	-	b	a	b	-	b	b	b	-	a	a	a	b	b	a	b	b	b	b	b	b	b	b
lg4	mk1641	211.112	4	82106084	82106084	a	a	a	a	a	a	a	a	-	-	-	a	b	b	b	a	b	b	-	-	-	-	b	a	b	-	b	b	b	-	a	a	a	b	b	a	b	b	b	b	b	b	b	b
lg4	mk1752	211.16	4	130400009	130400009	a	a	a	a	a	a	a	a	-	-	-	a	b	-	b	-	b	b	-	-	-	-	-	a	b	b	b	-	b	-	a	a	a	b	b	a	b	b	b	b	b	b	b	-
lg4	mk1701	211.316	4	94911207	94911207	a	a	a	a	a	a	a	a	-	-	-	a	b	b	b	a	b	b	-	-	-	-	-	a	b	-	b	b	b	-	a	a	a	b	b	a	b	b	b	b	b	b	b	b
lg4	mk1591	211.751	4	76415408	76415408	a	a	a	a	a	a	-	-	-	-	-	-	b	b	b	a	b	-	-	-	-	-	b	a	b	-	b	b	b	-	a	a	a	b	b	a	b	b	b	b	b	b	b	b
lg4	mk1664	213.141	4	86531344	86531344	a	a	a	a	a	a	a	a	-	-	-	-	b	-	b	a	b	b	-	-	-	b	-	a	b	b	b	b	b	a	a	a	a	b	-	a	b	b	b	b	b	b	b	-
lg4	mk1732	213.588	4	124924128	124924128	a	a	a	a	a	a	a	a	-	-	-	a	b	b	b	a	b	b	-	-	-	-	-	a	b	-	b	b	b	-	a	a	a	b	b	a	b	b	b	b	b	b	-	b
lg4	mk1606	213.96	4	77844858	77844858	a	a	a	a	a	a	a	a	-	-	-	a	b	b	-	-	b	b	-	-	-	-	b	a	b	b	b	b	b	-	a	a	a	b	b	a	b	b	b	b	b	b	b	b
lg4	mk1738	214.088	4	125112237	125112237	a	a	a	a	a	a	a	a	-	-	-	a	b	b	b	b	b	b	-	-	-	-	-	a	b	-	b	b	b	-	a	a	a	b	b	a	b	b	b	b	b	b	b	b
lg4	mk1758	214.566	4	131460471	131460471	a	a	a	a	a	a	a	a	-	-	-	a	b	b	b	b	b	b	-	-	-	-	-	a	b	b	b	b	b	-	a	a	a	b	b	a	b	b	b	b	b	b	b	b
lg4	mk1764	215.124	4	131890178	131890178	a	a	a	a	a	a	a	a	-	-	-	-	b	b	b	b	b	b	-	-	-	-	-	a	b	b	b	b	b	-	a	a	a	b	b	a	b	b	b	b	b	b	b	b
lg4	mk1756	215.539	4	131394698	131394698	a	a	a	a	a	a	a	a	-	-	-	a	b	b	b	b	-	b	-	-	-	-	-	a	b	b	b	b	b	-	a	a	a	b	b	a	b	b	b	b	b	b	b	b
lg4	mk1760	215.866	4	131460587	131460587	a	a	a	a	a	a	a	a	-	-	-	a	b	b	b	b	b	b	-	-	-	-	-	a	b	b	b	b	b	-	a	-	a	b	-	a	b	b	-	b	b	b	b	b
lg4	mk1736	216.144	4	125101869	125101869	a	a	a	a	a	a	a	a	b	-	-	a	b	b	b	b	b	b	-	-	-	-	-	a	-	-	b	b	b	-	a	a	a	b	b	a	b	b	b	b	b	b	b	b
lg4	mk1608	216.357	4	77844979	77844979	a	a	a	a	a	a	a	a	-	-	-	a	b	b	b	-	b	b	-	-	-	-	b	a	b	b	b	b	b	-	a	a	a	b	b	a	b	b	b	b	b	-	b	b
lg4	mk1522	216.992	4	53889521	53889521	a	a	a	a	a	a	a	-	-	-	a	a	b	b	b	a	b	b	b	b	-	-	b	a	-	b	b	b	b	-	a	a	a	b	b	a	b	b	b	b	b	b	b	b
lg4	mk1534	217.028	4	58401698	58401698	a	a	a	a	a	a	a	-	-	-	-	a	b	b	b	a	b	b	b	b	-	-	b	-	b	b	b	b	b	-	a	a	a	b	b	a	b	b	b	b	b	b	b	b
lg4	mk1565	217.138	4	73088736	73088736	a	a	-	a	a	a	a	a	-	-	-	a	b	b	-	a	b	b	-	-	-	-	b	-	-	-	-	-	b	-	a	a	a	b	b	a	b	b	b	b	b	b	b	b
lg4	mk1755	218.008	4	131310941	131310941	a	a	a	-	a	a	a	a	-	-	-	a	b	b	-	-	b	b	-	-	-	-	-	a	b	b	b	b	b	-	a	a	a	b	b	a	b	-	b	b	b	b	b	b
lg4	mk1620	218.755	4	80688088	80688088	a	a	a	a	a	a	a	a	-	-	-	a	b	b	b	a	b	b	-	-	-	a	b	a	b	-	b	b	b	-	a	a	-	b	-	a	b	b	b	b	b	b	b	b
lg4	mk1747	219.538	4	129921008	129921008	a	a	a	a	a	a	a	a	b	a	-	a	b	b	b	a	b	b	a	a	a	-	-	a	b	a	b	b	b	-	a	a	a	b	b	a	b	b	b	b	b	b	b	b
lg4	mk1742	219.607	4	125204673	125204673	a	-	a	-	a	a	a	a	-	-	-	a	b	b	b	a	b	b	a	-	-	-	a	a	-	-	b	b	b	-	a	a	a	b	b	a	b	-	b	b	b	b	b	b
lg4	mk1702	219.927	4	94911397	94911397	a	a	a	a	a	a	a	a	-	-	-	a	b	b	b	a	b	b	-	-	-	-	-	a	b	-	b	b	b	-	a	a	a	b	b	a	b	b	b	b	b	b	b	b
lg4	mk1623	220.174	4	80747662	80747662	a	a	a	a	a	a	a	a	-	-	-	a	b	b	-	a	b	b	-	-	-	-	b	a	b	-	b	b	b	-	a	a	a	b	b	a	b	b	b	b	b	b	b	b
lg4	mk1643	220.431	4	82120624	82120624	a	a	a	a	a	a	a	a	-	-	-	a	b	b	-	a	b	b	-	-	-	-	b	a	b	-	b	b	b	-	a	a	a	b	b	a	b	b	b	b	b	b	b	b
lg4	mk1749	220.722	4	129939923	129939923	a	a	a	a	a	a	a	a	-	-	-	a	b	b	b	a	b	b	-	b	-	-	-	a	b	-	b	b	b	-	a	a	a	b	b	a	b	b	b	b	b	b	b	b
lg4	mk1703	220.734	4	94911715	94911715	a	a	a	a	a	a	a	a	-	-	-	a	b	b	b	-	b	b	-	-	-	-	-	a	b	-	b	b	b	-	a	a	a	b	b	a	b	b	b	b	b	b	b	b
lg4	mk1748	220.751	4	129939875	129939875	a	a	a	a	a	a	a	a	-	-	-	a	b	b	b	a	b	b	-	b	-	-	-	a	b	-	b	b	b	-	a	a	a	b	b	a	b	b	b	b	b	b	b	b
lg4	mk1662	221.248	4	86484244	86484244	a	a	a	a	a	a	a	a	-	-	-	a	b	b	b	a	b	b	-	-	-	-	-	a	b	-	b	b	b	-	a	a	a	b	b	a	b	b	b	b	b	b	b	b
lg4	mk1525	222.305	4	55156888	55156888	a	a	a	a	a	a	a	-	-	-	-	a	b	b	b	a	b	b	b	b	-	-	b	a	b	-	b	b	b	-	a	a	a	b	b	a	b	b	b	b	b	b	b	b
lg4	mk1530	222.415	4	58323144	58323144	a	-	-	a	a	a	a	-	-	-	-	a	b	b	b	a	b	b	b	b	-	-	b	a	b	b	b	b	b	-	a	a	a	b	b	a	b	b	b	b	b	b	b	b
lg4	mk1574	222.42	4	75328947	75328947	a	a	a	a	a	a	a	a	-	-	-	a	b	b	b	a	b	b	-	-	-	-	b	a	b	-	b	b	b	-	a	a	a	b	b	a	b	b	b	b	b	b	b	b
lg4	mk1572	222.424	4	75328908	75328908	a	a	a	a	a	a	a	a	-	-	-	a	b	b	b	a	b	b	-	-	-	-	b	a	b	-	b	b	b	-	a	a	a	b	b	a	b	b	b	b	b	b	b	b
lg4	mk1579	222.431	4	75610392	75610392	a	a	a	a	a	a	a	a	-	-	b	a	b	b	b	a	b	b	-	-	-	-	b	a	b	b	b	b	b	-	a	a	a	b	b	a	b	b	b	b	b	b	b	b
lg4	mk1557	222.565	4	69035685	69035685	a	a	a	a	a	a	a	-	b	-	-	a	b	b	b	a	b	b	b	b	-	-	b	a	b	-	-	b	b	-	a	a	a	b	b	a	b	b	b	b	b	b	b	b
lg4	mk1560	223.048	4	69404005	69404005	a	a	a	a	a	a	a	-	-	-	-	a	b	b	-	a	b	b	b	b	-	-	b	a	b	b	b	b	b	-	a	a	a	b	b	a	b	b	b	b	b	b	b	-
lg4	mk1548	223.139	4	66532533	66532533	-	a	a	a	a	a	a	-	-	-	-	a	b	b	-	a	b	b	b	b	a	a	b	a	b	-	b	b	b	-	-	a	a	b	b	a	b	b	b	b	b	b	b	b
lg4	mk1559	224.572	4	69382413	69382413	a	a	a	a	a	a	a	-	-	-	-	a	b	b	b	-	b	b	b	b	-	-	b	a	b	b	b	b	b	-	a	a	a	b	b	a	b	b	b	b	b	b	b	b
lg4	mk1545	226.392	4	65655356	65655356	a	a	a	a	a	a	a	-	-	-	-	a	b	b	b	b	b	b	b	b	-	-	b	a	b	-	b	b	b	-	a	a	a	b	b	a	b	b	b	b	b	b	b	b
lg4	mk1540	226.552	4	62998033	62998033	a	a	a	-	a	-	a	a	-	-	-	a	b	b	b	b	b	b	b	-	-	-	b	a	b	-	b	b	b	-	a	a	a	b	b	a	b	b	b	-	b	b	b	b
lg4	mk1537	226.554	4	59002680	59002680	a	a	a	a	a	a	a	-	-	-	-	a	b	b	b	b	b	b	b	b	-	-	b	a	b	b	b	b	b	-	a	a	a	b	b	a	b	b	b	b	b	b	b	b
lg4	mk1550	226.611	4	68055682	68055682	a	a	a	a	a	a	a	-	-	-	-	a	b	b	b	b	b	b	b	b	b	-	b	a	b	-	b	b	b	-	a	a	a	b	b	a	b	b	b	b	b	b	b	b
lg4	mk1571	226.645	4	74883392	74883392	a	a	a	-	a	a	a	a	-	-	-	a	b	b	b	b	b	b	-	-	-	-	b	a	-	-	b	b	b	-	a	a	a	b	b	a	b	b	b	b	b	b	-	b
lg4	mk1558	226.729	4	69038008	69038008	a	a	a	a	a	a	-	-	-	-	-	a	b	-	-	b	b	b	b	-	-	-	b	a	b	-	b	-	b	-	a	a	a	b	b	a	b	b	b	b	b	b	b	-
lg4	mk1535	227.012	4	58838845	58838845	a	a	a	a	a	a	a	-	-	-	-	a	b	b	b	b	b	b	b	b	-	-	b	a	b	b	b	b	b	-	a	a	a	b	b	a	b	b	b	b	b	b	b	b
lg4	mk1512	227.668	4	47633283	47633283	a	a	a	a	a	a	a	-	-	-	b	a	b	b	-	b	b	b	b	b	-	-	b	a	b	-	b	b	b	-	a	a	a	b	b	a	b	b	b	b	b	b	b	b
lg4	mk1518	228.022	4	50651796	50651796	a	a	a	a	a	-	a	-	-	b	-	a	b	b	-	b	b	b	b	b	-	-	b	-	-	-	b	b	b	-	-	a	a	b	b	a	b	b	-	b	b	b	b	b
lg4	mk1556	228.255	4	68965240	68965240	a	-	a	-	a	a	a	-	-	-	-	-	b	b	-	b	b	b	b	b	-	-	-	a	-	a	b	b	b	a	a	a	a	b	b	-	b	b	b	b	b	b	b	b
lg4	mk1511	228.493	4	47632409	47632409	a	a	a	a	a	a	a	b	-	b	b	a	b	b	b	b	b	b	b	b	-	b	b	a	b	-	b	b	b	-	a	a	a	b	b	a	b	b	b	b	b	b	b	b
lg4	mk1542	229.292	4	63425664	63425664	a	a	a	a	a	a	a	-	-	-	-	a	b	b	b	-	b	b	b	b	-	b	b	a	b	-	b	b	-	-	a	a	a	b	b	a	b	b	b	b	b	b	b	b
lg4	mk1533	230.336	4	58343638	58343638	a	a	a	a	a	a	a	-	-	-	-	a	b	b	b	a	b	b	b	b	-	-	b	a	b	b	b	b	b	-	a	a	a	b	b	a	b	b	b	b	b	b	b	b
lg4	mk1575	230.348	4	75337158	75337158	a	a	a	a	a	a	a	a	-	-	-	a	b	b	b	a	b	b	-	-	-	-	b	a	b	-	b	b	b	-	a	a	a	b	b	a	b	b	b	b	b	b	b	b
lg4	mk1519	230.608	4	51507975	51507975	a	a	a	a	a	a	a	-	-	-	-	a	b	b	b	a	b	b	b	b	-	-	b	a	b	-	b	b	b	-	a	a	a	b	b	a	b	b	b	b	b	b	b	b
lg4	mk1624	230.822	4	80781903	80781903	a	a	-	-	a	a	a	a	-	-	-	-	b	b	-	a	b	b	b	-	-	-	b	a	b	-	b	b	b	-	a	a	a	b	b	-	b	b	b	b	b	b	b	b
lg4	mk1520	231.076	4	51675509	51675509	a	a	-	-	a	a	a	-	-	-	-	a	b	b	-	a	b	b	b	b	-	-	b	a	b	-	b	-	-	-	a	-	-	-	b	a	b	b	b	b	b	b	b	b
lg4	mk1588	231.225	4	75928869	75928869	a	a	a	a	a	a	a	a	-	-	-	a	-	b	b	a	b	b	-	-	-	-	b	a	b	b	b	b	b	-	a	-	a	b	b	a	b	b	b	b	b	b	b	b
lg4	mk1561	231.239	4	69930620	69930620	a	a	a	a	a	a	a	a	-	b	-	a	b	b	b	a	b	b	b	b	-	-	b	a	b	-	b	b	b	-	a	a	a	b	b	a	b	b	b	b	b	b	b	b
lg4	mk1582	231.253	4	75626206	75626206	a	a	-	a	a	a	a	a	-	-	-	a	b	b	b	a	b	b	-	-	-	-	b	a	b	b	b	b	b	-	a	a	a	b	b	-	b	b	b	b	b	b	-	b
lg4	mk1544	231.26	4	64774394	64774394	a	a	a	a	a	a	a	-	-	-	b	a	b	b	b	a	b	b	b	b	-	-	-	a	b	-	b	b	b	-	a	a	a	b	-	a	b	b	b	b	b	-	-	b
lg4	mk1526	232.092	4	55484768	55484768	a	a	a	a	a	a	-	-	-	-	-	-	b	-	b	a	b	b	b	-	-	-	b	-	-	-	b	b	b	-	a	a	a	-	-	-	b	b	b	b	b	-	b	b
lg4	mk1576	233.556	4	75378167	75378167	a	-	a	a	a	a	a	a	-	-	-	a	b	b	-	a	b	b	-	-	-	-	b	a	b	-	b	b	-	-	a	a	a	b	b	a	b	b	b	b	b	b	b	b
lg4	mk1589	233.657	4	76001232	76001232	a	a	a	a	a	a	a	a	-	-	-	a	b	b	b	a	b	b	-	-	-	-	b	a	b	b	b	b	b	-	a	a	a	b	b	a	b	b	b	b	b	b	b	b
lg4	mk1564	233.889	4	73086345	73086345	a	a	a	a	a	a	a	a	-	-	-	a	b	b	b	-	b	b	a	-	-	-	b	a	b	-	b	b	b	-	a	a	a	b	b	a	b	b	b	b	b	b	b	b
lg4	mk1586	234.36	4	75790518	75790518	a	-	a	a	a	-	a	a	-	-	-	-	b	-	b	-	b	b	-	a	-	-	b	a	-	-	b	b	b	-	a	a	a	b	-	a	b	b	b	b	b	-	b	b
lg4	mk1539	235.233	4	62998020	62998020	a	a	a	-	a	-	a	a	-	-	-	a	b	b	b	b	b	b	b	-	-	-	b	a	b	-	b	b	b	-	a	a	a	b	b	a	b	b	b	-	b	b	b	b
lg4	mk1536	235.402	4	58867248	58867248	a	a	-	-	a	a	-	-	-	-	-	a	b	b	b	b	b	b	b	b	-	-	b	a	b	b	b	b	b	-	a	a	a	b	b	a	b	b	b	b	b	b	b	b
lg4	mk1538	235.717	4	62997964	62997964	a	a	a	-	-	-	a	a	-	-	-	a	b	b	b	b	b	b	b	-	-	-	b	a	b	-	b	b	b	-	a	a	a	b	b	a	b	b	b	-	b	b	b	b
lg4	mk1541	236.38	4	63227870	63227870	a	a	a	a	a	a	a	a	-	-	-	a	b	b	b	b	b	b	b	b	-	-	b	a	b	b	b	b	b	-	a	a	a	b	b	a	b	b	b	b	b	b	-	b
lg4	mk1554	237.24	4	68075624	68075624	a	a	a	a	a	a	a	-	-	a	a	a	b	b	b	b	b	b	b	b	a	a	b	a	b	-	b	b	b	a	a	a	a	b	b	a	b	b	b	b	b	b	-	b
lg4	mk1552	237.24	4	68075575	68075575	a	a	a	a	a	a	a	-	-	a	a	a	b	b	b	b	b	b	b	b	a	a	b	a	b	-	b	b	b	a	a	a	a	b	b	a	b	b	b	b	b	b	-	b
lg4	mk1553	237.242	4	68075597	68075597	a	a	a	a	a	a	a	a	a	a	a	a	b	b	b	b	b	b	b	b	a	a	b	a	b	-	b	b	b	a	a	a	a	b	b	a	b	b	b	b	b	b	-	b
lg4	mk1555	237.242	4	68075635	68075635	a	a	a	a	a	a	a	-	-	a	a	a	b	b	b	b	b	b	b	b	a	a	b	a	b	-	b	b	b	a	a	a	a	b	b	a	b	b	b	b	b	b	-	b
lg4	mk1551	237.242	4	68075383	68075383	a	a	a	a	a	a	a	a	a	a	-	a	b	b	b	b	b	b	b	b	a	a	b	a	b	a	b	b	b	-	a	a	a	b	b	a	b	b	b	b	b	b	-	b
lg4	mk1549	237.595	4	67926759	67926759	a	a	a	a	a	a	a	-	-	-	-	a	b	b	b	-	b	b	b	b	-	-	b	a	b	-	b	b	b	-	a	a	a	b	b	a	b	b	b	b	b	b	b	b
lg4	mk1581	238.011	4	75617584	75617584	a	-	a	a	a	a	a	a	-	-	-	a	b	b	b	a	b	b	-	-	-	-	b	a	b	b	b	b	b	-	a	a	a	b	b	a	b	b	b	b	b	b	b	b
lg4	mk1584	238.825	4	75661099	75661099	a	a	a	a	a	a	a	a	-	-	-	a	b	b	b	a	b	b	-	-	-	-	b	a	b	b	b	b	b	-	a	a	a	b	b	a	b	b	b	b	b	b	b	b
lg4	mk1587	239.395	4	75861213	75861213	a	a	a	-	a	a	a	a	a	-	-	a	b	b	b	a	b	b	-	-	-	-	b	a	b	b	b	b	b	-	a	a	a	b	b	a	b	b	b	b	b	b	b	b
lg4	mk1543	239.887	4	64774342	64774342	a	a	a	a	a	a	a	-	-	-	b	a	b	b	b	a	b	b	b	b	-	-	-	a	b	-	b	b	b	-	a	-	a	b	-	a	b	b	b	b	b	-	-	b
lg4	mk1646	240.115	4	82220754	82220754	a	a	a	a	a	a	a	a	-	-	-	a	b	b	b	a	b	b	-	-	-	-	b	a	b	-	b	b	b	-	a	a	a	b	b	a	b	b	b	b	b	b	b	b
lg4	mk1524	240.272	4	55156885	55156885	a	a	a	a	a	a	a	-	-	-	-	a	b	b	b	a	b	b	b	b	-	-	b	a	b	-	b	b	b	-	a	a	a	b	b	a	b	b	b	b	b	b	b	b
lg4	mk1570	240.461	4	73349066	73349066	a	a	a	-	a	a	a	a	-	-	-	-	b	b	-	a	b	b	-	-	-	a	b	a	b	-	b	b	b	-	a	a	a	b	b	a	b	b	b	b	b	b	-	b
lg4	mk1573	240.549	4	75328929	75328929	a	a	a	a	a	a	a	a	-	-	-	a	b	b	b	a	b	b	-	-	-	-	b	a	b	-	b	b	b	-	a	a	a	b	b	a	b	b	b	b	b	b	b	b
lg4	mk1532	240.564	4	58333985	58333985	a	a	a	a	a	a	a	-	-	-	-	a	b	b	b	a	b	b	b	b	-	-	b	a	b	b	b	b	b	-	a	a	a	b	b	a	b	b	b	b	b	b	b	b
lg4	mk1585	240.571	4	75661207	75661207	a	a	a	a	a	a	a	a	-	-	-	a	b	b	b	a	b	b	-	-	-	-	b	a	b	b	b	b	b	-	a	a	a	b	b	a	b	b	b	b	b	b	b	b
lg4	mk1528	240.578	4	57617036	57617036	a	a	a	a	a	a	a	-	-	-	-	a	b	b	b	a	b	b	b	b	-	-	b	a	b	-	b	b	b	-	a	a	a	b	b	a	b	b	b	b	b	b	b	b
lg4	mk1513	240.71	4	48161742	48161742	a	a	a	a	a	a	a	-	-	-	-	a	b	b	b	a	b	b	b	b	-	-	b	a	b	-	b	b	b	a	a	a	a	b	b	a	b	b	b	b	b	b	b	b
lg4	mk1626	241.591	4	80781984	80781984	a	a	-	-	a	a	a	a	-	-	-	-	b	b	-	a	b	b	b	-	-	-	b	a	b	-	b	b	b	-	a	a	a	b	b	-	b	b	b	b	b	b	b	b
lg4	mk1692	241.865	4	94425539	94425539	a	a	a	a	a	a	a	a	-	-	-	a	b	b	b	a	b	b	-	-	-	-	-	a	b	-	b	b	b	b	a	a	a	b	b	a	b	b	b	b	b	b	b	b
lg4	mk1601	241.879	4	76984702	76984702	a	a	a	a	a	a	-	a	-	-	-	a	-	b	-	a	b	b	-	-	-	-	b	a	b	a	b	b	b	-	a	a	a	b	b	-	b	b	b	b	b	-	b	b
lg4	mk1625	241.891	4	80781955	80781955	a	a	-	-	a	a	a	a	-	-	-	-	b	b	-	a	b	b	b	-	-	-	b	a	b	-	b	b	b	-	a	a	a	b	b	-	b	b	b	b	b	b	b	b
lg4	mk1621	241.908	4	80747406	80747406	a	a	a	a	a	a	a	a	-	-	-	a	b	b	-	a	b	b	-	-	-	-	b	a	b	-	b	b	b	-	a	a	a	b	b	a	b	-	b	b	b	b	b	b
lg4	mk1655	241.939	4	85023344	85023344	a	a	a	a	a	-	a	a	-	-	-	-	b	b	b	a	b	b	-	-	-	-	b	a	b	-	b	b	b	-	a	a	a	b	b	a	b	b	b	b	b	b	b	b
lg4	mk1612	241.951	4	78112836	78112836	a	a	a	a	a	a	a	a	-	-	b	a	b	b	b	a	b	b	-	-	-	-	b	a	b	-	b	b	b	-	a	a	a	b	b	a	b	b	b	b	b	b	b	b
lg4	mk1685	242.07	4	89512872	89512872	a	a	a	a	a	a	a	a	-	b	-	a	b	b	b	a	b	b	-	-	-	-	-	a	b	-	b	b	b	-	a	a	a	b	b	a	b	b	b	b	b	b	b	b
lg4	mk1765	242.494	4	132247332	132247332	a	-	a	-	a	a	a	a	-	-	-	a	b	b	-	-	b	b	-	-	-	-	-	a	b	b	b	b	b	-	a	a	a	b	b	a	b	b	b	b	b	b	b	b
lg4	mk1740	242.705	4	125112325	125112325	a	a	a	a	a	a	a	a	-	-	-	a	b	b	b	b	b	b	-	-	-	-	-	a	b	-	b	b	b	-	a	a	a	b	b	a	b	b	b	b	b	b	b	b
lg4	mk1684	242.741	4	89215973	89215973	a	a	a	a	a	a	a	a	-	-	-	a	b	b	b	b	b	b	-	-	-	-	a	a	b	-	b	b	b	-	a	a	a	b	-	a	b	b	b	b	b	b	b	b
lg4	mk1761	243.235	4	131565348	131565348	a	a	a	a	a	a	a	a	-	-	-	a	b	b	b	b	-	b	-	-	-	-	-	a	b	b	b	b	b	-	a	a	a	b	b	a	b	b	b	b	b	b	b	b
lg4	mk1763	243.752	4	131815850	131815850	a	a	a	a	a	a	a	a	-	b	-	a	b	b	b	b	b	b	-	-	-	-	-	a	b	-	b	b	b	-	a	a	a	b	b	a	b	b	b	b	b	b	b	b
lg4	mk1762	243.92	4	131690017	131690017	a	a	a	a	a	a	a	-	-	-	b	a	b	b	b	b	b	b	-	-	-	-	-	a	b	b	b	b	b	-	a	a	a	b	b	a	b	b	b	b	b	b	b	b
lg4	mk1759	244.489	4	131460534	131460534	a	a	a	a	a	a	a	a	-	-	-	a	b	b	b	b	b	b	-	-	-	-	-	a	b	b	b	b	b	-	a	a	a	b	b	a	b	b	b	b	b	b	b	b
lg4	mk1731	245.061	4	124924066	124924066	a	a	a	a	a	a	a	a	-	-	-	a	b	b	b	b	b	b	-	-	-	-	-	a	b	-	b	b	b	-	a	a	a	b	b	a	b	b	b	b	b	b	b	b
lg4	mk1757	245.924	4	131460340	131460340	a	a	a	a	a	a	a	a	-	-	-	a	b	b	b	-	b	b	-	-	-	-	-	a	b	b	b	b	b	-	a	a	a	b	b	a	b	b	b	b	b	b	b	b
lg4	mk1656	246.676	4	85144311	85144311	a	a	a	a	a	a	a	a	-	-	-	a	b	b	b	a	b	b	-	-	-	-	b	a	b	-	b	b	b	-	a	a	a	b	b	a	b	b	b	b	b	b	b	b
lg4	mk1595	246.676	4	76643093	76643093	a	a	a	a	a	a	a	a	-	-	-	a	b	b	b	a	b	b	-	-	-	-	b	a	b	b	b	b	b	-	a	a	a	b	b	a	b	b	b	b	b	b	b	b
lg4	mk1754	247.069	4	131280332	131280332	a	a	a	a	a	a	a	a	b	-	-	a	b	b	b	-	b	b	-	-	-	-	-	a	b	b	b	b	b	-	a	a	a	b	b	a	b	b	b	b	b	b	b	b
lg4	mk1645	247.512	4	82134539	82134539	a	a	a	a	a	a	a	a	-	-	-	a	b	b	b	a	b	b	-	-	-	-	b	a	b	-	b	b	b	-	a	a	a	b	b	a	b	b	b	b	b	b	b	b
lg4	mk1681	247.514	4	89020128	89020128	a	a	a	-	a	a	a	a	-	-	-	a	b	b	b	a	b	b	-	-	-	-	-	a	b	-	b	b	-	-	a	a	a	b	b	a	b	b	-	b	b	b	b	-
lg4	mk1619	247.519	4	80688060	80688060	a	a	a	a	a	a	a	a	-	-	-	a	b	b	b	a	b	b	-	-	-	a	b	a	b	-	b	b	b	-	a	a	-	b	-	a	b	b	b	b	b	b	b	b
lg4	mk1639	247.524	4	81991550	81991550	a	a	a	a	a	a	a	a	-	-	-	a	b	b	b	a	b	b	-	-	-	-	b	a	b	-	b	b	b	-	a	a	a	b	b	a	b	b	b	b	b	b	b	b
lg4	mk1638	248.077	4	81991088	81991088	-	a	a	-	a	a	a	a	-	-	-	a	b	b	-	a	b	b	b	-	-	a	b	a	b	-	b	b	b	-	a	a	a	b	b	-	b	b	b	b	b	-	b	b
lg4	mk1598	248.724	4	76769782	76769782	a	a	a	-	a	a	a	a	b	-	-	a	b	b	-	a	b	b	-	-	-	-	b	a	b	b	-	b	b	b	a	-	a	b	b	a	b	b	b	b	b	b	b	-
lg4	mk1657	249.296	4	85188073	85188073	a	-	a	a	-	a	a	a	-	-	-	a	b	b	b	a	b	b	b	b	-	-	b	a	b	b	b	b	b	-	a	-	a	-	b	-	b	b	b	b	b	b	b	b
lg4	mk1607	249.955	4	77844884	77844884	a	a	a	a	a	a	a	a	-	-	-	a	b	b	-	-	b	b	-	-	-	-	b	a	b	b	b	b	b	-	a	a	a	b	b	a	b	b	b	b	b	b	b	b
lg4	mk1700	249.976	4	94909567	94909567	a	a	a	a	a	a	-	a	-	-	-	a	b	b	-	a	b	b	-	-	-	-	-	a	b	-	b	b	b	-	a	a	a	-	b	a	b	b	b	b	b	-	-	-
lg4	mk1733	250.324	4	125039865	125039865	a	a	a	a	a	a	a	a	-	-	-	a	b	b	b	-	b	b	-	-	-	-	-	a	b	-	b	b	b	-	a	a	a	b	b	a	b	b	b	b	b	b	b	b
lg4	mk1769	251.494	4	135853769	135853769	a	a	a	a	a	a	a	a	-	b	b	a	b	-	-	b	b	b	-	-	-	-	a	a	b	b	b	b	b	-	a	a	a	b	b	a	b	b	b	b	b	b	b	b
lg4	mk1770	251.502	4	136099112	136099112	a	a	a	a	a	a	a	a	-	-	-	a	b	b	-	b	b	b	-	-	-	-	-	a	b	b	b	b	b	-	a	a	a	b	b	a	b	b	b	b	b	b	b	b
lg4	mk1771	251.502	4	136184466	136184466	a	a	a	a	a	a	a	a	-	-	-	a	b	b	b	b	b	b	-	-	-	-	a	a	b	b	b	b	b	-	a	a	a	b	b	a	b	b	b	b	b	b	b	b
lg4	mk1766	252.236	4	132294337	132294337	a	a	a	-	a	a	a	a	-	b	-	-	-	b	-	b	b	b	-	-	-	-	-	a	-	-	b	-	b	-	-	a	a	b	b	a	b	b	b	b	b	-	b	b
lg4	mk1739	252.604	4	125112270	125112270	a	a	a	a	a	a	a	a	-	-	-	a	b	b	b	-	b	b	-	-	-	-	-	a	b	-	-	b	b	-	a	a	a	b	b	a	b	-	b	b	b	b	b	b
lg4	mk1635	253.354	4	81987147	81987147	a	a	a	a	a	a	a	a	-	-	-	a	b	b	b	a	b	b	-	-	-	-	b	a	b	-	b	b	b	-	a	a	a	b	b	a	b	b	b	b	b	-	b	b
lg4	mk1659	253.446	4	85239708	85239708	a	a	a	a	a	a	a	a	-	-	-	a	b	b	b	a	b	b	-	-	-	-	b	a	b	b	b	b	b	-	a	a	a	b	b	a	b	b	b	b	b	b	b	b
lg4	mk1730	253.697	4	124694047	124694047	a	a	a	a	a	-	a	a	-	-	-	a	b	b	b	a	b	b	-	-	-	-	-	a	b	-	-	b	b	-	a	a	a	b	-	a	b	b	b	b	b	-	b	b
lg4	mk1509	255.829	4	39807519	39807519	a	a	-	a	a	a	b	b	-	-	-	a	b	b	b	a	b	b	b	b	-	b	b	a	b	-	b	b	b	-	a	a	a	b	b	a	b	b	b	b	b	b	-	b
lg4	mk1510	255.836	4	40156853	40156853	a	a	a	a	a	a	b	b	-	-	-	a	b	b	b	a	b	b	b	b	-	-	b	a	b	b	b	-	b	-	a	a	a	b	b	a	b	b	b	b	b	b	-	b
lg4	mk1531	257.113	4	58323149	58323149	a	a	-	a	a	a	-	-	-	-	-	a	b	b	b	a	b	b	b	b	-	-	b	a	b	b	b	b	b	-	a	a	a	b	b	a	b	b	b	b	b	b	b	b
lg4	mk1580	257.258	4	75617442	75617442	a	-	a	a	a	a	a	a	-	-	-	a	b	b	b	a	b	b	-	-	-	-	b	a	b	b	b	b	b	-	a	a	a	b	b	a	b	b	b	b	b	b	b	b
lg4	mk1521	257.274	4	51675595	51675595	a	-	-	-	a	a	a	-	-	-	-	a	b	b	-	a	b	b	b	b	-	-	b	-	b	-	b	-	-	-	a	-	-	-	b	a	b	b	b	b	b	b	b	b
lg4	mk1517	257.313	4	48601589	48601589	a	a	a	a	a	a	a	-	-	-	-	a	b	b	b	a	b	b	b	b	-	-	b	a	b	-	b	b	b	-	a	a	a	b	b	a	b	b	b	b	b	b	b	b
lg4	mk1529	257.373	4	57618571	57618571	a	a	a	a	a	a	a	-	a	b	-	a	b	b	b	a	b	b	b	b	-	-	b	a	b	-	b	b	b	-	a	a	a	b	b	a	b	b	b	b	b	b	b	b
lg4	mk1562	257.44	4	70002292	70002292	a	a	a	a	a	a	a	a	-	-	-	a	b	b	b	a	b	b	b	b	-	-	b	a	b	-	b	b	b	-	a	a	a	b	b	a	b	b	b	b	b	b	b	b
lg4	mk1569	258.171	4	73320425	73320425	a	a	a	a	a	a	a	a	-	-	-	a	b	b	b	a	b	b	-	-	-	-	b	a	b	-	b	b	b	-	a	a	a	b	b	a	b	b	b	b	b	b	b	b
lg4	mk1568	258.363	4	73316697	73316697	a	a	-	a	a	a	a	-	-	-	b	a	b	b	-	a	b	b	a	b	b	-	b	a	-	-	b	b	b	-	a	a	a	b	b	a	b	b	b	b	b	b	b	b
lg4	mk1578	258.705	4	75378216	75378216	a	a	a	a	a	a	a	a	-	-	-	a	b	b	-	a	b	b	-	-	-	-	b	a	b	-	b	b	-	-	a	a	a	b	b	a	b	b	b	b	b	b	b	b
lg4	mk1583	259.062	4	75646436	75646436	a	a	a	a	a	a	a	a	-	-	a	a	b	b	-	a	b	b	-	-	-	-	b	a	b	b	b	b	b	-	a	a	a	b	b	a	b	b	b	b	b	b	b	b
lg4	mk1527	259.163	4	56845883	56845883	a	a	a	a	a	a	a	-	-	-	-	a	b	b	b	a	b	b	b	b	-	-	b	a	b	-	b	b	b	-	a	a	a	b	b	a	b	b	b	b	b	b	b	b
lg4	mk1577	259.18	4	75378190	75378190	a	a	a	a	a	a	a	a	-	-	-	a	b	b	-	a	b	b	-	-	-	-	b	a	b	-	b	b	-	-	a	a	a	b	b	a	b	b	b	b	b	b	b	b
lg4	mk1566	259.266	4	73233113	73233113	a	a	a	a	a	a	a	a	-	-	-	a	b	b	b	a	b	b	-	-	-	-	b	a	b	-	b	b	b	-	a	a	a	b	b	a	b	b	b	b	b	b	b	b
lg4	mk1514	259.458	4	48161759	48161759	a	a	a	a	a	a	a	-	-	-	-	a	b	b	b	-	b	b	b	b	-	-	b	a	b	-	b	b	b	a	a	a	a	b	b	a	b	b	b	b	b	b	b	b
lg4	mk1599	260.407	4	76982930	76982930	a	a	a	a	a	a	a	a	-	-	-	a	b	b	b	a	b	b	-	-	-	-	b	a	b	-	b	b	b	-	a	a	a	b	b	a	b	b	b	b	b	b	b	b
lg4	mk1737	260.56	4	125101883	125101883	a	a	a	a	a	a	a	a	b	-	-	a	b	b	b	a	b	b	-	-	-	-	-	a	-	-	b	b	b	-	a	a	a	b	b	a	b	b	b	b	b	b	b	b
lg4	mk1604	260.569	4	77109860	77109860	a	a	a	a	a	a	a	a	-	-	-	a	b	-	-	a	b	b	-	-	-	-	b	a	b	-	b	b	b	-	a	a	a	b	b	a	b	b	b	b	b	b	b	b
lg4	mk1734	260.78	4	125039913	125039913	a	a	a	a	a	a	a	a	-	-	-	a	b	b	b	-	b	b	-	-	-	-	-	a	b	-	b	b	b	-	a	a	a	b	b	a	b	b	b	b	b	b	b	b
lg4	mk1741	261.041	4	125204648	125204648	a	a	a	-	a	a	a	a	-	-	-	a	b	b	b	a	b	b	a	-	-	-	a	a	-	-	b	b	b	-	a	a	a	b	b	-	b	-	b	b	b	b	b	b
lg4	mk1661	261.163	4	86484240	86484240	a	a	a	a	a	a	a	a	-	-	-	a	b	b	b	a	b	b	-	-	-	-	-	a	b	-	b	b	b	-	a	a	a	b	b	a	b	b	b	b	b	b	b	b
lg4	mk1743	261.262	4	125204690	125204690	a	a	a	-	a	a	a	a	-	-	-	a	b	b	b	-	b	b	-	-	-	-	-	a	-	-	b	b	b	-	a	a	a	b	b	a	b	-	b	b	b	b	b	b
lg4	mk1611	261.4	4	78112662	78112662	a	a	a	a	a	a	a	a	-	-	b	a	b	b	b	a	b	b	-	-	-	-	b	a	b	-	b	b	b	-	a	a	a	b	b	a	b	b	b	b	b	b	b	b
lg4	mk1694	261.403	4	94835156	94835156	a	a	a	a	a	a	a	a	-	-	-	a	b	b	b	a	b	b	-	-	-	-	-	a	b	-	b	b	b	-	a	a	a	b	b	a	b	b	b	b	b	b	b	b
lg4	mk1683	261.422	4	89195364	89195364	a	a	a	a	a	a	a	a	-	-	-	a	b	b	b	a	b	b	-	-	-	-	-	a	b	-	b	b	b	-	a	a	a	b	b	a	b	b	-	b	b	b	b	b
lg4	mk1609	261.508	4	77844982	77844982	a	-	a	a	a	a	a	a	-	-	-	a	b	b	b	-	b	b	-	-	-	-	b	a	b	b	b	b	b	-	a	a	a	b	b	a	b	b	b	b	b	-	b	b
lg4	mk1516	262.532	4	48371923	48371923	a	-	a	-	a	a	a	-	-	-	-	a	b	b	b	a	b	b	b	b	-	-	b	a	b	-	b	b	b	-	a	a	a	b	b	a	b	b	b	b	b	b	b	b
lg4	mk1563	263.341	4	71504406	71504406	a	a	a	a	a	a	a	a	-	-	-	a	b	b	b	a	b	b	b	b	-	-	b	a	b	-	b	b	b	-	a	a	a	b	b	a	b	b	b	b	b	b	b	b
lg4	mk1547	263.841	4	66532519	66532519	-	a	a	a	a	a	a	-	-	-	-	a	b	b	-	a	b	b	b	b	a	a	b	a	b	-	b	b	b	-	a	a	a	b	b	a	b	b	b	b	b	b	b	b
lg4	mk1546	263.903	4	66532392	66532392	a	a	a	a	a	a	a	-	-	a	-	a	b	b	-	a	b	b	-	b	a	a	b	a	b	a	b	b	b	a	a	a	a	b	b	a	b	b	b	b	b	b	b	b
lg4	mk1567	264.057	4	73246610	73246610	a	a	a	a	a	a	a	a	-	-	-	a	-	-	b	-	b	-	-	-	-	-	b	a	b	-	b	b	b	-	-	a	a	b	b	a	b	b	b	b	b	b	-	-
lg4	mk1931	269.476	4	231134107	231134107	a	a	a	a	a	a	a	-	-	b	b	-	b	b	b	-	-	-	b	b	-	-	-	a	b	a	b	b	b	-	a	a	a	-	-	a	b	b	b	b	b	-	a	a
lg4	mk1504	275.101	4	35832813	35832813	a	a	a	a	a	a	b	b	b	-	-	a	b	b	b	a	b	b	b	b	-	-	a	a	b	-	b	b	b	-	a	a	a	b	b	a	b	b	b	b	b	b	b	b
lg4	mk1491	278.634	4	29889859	29889859	a	a	a	a	a	a	b	b	b	-	-	a	b	b	b	a	b	b	b	b	-	-	a	a	b	-	b	b	b	-	a	a	a	b	b	a	b	b	b	b	b	b	b	b
lg4	mk1488	278.879	4	28042212	28042212	-	-	a	a	a	a	b	b	b	-	-	a	b	b	b	a	b	b	b	b	-	-	a	a	b	-	b	b	b	-	a	a	a	b	b	a	b	b	b	b	b	b	b	b
lg4	mk1487	279.524	4	26523653	26523653	-	-	a	-	a	a	b	b	b	-	-	-	b	b	-	a	-	b	b	b	-	-	a	a	b	b	b	b	b	-	a	a	a	b	-	a	b	b	b	b	b	b	b	b
lg4	mk1484	280.467	4	24932470	24932470	b	-	a	a	a	a	b	b	b	-	-	a	b	b	b	a	b	b	b	b	-	-	a	a	b	b	b	b	b	-	a	a	a	b	b	a	b	b	b	b	b	b	b	b
lg4	mk1486	280.565	4	24971611	24971611	b	-	a	a	a	a	b	b	b	-	-	a	b	b	-	a	b	b	b	b	-	-	a	a	b	b	b	b	b	-	a	a	a	b	b	a	b	b	b	b	b	b	b	b
lg4	mk1482	280.565	4	24928623	24928623	b	-	-	a	a	a	b	b	b	-	-	-	b	b	-	-	b	b	b	b	-	b	a	a	b	b	b	b	b	-	a	a	-	b	b	a	b	b	b	b	b	b	b	-
lg4	mk1485	280.565	4	24946591	24946591	b	-	a	a	a	a	b	b	b	-	-	a	b	b	b	a	b	b	b	b	-	-	a	a	b	-	b	b	b	-	a	a	a	b	b	a	b	b	b	b	b	b	b	b
lg4	mk1483	280.599	4	24932436	24932436	b	-	a	a	a	a	b	b	b	-	-	a	b	b	b	a	b	b	b	b	-	-	a	a	b	b	b	b	b	-	a	a	a	b	b	a	b	b	b	b	b	b	b	b
lg4	mk1489	283.783	4	29555493	29555493	a	a	a	a	a	a	b	b	-	-	-	a	b	b	b	a	b	b	b	b	-	-	a	a	b	-	b	b	b	-	a	a	-	b	b	-	b	b	-	b	b	b	b	b
lg4	mk1490	284.659	4	29880437	29880437	a	a	a	a	a	a	b	b	b	a	-	a	b	b	b	a	b	b	b	b	-	-	a	a	b	-	b	b	b	-	a	a	a	b	b	a	b	b	b	b	b	b	b	b
lg4	mk1492	285.512	4	29896421	29896421	a	a	a	a	a	a	b	b	b	-	-	a	b	b	-	-	b	b	b	b	-	-	a	a	b	-	b	b	b	-	a	a	a	b	b	a	b	b	b	b	b	b	b	b
lg4	mk1493	289.03	4	30978634	30978634	a	a	a	a	a	a	b	b	b	-	-	a	b	b	b	b	b	b	b	b	-	-	a	a	b	-	b	b	b	-	a	a	a	b	b	-	b	b	b	b	b	b	b	b
lg4	mk1497	289.045	4	31003125	31003125	a	a	a	a	a	a	b	b	b	-	-	a	b	b	b	b	b	b	b	b	-	-	a	a	b	-	b	b	b	-	a	a	a	b	b	-	b	b	b	b	b	-	b	b
lg4	mk1495	289.052	4	31002780	31002780	a	a	a	a	a	a	b	b	b	b	-	a	-	b	b	b	b	b	b	b	-	-	a	a	b	-	b	b	b	a	a	a	a	b	b	-	b	b	b	b	b	b	b	b
lg4	mk1494	289.052	4	31002775	31002775	a	a	a	a	a	a	b	b	b	b	-	a	-	b	b	b	b	b	b	b	-	-	a	a	b	-	b	b	b	a	a	a	a	b	b	-	b	b	b	b	b	b	b	b
lg4	mk1498	289.052	4	31084670	31084670	a	a	a	a	a	-	b	b	b	-	-	a	b	b	b	b	b	b	b	b	-	-	a	a	b	-	b	b	b	-	a	a	a	b	b	-	b	b	b	b	b	b	b	b
lg4	mk1499	289.052	4	31084734	31084734	a	a	a	a	a	a	b	b	b	-	-	a	b	b	b	b	b	b	b	b	-	-	a	a	b	-	b	b	b	-	a	a	a	b	b	-	b	b	b	b	b	b	b	b
lg4	mk1496	289.052	4	31003074	31003074	a	a	a	a	a	a	b	b	b	-	-	a	b	b	b	b	b	b	b	b	-	-	a	a	b	-	b	b	b	-	a	a	a	b	b	-	b	b	b	b	b	b	b	b
lg4	mk1500	289.814	4	31164939	31164939	a	a	a	a	a	a	b	b	b	-	-	a	b	b	b	-	b	b	b	-	-	-	a	a	b	-	b	b	b	-	a	a	a	b	b	a	b	b	b	b	b	b	b	b
lg4	mk1503	291.84	4	35418631	35418631	a	a	a	a	a	a	b	b	b	-	-	a	b	b	b	b	b	b	b	b	-	-	a	a	b	b	b	b	b	-	a	a	a	b	b	a	b	b	b	b	b	b	b	b
lg4	mk1502	295.9	4	31801460	31801460	a	a	b	-	a	a	b	b	b	-	-	a	b	b	b	-	b	b	b	b	-	-	a	a	b	b	b	b	b	b	a	a	b	b	-	a	b	b	b	b	b	b	b	b
lg4	mk1506	298.624	4	38262890	38262890	a	a	b	b	a	a	b	b	-	-	-	a	b	b	b	b	b	b	b	b	-	-	a	a	b	b	b	b	b	b	a	a	b	b	b	-	b	b	b	b	b	b	-	b
lg4	mk1507	299.39	4	38267908	38267908	a	a	b	b	a	a	b	b	-	-	-	a	b	b	b	-	b	b	b	b	-	-	a	a	b	b	b	b	b	b	a	a	b	b	b	-	b	b	b	b	b	b	-	b
lg4	mk1508	300.035	4	38393156	38393156	a	a	b	b	a	a	b	b	b	-	-	a	b	b	b	a	b	b	b	b	-	-	a	a	b	-	b	b	b	b	a	a	b	b	b	-	b	b	-	b	b	b	-	b
lg4	mk1505	300.038	4	38212584	38212584	a	a	b	b	a	a	b	b	b	-	-	a	b	-	b	a	b	b	b	b	-	-	a	a	b	-	b	b	b	b	a	a	b	b	b	-	b	b	b	b	b	b	-	b
lg4	mk1501	303.159	4	31377689	31377689	a	a	b	b	a	a	b	b	b	-	-	-	b	b	b	a	b	b	b	b	-	-	-	a	b	b	b	-	-	b	a	a	-	b	b	-	b	-	b	b	b	b	b	-
lg4	mk1480	311.367	4	20168153	20168153	b	b	b	b	a	-	b	b	b	-	-	a	b	b	b	b	b	b	b	b	b	b	a	a	b	b	b	b	b	b	a	a	b	b	b	-	-	a	a	a	b	b	b	b
lg4	mk1481	315.664	4	23870737	23870737	b	b	a	a	a	a	b	b	b	-	b	a	b	b	b	a	b	b	b	-	b	b	a	a	b	-	b	b	b	-	a	a	-	b	b	a	-	a	a	a	b	b	b	b
lg5	mk2391	0	5	221517655	221517655	b	b	b	b	b	b	b	b	-	-	b	a	b	a	a	a	b	a	a	a	-	-	a	-	a	-	a	b	b	-	-	a	b	b	-	b	a	a	a	a	-	b	b	b
lg5	mk2390	1.933	5	221517546	221517546	b	b	b	b	b	b	-	b	-	-	-	b	b	a	-	a	b	a	a	a	-	-	a	-	a	-	a	b	b	-	-	-	b	b	b	b	a	a	a	a	b	b	b	b
lg5	mk2403	3.201	5	223396735	223396735	b	b	b	b	b	b	b	b	-	-	b	b	b	a	a	b	b	a	a	a	-	-	b	-	a	-	a	b	b	a	-	a	b	b	b	b	a	a	a	a	b	b	b	b
lg5	mk2409	3.209	5	223820502	223820502	b	b	-	-	-	-	b	b	-	-	b	b	b	a	a	b	b	a	a	a	-	-	b	-	a	-	a	b	b	a	-	a	b	b	b	b	a	a	a	a	b	b	b	b
lg5	mk2400	3.212	5	223396524	223396524	b	b	b	b	b	b	b	b	-	-	b	b	b	a	a	b	b	a	a	a	-	-	b	-	a	-	a	b	b	a	-	a	b	b	b	b	a	a	a	a	b	b	b	b
lg5	mk2408	5.154	5	223820469	223820469	b	b	-	-	-	-	b	b	-	-	b	b	b	a	a	b	b	a	a	a	-	-	b	-	a	-	a	b	b	a	-	a	b	b	b	b	a	a	a	a	b	b	b	b
lg5	mk2395	7.364	5	222692181	222692181	b	b	a	a	a	a	b	b	b	-	b	b	b	a	a	b	b	a	a	a	-	-	b	-	a	a	a	b	b	a	-	a	b	b	b	-	a	a	a	a	b	b	b	b
lg5	mk2398	7.378	5	223002115	223002115	b	b	a	a	a	a	b	b	-	-	b	b	b	a	a	b	b	a	-	a	-	-	b	-	a	-	a	b	b	a	-	a	b	b	b	b	a	a	a	a	b	b	b	b
lg5	mk2397	7.403	5	222834436	222834436	b	b	a	a	a	a	b	b	-	-	b	-	b	a	a	b	b	a	a	a	-	-	b	-	a	-	a	b	b	a	-	a	b	b	b	b	a	a	a	a	b	b	b	b
lg5	mk2407	9.064	5	223718208	223718208	b	b	-	-	-	-	b	b	-	-	b	b	b	a	a	b	b	a	a	a	-	-	b	-	a	-	a	b	b	a	-	a	b	b	b	b	a	a	a	a	b	b	b	b
lg5	mk2404	10.938	5	223396738	223396738	b	b	b	b	b	b	b	b	-	-	b	b	b	a	a	b	b	a	a	a	-	-	b	-	a	-	a	b	b	a	-	a	b	b	b	b	a	a	a	a	b	b	b	b
lg5	mk2406	13.02	5	223718139	223718139	b	b	-	-	-	-	b	b	-	-	b	b	b	a	a	b	b	a	a	a	-	-	b	-	a	-	a	b	b	a	-	a	b	b	b	b	a	a	a	a	b	b	b	b
lg5	mk2402	14.805	5	223396562	223396562	b	b	a	a	a	a	b	b	-	-	b	b	b	a	a	b	b	a	a	a	-	-	b	-	a	-	a	b	b	a	-	a	b	b	b	b	a	a	a	a	b	b	b	b
lg5	mk2401	14.805	5	223396532	223396532	b	b	a	a	a	a	b	b	-	-	b	b	b	a	a	b	b	a	a	a	-	-	b	-	a	-	a	b	b	a	-	a	b	b	b	b	a	a	a	a	b	b	b	b
lg5	mk2405	15.149	5	223430859	223430859	b	b	-	-	-	-	b	b	-	-	b	b	b	a	a	b	b	a	a	a	-	-	b	-	a	-	a	b	b	a	-	a	b	b	b	b	a	a	a	a	b	b	b	b
lg5	mk2396	16.166	5	222756171	222756171	b	b	a	a	a	a	b	b	-	-	b	b	b	a	a	b	b	a	a	a	-	-	b	-	a	-	a	b	b	a	-	a	b	b	b	b	a	a	a	a	b	b	b	b
lg5	mk2393	16.196	5	222064394	222064394	b	b	a	a	a	a	b	b	-	-	b	-	-	a	-	b	b	a	-	a	-	-	b	-	a	a	a	b	b	-	-	a	b	b	b	b	a	a	a	a	b	b	b	b
lg5	mk2392	16.535	5	222064385	222064385	b	b	a	a	a	a	b	b	a	-	b	-	-	a	-	b	b	a	-	a	-	-	b	-	a	a	a	b	b	-	-	a	b	b	b	b	a	a	a	a	b	b	b	b
lg5	mk2394	16.807	5	222447788	222447788	b	b	-	-	-	-	-	b	-	-	b	-	b	a	-	-	b	a	a	a	-	a	b	-	a	a	a	b	b	a	-	a	b	b	-	b	a	a	a	a	b	b	b	b
lg5	mk2410	17.797	5	223853285	223853285	b	b	-	-	-	-	b	b	-	-	b	b	b	a	a	a	b	a	a	a	-	-	b	-	a	a	a	b	b	a	-	a	b	b	b	b	a	a	a	a	b	b	b	b
lg5	mk2399	17.877	5	223231211	223231211	b	b	a	a	a	a	b	b	-	-	b	b	-	a	a	a	b	a	a	a	-	-	b	-	a	a	a	b	b	a	-	a	b	b	b	b	a	a	a	a	b	b	b	b
lg5	mk2388	19.547	5	221353093	221353093	b	b	a	a	a	-	b	b	-	-	b	b	-	b	-	a	b	a	a	a	-	-	a	-	a	a	a	b	b	a	-	b	b	b	b	b	a	a	a	a	b	b	b	-
lg5	mk2389	23.943	5	221365086	221365086	b	b	-	-	-	-	b	-	-	-	b	a	-	b	a	a	b	a	a	a	-	-	a	-	a	a	a	b	b	b	b	b	b	b	-	b	a	a	a	a	b	b	b	b
lg5	mk2387	31.035	5	220766292	220766292	b	b	a	a	a	a	b	b	-	-	b	a	b	b	a	b	b	a	a	a	-	-	a	b	a	-	a	b	b	a	a	a	-	b	-	b	a	a	a	a	b	b	b	b
lg5	mk2386	35.572	5	220262285	220262285	b	b	a	a	a	a	b	b	-	a	b	a	b	b	a	b	b	a	b	b	a	a	a	b	a	-	a	b	b	a	a	a	a	a	a	b	a	a	a	a	b	b	b	b
lg5	mk2385	41.371	5	219482621	219482621	b	b	-	-	a	a	b	b	-	b	b	-	b	b	a	a	b	a	b	b	-	-	a	b	-	a	a	b	b	a	a	a	b	a	a	b	-	a	a	-	b	-	b	b
lg5	mk2384	59.7	5	217870273	217870273	a	b	a	a	a	a	b	b	b	-	b	a	a	a	b	a	b	a	b	b	a	-	a	b	a	b	b	b	b	a	b	b	b	a	a	b	a	a	a	a	-	a	b	b
lg5	mk2383	70.791	5	215561340	215561340	-	b	a	a	a	a	a	a	a	-	b	a	a	a	b	b	-	a	-	b	a	a	a	b	a	-	b	b	b	-	b	b	b	a	a	b	a	a	a	a	a	a	b	b
lg5	mk2382	70.815	5	215561297	215561297	-	b	a	a	a	a	a	a	a	-	b	a	a	a	b	b	-	a	-	b	a	a	a	b	a	-	b	b	b	-	b	b	b	a	a	b	a	a	a	a	a	a	b	b
lg5	mk2379	71.621	5	214517377	214517377	-	b	-	-	a	-	-	-	a	-	b	a	a	a	b	-	b	-	b	b	a	a	a	b	a	-	b	b	b	-	b	b	b	a	a	b	a	a	a	a	a	a	b	b
lg5	mk2375	73.971	5	213286822	213286822	b	b	a	a	a	-	a	a	a	-	b	a	a	a	b	a	b	a	b	b	a	a	a	b	a	-	b	b	b	-	b	b	b	a	a	b	a	a	a	a	a	a	a	a
lg5	mk2380	76.465	5	214517445	214517445	-	b	-	-	a	-	-	-	a	-	b	a	a	a	b	-	b	-	b	b	a	a	a	b	a	-	b	b	b	-	b	b	b	a	a	b	a	a	a	a	a	a	b	b
lg5	mk2377	76.995	5	213915361	213915361	-	b	b	b	a	-	a	a	a	-	b	a	a	a	b	a	b	a	b	b	a	a	a	b	a	-	b	b	b	-	b	b	b	a	a	b	a	a	a	a	a	a	b	b
lg5	mk2376	76.995	5	213915350	213915350	-	b	b	b	a	-	a	a	a	-	b	a	a	a	b	a	b	a	b	b	a	a	a	b	a	-	b	b	b	-	b	b	b	a	a	b	a	a	a	a	a	a	b	b
lg5	mk2378	78.511	5	214517288	214517288	-	b	-	-	a	-	-	-	a	-	b	a	a	a	b	-	b	-	b	b	a	a	a	b	a	-	b	b	b	-	b	b	b	a	a	b	a	a	a	a	a	a	b	b
lg5	mk2381	80.723	5	214756797	214756797	-	b	b	b	a	-	b	b	a	-	-	a	a	a	b	b	b	b	b	b	a	a	a	b	a	-	b	b	b	-	b	b	b	a	a	b	a	a	a	a	a	a	b	b
lg5	mk2374	85.578	5	212492365	212492365	b	b	b	b	b	b	b	b	a	b	b	a	a	a	b	b	b	b	b	-	a	a	a	b	a	b	b	b	b	b	b	b	b	a	a	b	a	a	a	a	a	a	a	a
lg5	mk2366	94.239	5	207479560	207479560	a	a	b	b	-	a	b	b	a	-	b	-	a	a	a	a	b	b	b	b	a	a	a	b	b	-	b	a	a	-	b	b	b	a	a	a	a	a	a	a	a	a	a	a
lg5	mk2373	99.556	5	209669041	209669041	a	-	a	a	b	-	-	a	a	-	b	a	a	a	-	a	b	a	b	b	a	a	a	a	-	-	b	-	a	-	b	b	b	a	a	a	a	a	a	a	a	a	a	a
lg5	mk2372	100.521	5	208261852	208261852	a	a	a	a	-	-	a	a	a	-	b	-	a	a	a	a	b	a	b	b	a	a	a	a	b	-	b	-	a	-	b	b	b	a	a	a	a	a	a	a	a	a	a	a
lg5	mk2371	101.42	5	208125569	208125569	a	a	a	a	-	-	a	a	a	-	b	-	a	a	a	a	b	a	b	b	a	a	a	a	b	-	b	-	a	-	b	b	b	a	a	a	a	a	a	a	a	a	a	a
lg5	mk2370	101.42	5	208125415	208125415	a	a	a	a	-	-	a	a	a	-	b	-	a	a	a	a	b	a	b	b	a	a	a	a	b	-	b	-	a	b	b	b	b	a	a	a	-	a	a	a	a	a	a	a
lg5	mk2368	101.438	5	208092811	208092811	a	a	a	a	-	-	a	a	a	-	b	-	a	a	a	a	b	a	b	b	a	a	a	a	b	-	b	-	a	b	b	b	b	a	a	a	a	a	a	a	a	a	a	a
lg5	mk2367	101.452	5	208087549	208087549	a	a	a	a	-	-	a	a	a	-	b	-	a	a	a	a	b	a	b	b	a	a	a	a	b	-	b	-	a	b	b	b	b	a	a	a	a	a	a	a	a	a	a	a
lg5	mk2369	101.474	5	208092855	208092855	a	a	a	a	-	-	a	a	a	-	b	-	a	a	a	a	b	a	b	b	a	a	a	a	b	-	b	-	a	b	b	b	b	a	a	a	a	a	a	a	a	a	a	a
lg5	mk2365	103.959	5	206548820	206548820	a	a	b	a	-	-	a	a	a	-	b	-	a	a	a	a	b	a	b	b	a	a	a	a	b	b	b	a	a	-	b	b	b	a	a	a	a	a	a	a	a	a	a	a
lg5	mk2352	109.032	5	196754726	196754726	a	a	b	b	a	-	a	a	a	-	b	b	a	a	-	b	b	a	b	b	a	a	a	a	-	-	b	a	a	-	a	a	-	a	a	a	a	a	a	a	-	a	a	a
lg5	mk2343	110.222	5	193774769	193774769	a	a	b	-	a	a	a	a	a	-	b	b	a	-	-	a	b	a	b	b	-	a	a	a	-	-	b	a	a	-	a	a	b	a	-	a	-	a	a	a	b	a	a	a
lg5	mk2345	111.128	5	194381513	194381513	a	a	b	b	a	a	a	a	a	-	b	b	a	a	b	a	b	a	b	b	-	a	a	a	-	b	b	a	a	-	a	a	b	a	a	a	a	a	a	a	-	a	a	a
lg5	mk2344	111.153	5	194381493	194381493	a	a	b	b	a	a	a	a	a	-	b	b	a	a	b	a	b	a	b	b	-	a	a	a	-	b	b	a	a	-	a	a	b	a	a	a	a	a	a	a	-	a	a	a
lg5	mk2346	113.003	5	194868881	194868881	a	a	b	b	a	-	a	a	a	-	b	b	a	a	-	b	b	a	-	-	a	a	a	a	-	-	b	a	-	-	a	a	b	a	a	-	a	a	a	a	-	a	a	a
lg5	mk2351	114.239	5	196754691	196754691	a	a	b	b	a	-	a	a	a	-	b	b	a	a	-	b	b	a	b	b	a	a	a	a	-	-	b	a	a	-	a	a	-	a	a	a	a	a	a	a	-	a	a	a
lg5	mk2350	115.361	5	196754562	196754562	a	a	b	b	a	-	a	a	a	-	b	b	a	a	b	b	b	a	b	b	a	a	a	a	-	a	b	a	a	-	a	a	b	a	a	a	a	a	a	a	-	a	a	a
lg5	mk2353	115.995	5	197266858	197266858	a	a	b	-	a	a	-	-	a	-	b	b	a	a	-	-	b	-	b	b	a	a	a	-	b	-	b	a	a	b	a	a	b	a	a	a	a	a	a	a	b	a	a	a
lg5	mk2349	117.378	5	196478705	196478705	a	a	b	b	a	-	a	a	a	-	b	b	a	a	-	b	b	a	b	b	a	a	a	a	-	b	b	a	-	-	a	a	b	a	a	a	a	a	a	a	-	a	a	a
lg5	mk2356	121.631	5	198811858	198811858	a	a	b	a	a	-	a	a	a	-	b	b	a	a	b	b	b	a	b	b	a	a	a	a	-	b	b	a	a	-	a	a	b	a	a	a	a	a	a	a	a	a	a	a
lg5	mk2357	121.738	5	198811917	198811917	a	a	b	a	a	-	-	a	a	-	b	b	a	a	b	b	b	a	b	b	a	a	a	a	-	b	b	a	a	-	a	a	b	a	a	a	a	a	a	a	a	a	a	a
lg5	mk2358	121.791	5	198811927	198811927	a	a	b	a	a	-	a	a	a	-	b	b	a	a	b	b	b	a	b	b	a	a	a	a	-	b	b	a	a	-	a	a	b	a	a	a	a	a	a	a	a	a	a	a
lg5	mk2359	121.871	5	198812017	198812017	a	a	b	a	a	-	a	a	a	a	b	b	a	a	b	b	b	a	b	b	a	a	a	a	-	b	b	a	a	-	a	a	b	a	a	a	a	a	a	a	a	a	a	a
lg5	mk2354	121.881	5	198811827	198811827	a	a	b	a	a	-	-	a	a	a	b	b	a	a	b	b	b	a	b	b	a	a	a	a	-	b	b	a	a	-	a	a	b	a	a	a	a	a	a	a	a	a	a	a
lg5	mk2355	121.899	5	198811852	198811852	a	a	b	a	a	-	a	a	a	-	b	b	a	a	b	b	b	a	b	b	a	a	a	a	-	b	b	a	a	-	a	a	b	a	a	a	a	a	a	a	a	a	a	a
lg5	mk2360	122.008	5	198835532	198835532	a	a	b	a	a	-	a	a	a	-	b	b	a	a	b	b	b	a	b	b	a	a	a	a	-	b	b	a	a	-	a	a	b	a	a	a	a	a	a	a	a	a	a	a
lg5	mk2363	123.738	5	199837331	199837331	a	a	b	a	a	-	a	a	a	-	b	b	a	a	b	b	b	a	b	b	a	a	a	a	-	-	b	a	a	-	a	a	b	a	a	a	a	a	a	a	a	a	a	a
lg5	mk2348	130.784	5	196414866	196414866	a	a	b	-	a	a	-	-	a	-	b	b	a	a	b	a	b	-	b	b	a	a	a	-	-	-	b	a	a	-	a	a	b	a	a	a	a	a	a	a	-	a	a	a
lg5	mk2364	132.22	5	202980497	202980497	a	a	b	a	a	-	b	b	a	-	b	b	a	a	b	a	b	b	b	b	a	a	a	b	b	-	b	a	a	-	a	a	b	a	a	a	a	a	a	a	a	a	a	a
lg5	mk2361	133.692	5	199726614	199726614	a	a	b	a	a	-	-	-	a	-	b	b	a	a	b	b	b	-	b	b	a	a	a	-	-	b	b	a	a	-	a	a	b	a	a	a	a	a	a	a	a	a	a	a
lg5	mk2362	134.095	5	199837320	199837320	a	a	b	a	a	-	b	b	a	-	b	b	a	a	b	b	b	b	b	b	a	a	a	b	-	-	b	a	a	-	a	a	b	a	a	a	a	a	a	a	a	a	a	a
lg5	mk2347	135.561	5	194875254	194875254	a	a	b	b	a	a	b	b	a	-	b	-	a	a	b	b	b	b	b	b	-	a	a	b	-	b	b	a	a	-	a	a	-	a	a	a	a	a	a	a	-	a	a	a
lg5	mk2342	137.206	5	193496603	193496603	a	a	b	b	a	a	b	b	a	a	b	b	a	a	b	a	b	b	b	b	-	a	a	b	-	b	b	a	-	-	a	a	b	a	a	a	a	a	a	a	b	a	a	a
lg5	mk2329	151.007	5	180145308	180145308	a	a	b	b	b	b	b	b	a	-	b	b	a	a	-	a	b	a	b	b	a	a	a	b	-	b	b	a	-	b	a	a	b	a	a	b	-	a	b	b	b	-	a	a
lg5	mk2327	160.12	5	179631079	179631079	a	a	b	a	a	a	a	a	a	-	b	b	a	a	b	a	b	a	b	b	a	a	a	b	-	b	b	a	a	b	a	a	a	a	a	a	-	a	-	b	b	-	a	a
lg5	mk2328	162.036	5	180145174	180145174	a	a	b	a	a	a	a	a	a	-	b	b	a	a	-	a	b	a	b	b	a	a	a	b	-	-	b	a	a	-	a	a	a	a	a	a	-	a	b	b	b	-	a	a
lg5	mk2330	163.33	5	181267722	181267722	a	a	b	a	a	a	a	a	a	-	b	b	a	a	b	-	b	a	b	b	-	a	a	b	-	-	b	a	a	-	a	a	a	a	a	a	-	a	-	-	b	-	a	a
lg5	mk2333	163.687	5	182214836	182214836	a	a	b	b	a	a	a	a	a	-	b	b	a	a	b	a	b	a	b	b	-	a	a	b	-	b	b	a	a	-	a	a	a	a	a	a	-	a	-	-	b	-	a	a
lg5	mk2334	164.903	5	182677692	182677692	a	a	b	b	a	a	a	a	a	-	b	b	a	a	b	-	b	a	b	b	-	a	a	b	-	-	b	a	a	-	a	a	a	a	-	a	-	a	-	b	b	b	a	a
lg5	mk2331	167.09	5	181877797	181877797	a	-	b	b	a	a	a	a	a	-	b	b	a	a	b	b	b	a	b	b	-	a	a	b	-	-	b	a	-	-	a	a	a	a	a	a	-	a	-	-	b	-	a	a
lg5	mk2332	167.101	5	181877878	181877878	a	-	b	b	a	a	a	a	a	-	b	b	a	a	b	b	b	a	b	b	-	a	a	b	-	-	b	a	-	-	a	a	a	a	a	a	-	a	-	-	b	-	a	a
lg5	mk2335	168.457	5	183236284	183236284	a	a	b	a	a	a	a	a	a	-	b	b	a	a	b	a	b	a	b	b	a	a	a	b	-	b	b	a	a	-	a	a	b	a	a	a	-	a	-	-	b	-	a	a
lg5	mk2336	171.594	5	187135486	187135486	a	a	b	a	a	a	a	a	a	-	b	b	a	a	b	a	b	a	b	b	-	a	a	a	-	-	b	a	a	-	a	a	b	a	a	a	-	a	b	-	b	-	a	a
lg5	mk2340	172.702	5	189473244	189473244	a	a	b	a	a	a	a	a	a	-	b	b	a	a	b	a	b	a	b	b	-	a	a	a	-	b	b	a	a	-	a	a	b	-	-	a	a	a	a	a	b	-	a	a
lg5	mk2341	173.272	5	190293079	190293079	-	a	b	b	a	a	a	a	a	-	-	b	a	a	b	-	b	a	b	b	-	-	a	a	-	b	b	a	a	-	a	a	b	a	-	a	a	a	a	a	b	-	a	a
lg5	mk2338	174.778	5	188403625	188403625	a	a	b	b	a	a	a	a	a	-	b	b	a	a	b	a	b	a	b	b	-	a	a	a	-	-	b	a	a	-	a	a	b	a	a	a	a	a	a	a	b	-	a	a
lg5	mk2337	174.943	5	188402802	188402802	a	a	b	b	a	a	a	-	a	-	b	b	a	a	b	a	b	a	b	b	-	a	a	a	b	-	b	a	a	-	a	a	b	a	a	a	a	a	a	a	b	-	a	a
lg5	mk2339	175.039	5	188472087	188472087	a	a	b	b	a	a	a	a	a	-	b	b	a	a	b	a	b	a	b	b	-	a	a	a	-	b	b	a	a	-	a	a	b	a	a	a	a	a	a	a	b	-	a	a
lg5	mk2324	185.122	5	171265976	171265976	b	b	b	b	a	a	a	-	a	-	b	b	a	a	b	a	b	a	b	-	-	-	a	b	-	b	b	a	a	-	a	a	b	a	a	a	-	a	b	b	b	b	b	b
lg5	mk2323	185.139	5	171265969	171265969	b	b	b	b	-	a	a	-	a	-	b	b	a	a	b	a	b	a	b	-	-	-	a	b	-	-	b	a	a	-	a	a	b	a	a	a	-	a	b	b	b	b	b	b
lg5	mk2320	187.085	5	170040555	170040555	b	b	b	-	-	-	a	a	-	-	b	b	-	a	-	a	-	a	-	-	-	-	a	b	-	a	a	a	a	-	a	a	b	a	a	b	-	-	b	-	b	b	b	-
lg5	mk2319	187.169	5	170040549	170040549	b	b	b	a	-	-	a	a	-	-	b	b	a	a	-	a	-	a	-	-	-	-	a	b	-	a	a	a	a	-	a	a	b	a	a	b	-	-	b	-	b	b	b	-
lg5	mk2318	187.203	5	170040307	170040307	b	b	b	a	-	-	a	a	a	-	b	b	a	a	b	a	-	a	b	-	-	-	a	b	-	a	a	a	a	-	a	a	b	a	a	b	-	-	b	b	b	b	b	b
lg5	mk2326	190.231	5	175760813	175760813	b	b	b	a	a	a	a	a	a	-	-	b	a	a	b	a	b	a	b	-	-	-	a	b	-	-	b	a	-	b	a	a	a	a	a	a	-	a	-	b	b	-	b	-
lg5	mk2325	191.507	5	174488178	174488178	b	b	b	a	a	a	a	a	a	-	b	b	a	a	-	b	b	-	b	-	-	-	a	b	-	b	b	a	a	-	a	a	a	a	a	a	-	a	b	b	b	-	b	-
lg5	mk2309	195.755	5	167698593	167698593	b	b	-	a	a	a	a	a	a	-	b	b	a	a	b	b	-	a	b	-	-	-	a	a	-	a	a	a	a	-	a	a	b	a	a	b	-	-	b	b	b	b	b	b
lg5	mk2307	195.798	5	167698550	167698550	b	b	-	a	a	a	a	a	a	-	b	b	a	a	b	b	-	a	b	-	-	-	a	a	-	a	a	a	a	-	a	a	b	a	a	b	-	-	b	b	b	b	b	b
lg5	mk2308	195.812	5	167698558	167698558	b	b	-	a	a	a	a	a	a	-	b	b	a	a	b	b	-	a	b	-	-	-	a	a	-	a	a	a	a	-	a	a	b	a	a	b	-	-	b	b	b	b	b	b
lg5	mk2316	196.766	5	169063796	169063796	b	b	b	a	-	a	a	a	a	a	b	b	a	a	b	-	-	a	b	a	-	-	a	a	-	a	a	a	a	-	a	a	b	a	a	b	b	-	b	-	b	b	b	b
lg5	mk2312	197.735	5	168792633	168792633	b	b	b	-	-	-	a	a	a	-	-	b	a	a	-	-	-	a	b	-	-	-	a	a	-	a	a	a	a	-	a	a	b	a	a	b	-	a	b	b	b	b	b	-
lg5	mk2310	197.942	5	168787804	168787804	b	b	b	b	-	-	a	a	a	-	b	-	-	a	-	b	-	a	b	-	-	-	a	a	-	a	a	a	a	-	a	a	b	a	a	b	-	-	b	b	b	b	b	b
lg5	mk2311	198.375	5	168792574	168792574	b	b	b	-	-	-	a	a	a	-	-	b	a	a	-	-	-	a	b	-	-	-	a	a	-	a	a	a	a	-	a	a	b	a	a	b	-	a	b	b	b	b	b	-
lg5	mk2317	200.155	5	169131622	169131622	b	-	b	a	-	-	a	a	a	-	b	b	a	a	-	a	-	a	b	-	-	-	a	a	-	a	a	-	a	-	a	a	-	a	a	b	-	-	b	b	b	b	b	-
lg5	mk2287	203.085	5	164121602	164121602	b	b	-	-	a	a	a	a	a	-	b	b	a	a	b	a	-	a	b	-	a	-	a	-	-	a	a	a	a	-	a	a	b	a	a	b	b	b	b	b	b	b	b	b
lg5	mk2302	203.947	5	166628267	166628267	b	b	b	b	a	a	a	a	a	-	b	b	a	a	b	a	-	a	b	-	a	-	a	-	-	a	a	a	a	-	a	a	b	a	a	b	b	b	b	b	b	b	b	b
lg5	mk2281	204.078	5	159039158	159039158	b	b	b	b	a	a	a	a	a	a	b	-	a	a	b	a	-	a	b	-	a	-	a	-	-	-	a	a	a	-	a	a	b	a	a	b	b	b	b	b	b	b	b	b
lg5	mk2295	204.265	5	165101939	165101939	b	b	b	b	a	a	a	a	a	-	b	b	a	a	b	a	-	a	b	-	a	-	a	-	-	a	a	a	a	-	a	a	b	a	a	b	b	b	b	-	b	-	b	b
lg5	mk2285	204.433	5	162866061	162866061	b	b	b	b	a	a	a	a	a	a	-	b	a	a	b	a	-	a	b	-	a	-	a	-	-	a	a	a	-	-	a	a	b	a	a	b	b	b	b	b	b	-	b	b
lg5	mk2282	204.561	5	160081440	160081440	b	b	-	b	a	a	a	a	a	a	b	b	-	a	-	a	-	-	b	-	a	-	a	-	a	a	a	a	a	-	a	a	b	a	a	b	b	b	b	b	b	b	b	b
lg5	mk2306	204.688	5	167014841	167014841	b	b	b	b	a	a	a	a	a	-	b	b	a	a	-	a	-	a	b	a	a	-	a	-	-	a	a	a	-	-	a	a	b	a	a	b	b	b	b	b	b	b	b	b
lg5	mk2303	204.786	5	166636858	166636858	b	b	-	b	a	a	a	a	a	-	b	b	a	a	b	a	-	a	b	-	a	-	a	-	-	a	a	a	a	-	a	a	b	a	a	b	b	b	b	b	b	-	b	b
lg5	mk2284	205.005	5	162865971	162865971	b	b	b	b	a	a	a	a	a	a	b	b	a	a	b	a	-	a	b	-	a	-	a	-	-	a	a	a	a	-	a	a	b	a	a	b	b	b	b	b	b	-	b	b
lg5	mk2286	205.27	5	162993914	162993914	b	b	b	b	a	a	-	-	a	a	b	b	a	a	b	a	-	a	b	-	a	-	a	-	-	a	a	a	a	-	a	a	b	a	a	b	b	b	b	b	b	b	b	b
lg5	mk2300	205.294	5	166354367	166354367	b	b	b	b	a	a	a	a	a	-	b	b	a	a	b	a	-	a	b	-	a	-	a	-	-	a	a	a	a	-	a	a	b	a	a	b	b	b	b	b	b	b	b	b
lg5	mk2304	206.429	5	166703610	166703610	b	b	b	b	a	a	-	a	a	-	b	b	a	-	b	b	-	a	b	-	a	-	a	-	-	-	a	a	-	-	a	a	b	a	a	b	b	b	-	b	b	b	b	b
lg5	mk2305	206.797	5	166703784	166703784	b	b	b	b	a	a	-	a	a	-	b	b	a	-	b	b	-	a	b	-	a	-	a	-	-	-	a	a	-	-	a	a	b	a	a	b	b	b	-	b	b	b	b	b
lg5	mk2313	208.46	5	168835408	168835408	b	b	b	b	-	-	a	a	a	-	b	b	a	a	-	b	-	a	b	-	-	-	a	a	-	a	a	a	a	-	a	a	b	a	a	b	-	-	b	b	b	b	b	b
lg5	mk2314	208.622	5	168835576	168835576	b	b	b	b	-	-	a	a	a	-	b	b	a	a	b	b	-	a	b	-	-	-	a	a	-	a	a	a	a	-	a	a	b	a	a	b	-	-	b	b	b	b	b	b
lg5	mk2315	210.122	5	168845518	168845518	b	b	b	-	a	a	a	a	a	-	b	b	a	a	b	b	-	a	b	a	a	a	a	a	-	a	a	a	a	-	a	a	b	a	a	b	a	-	b	b	b	b	b	b
lg5	mk2321	212.722	5	171004978	171004978	b	b	-	-	-	-	a	-	-	a	-	b	a	a	b	a	b	-	b	-	-	-	a	b	-	-	b	a	a	-	a	a	b	a	a	b	a	b	b	-	b	b	b	b
lg5	mk2322	212.741	5	171005006	171005006	b	b	-	-	-	a	a	-	a	a	b	b	a	a	-	a	b	a	b	-	-	-	a	b	-	-	b	a	a	-	-	a	b	a	-	b	-	b	b	-	b	b	b	b
lg5	mk2290	215.47	5	164750445	164750445	b	b	b	b	a	a	a	a	a	-	b	b	a	a	b	a	-	a	b	-	a	-	a	-	-	a	a	a	a	-	a	a	b	a	a	b	b	b	b	b	b	b	b	b
lg5	mk2288	216.725	5	164341011	164341011	b	b	-	a	a	a	a	a	a	b	b	b	a	a	b	a	-	a	b	-	a	-	a	-	-	-	a	a	a	-	a	-	b	a	a	b	b	-	b	b	b	b	b	b
lg5	mk2289	218.424	5	164729914	164729914	b	b	b	b	a	a	a	a	a	-	b	b	a	a	-	a	-	a	b	-	a	-	a	-	-	a	a	a	a	-	a	a	b	a	a	b	b	b	b	b	b	b	b	b
lg5	mk2283	218.675	5	161248244	161248244	b	b	b	-	-	a	a	a	-	a	b	b	a	a	b	a	-	a	b	-	a	b	a	-	-	a	-	a	a	a	a	a	b	a	a	b	b	b	b	b	b	b	b	b
lg5	mk2292	218.675	5	164751663	164751663	b	b	b	b	a	a	a	a	a	-	b	b	a	a	-	a	-	-	b	-	a	-	a	-	-	a	a	a	a	-	a	a	b	a	a	b	b	b	b	b	b	b	b	b
lg5	mk2291	218.678	5	164751656	164751656	b	b	b	b	a	a	a	a	a	-	b	b	a	a	-	a	-	-	b	-	a	-	a	-	-	a	a	a	a	-	a	a	b	a	a	b	b	b	b	b	b	b	b	b
lg5	mk2293	218.68	5	164751668	164751668	b	b	b	b	a	a	a	a	a	-	b	b	a	a	-	a	-	-	b	-	a	-	a	-	-	a	a	a	a	-	a	a	b	a	a	b	b	b	b	b	b	b	b	b
lg5	mk2294	218.68	5	164751756	164751756	b	b	b	b	a	a	a	a	a	-	b	b	a	a	-	a	-	-	b	-	a	-	a	-	-	a	a	a	a	-	a	a	b	a	a	b	b	b	b	b	b	b	b	b
lg5	mk2296	219.375	5	166066248	166066248	b	b	b	b	a	a	a	a	a	-	b	b	a	a	b	b	-	a	b	-	a	-	a	-	-	a	a	a	a	-	a	a	b	a	a	b	b	b	b	-	-	b	b	b
lg5	mk2298	219.637	5	166161808	166161808	b	b	b	b	a	a	a	a	a	-	b	b	a	a	b	b	-	a	b	-	a	-	a	-	-	a	a	a	-	-	a	a	b	a	a	b	b	b	b	b	b	b	b	b
lg5	mk2299	219.672	5	166277086	166277086	-	b	-	-	a	a	a	a	-	-	-	b	a	a	b	b	-	a	b	-	a	-	a	-	-	a	a	a	a	-	a	-	b	a	a	b	b	b	b	b	b	-	b	b
lg5	mk2297	219.693	5	166161789	166161789	b	b	b	b	a	a	a	a	a	-	b	b	a	a	b	b	-	a	b	-	a	-	a	-	-	a	a	a	-	-	a	a	b	a	a	b	b	b	b	b	b	b	b	b
lg5	mk2301	219.801	5	166366690	166366690	b	b	b	b	a	a	a	a	-	-	b	b	a	a	-	b	-	-	b	-	a	-	a	-	-	a	a	a	a	-	a	a	-	a	a	b	b	b	b	b	b	b	b	-
lg5	mk2280	222.734	5	157054741	157054741	b	b	b	b	a	a	-	-	a	a	b	b	a	a	b	-	-	b	a	-	a	-	a	-	a	a	a	a	a	-	a	a	b	a	a	b	b	b	b	b	b	b	b	b
lg5	mk2279	223.019	5	156984247	156984247	b	b	b	b	a	a	b	b	a	a	b	b	a	a	b	-	-	b	-	-	a	-	a	-	-	a	a	a	a	-	a	a	b	a	a	b	b	b	b	b	b	b	b	b
lg5	mk2275	224.421	5	154939486	154939486	b	b	b	b	a	a	b	b	a	a	b	b	a	a	-	a	-	b	-	-	a	-	a	b	-	-	a	a	a	-	a	a	b	a	a	b	b	b	b	b	b	b	a	a
lg5	mk2276	224.439	5	154939706	154939706	b	b	b	b	a	a	b	b	a	a	b	b	a	a	b	a	-	b	-	-	a	-	a	b	-	-	a	a	a	-	a	a	b	a	a	b	b	b	b	b	b	b	a	a
lg5	mk2277	226.538	5	155638087	155638087	-	-	b	b	a	a	-	-	a	a	-	b	a	-	b	a	-	b	b	b	a	-	a	-	a	a	a	a	-	-	a	a	-	a	-	b	b	-	b	b	b	b	a	a
lg5	mk2278	226.89	5	155921090	155921090	b	b	b	b	a	a	a	a	a	-	b	b	a	a	b	a	-	b	-	-	a	-	a	b	-	a	a	a	-	-	a	a	b	a	a	b	b	b	b	b	b	b	a	a
lg5	mk2274	227.355	5	154793174	154793174	b	b	-	b	a	a	a	a	a	a	b	b	a	a	b	a	-	b	-	-	a	-	a	b	-	a	a	a	a	-	a	a	b	a	a	a	b	b	b	b	b	b	a	a
lg5	mk2272	227.372	5	154751455	154751455	b	-	-	b	a	a	a	a	a	a	-	b	a	a	b	a	-	b	-	-	a	-	a	b	-	a	a	a	a	-	a	a	b	a	a	a	b	b	b	b	-	b	a	a
lg5	mk2273	227.398	5	154774682	154774682	b	b	b	b	a	a	a	a	-	a	b	b	a	a	-	a	-	b	-	-	a	-	a	b	-	a	a	a	a	-	a	a	b	a	a	a	b	b	b	b	b	b	a	a
lg5	mk2269	229.329	5	153922921	153922921	b	b	b	b	a	a	-	-	-	-	b	b	a	a	-	a	-	b	-	-	a	-	a	b	-	a	a	a	a	-	a	a	b	a	a	a	b	b	b	b	b	b	a	a
lg5	mk2270	229.414	5	153922994	153922994	b	b	b	b	a	a	-	-	-	a	b	b	a	-	-	a	-	b	-	-	a	-	a	b	-	a	a	a	a	-	a	a	b	a	a	a	b	b	b	b	b	b	a	a
lg5	mk2268	230.459	5	153562678	153562678	b	b	b	b	a	a	a	a	a	a	b	b	a	a	b	-	-	b	-	-	a	-	a	b	-	b	a	a	a	-	a	a	b	a	a	a	b	b	b	b	b	b	a	a
lg5	mk2263	231.511	5	151058737	151058737	b	b	b	b	a	a	a	a	a	a	b	b	a	a	-	a	-	b	-	-	a	-	a	b	-	a	a	a	a	-	a	a	b	a	a	a	b	b	b	b	b	b	a	a
lg5	mk2271	231.611	5	154054312	154054312	b	b	b	b	a	a	a	a	a	a	b	b	a	a	b	a	-	b	-	a	a	-	a	-	-	a	a	a	a	-	a	a	b	a	a	a	b	b	b	b	b	b	a	a
lg5	mk2259	233.409	5	146166034	146166034	b	-	b	b	a	a	a	a	a	a	b	b	a	a	-	a	-	-	a	-	a	-	a	b	-	a	a	a	-	-	a	a	b	a	a	a	b	b	b	b	-	b	a	a
lg5	mk2163	235.089	5	96895695	96895695	b	b	-	b	a	a	a	a	a	a	b	b	a	a	b	a	-	b	a	-	a	-	a	b	b	b	a	a	b	-	a	a	b	a	a	a	b	b	-	b	b	b	a	a
lg5	mk2175	235.106	5	98555590	98555590	b	b	-	-	a	a	a	a	a	a	b	b	a	a	b	a	-	b	a	-	a	-	a	b	-	b	a	a	b	-	a	a	b	a	a	-	b	b	b	b	b	b	a	a
lg5	mk2188	235.106	5	103670669	103670669	b	b	-	-	a	a	a	a	a	a	b	b	a	a	b	a	-	b	a	-	a	b	a	b	-	b	a	-	b	-	a	a	b	a	a	a	b	-	b	b	b	b	a	a
lg5	mk2218	235.106	5	125999627	125999627	b	b	-	-	a	a	a	a	-	a	b	b	a	a	b	a	-	b	a	-	a	-	a	b	b	b	a	a	b	-	a	a	b	a	a	a	b	b	b	b	b	b	a	a
lg5	mk2183	235.156	5	99969809	99969809	b	b	-	-	a	a	a	a	a	a	b	b	a	a	b	a	-	b	a	-	a	-	a	b	b	b	a	a	b	-	a	a	b	a	a	a	b	b	b	b	b	b	a	a
lg5	mk2199	235.694	5	112050847	112050847	b	b	b	-	a	a	a	a	a	a	b	b	a	a	b	a	-	b	-	-	-	-	a	b	b	b	a	a	-	-	a	a	b	a	-	a	b	b	b	b	b	b	a	-
lg5	mk2105	236.127	5	93135166	93135166	b	b	-	-	a	a	-	a	a	a	b	b	a	a	b	a	-	b	-	-	a	-	a	b	b	b	a	a	b	a	a	a	b	a	a	a	b	b	b	b	b	b	a	a
lg5	mk2093	236.396	5	88085937	88085937	b	b	-	-	a	a	a	a	a	a	b	b	a	a	b	a	-	b	a	-	a	-	a	b	b	b	a	a	b	-	a	a	b	a	a	a	b	b	b	b	b	b	a	a
lg5	mk2119	236.564	5	93814610	93814610	b	b	-	-	a	a	a	a	a	a	b	b	a	a	b	a	-	b	-	-	a	b	a	b	b	b	a	a	-	-	a	a	b	a	a	a	b	b	b	b	b	b	a	a
lg5	mk2098	236.775	5	89511623	89511623	b	b	-	-	a	a	a	a	a	a	b	b	a	a	b	a	b	b	a	-	a	-	a	b	b	b	a	a	b	-	a	a	b	a	a	a	b	b	b	b	b	b	-	a
lg5	mk2138	236.791	5	95560742	95560742	b	b	-	-	a	a	a	a	a	a	b	b	a	a	b	-	-	b	a	-	a	-	a	b	b	b	a	a	b	-	a	a	b	a	a	a	b	b	b	b	b	b	a	a
lg5	mk2124	236.813	5	94476188	94476188	b	b	-	-	a	a	a	a	a	a	b	b	a	a	b	a	-	b	a	-	a	-	a	b	b	b	a	a	b	-	a	a	b	a	a	a	b	b	b	b	b	b	a	a
lg5	mk2120	237.535	5	94038747	94038747	b	b	-	-	a	a	-	-	a	a	b	b	a	a	b	-	-	b	a	-	a	-	a	b	b	b	a	a	b	-	a	a	b	a	a	a	b	b	b	b	b	b	a	a
lg5	mk2095	237.947	5	88324144	88324144	b	b	-	-	a	a	a	a	a	a	b	b	a	a	b	a	-	b	a	-	a	-	a	b	b	b	a	-	b	-	a	a	b	a	a	a	b	b	b	b	b	b	a	a
lg5	mk2094	238.311	5	88323948	88323948	b	b	-	-	a	a	a	a	a	a	b	b	a	a	b	a	-	b	a	-	a	-	a	b	b	b	a	-	b	-	a	a	b	a	a	a	b	b	b	b	b	b	a	a
lg5	mk2122	239.083	5	94327895	94327895	b	b	-	-	a	a	a	a	a	a	b	b	a	a	-	a	-	b	a	-	a	-	a	b	b	b	a	-	b	-	a	a	b	a	a	a	b	b	b	b	b	b	a	a
lg5	mk2139	239.086	5	95560972	95560972	b	b	-	-	a	a	a	a	a	a	b	b	a	a	b	-	-	b	a	-	a	-	a	b	-	b	a	a	b	-	a	a	b	a	a	a	b	b	b	b	b	b	a	a
lg5	mk2092	239.143	5	87881337	87881337	b	b	-	-	a	a	a	-	a	a	b	b	a	a	-	a	-	b	a	-	a	-	a	b	b	-	a	a	b	-	a	a	b	a	a	a	b	b	b	b	b	b	a	a
lg5	mk2149	240.342	5	95656704	95656704	b	b	-	b	a	-	-	b	a	a	b	b	a	a	b	-	-	b	a	-	a	b	a	b	b	-	a	-	b	-	a	a	b	a	-	-	b	b	b	b	b	b	a	-
lg5	mk2144	240.82	5	95653904	95653904	b	b	-	-	a	a	-	b	a	-	-	b	a	a	b	-	-	b	a	-	a	-	a	b	b	b	-	-	b	-	a	a	b	a	-	-	b	b	b	b	b	b	a	a
lg5	mk2146	241.188	5	95655435	95655435	-	-	-	-	-	a	-	b	a	a	b	-	-	a	b	-	-	b	-	-	a	-	-	b	b	b	a	a	b	-	a	a	b	a	a	a	b	-	b	b	b	b	a	a
lg5	mk2257	244.746	5	145728927	145728927	b	b	b	b	a	a	b	b	a	a	b	b	a	a	b	a	-	b	a	-	a	-	a	b	-	-	a	a	-	-	a	a	b	a	a	a	b	b	b	b	b	b	a	a
lg5	mk2260	246.519	5	147561269	147561269	b	b	b	b	a	a	b	b	a	a	b	b	a	a	b	-	-	b	-	-	a	-	a	b	-	a	a	a	-	-	a	a	b	a	a	a	b	-	b	-	b	-	a	a
lg5	mk2261	246.794	5	150752097	150752097	b	b	b	b	a	a	b	b	a	a	b	b	a	a	-	a	-	b	b	b	a	-	a	b	-	a	a	a	-	b	a	a	b	a	a	-	b	b	b	b	b	b	a	a
lg5	mk2262	247.13	5	150948220	150948220	b	b	b	b	-	-	b	-	-	a	b	b	a	a	-	-	-	b	-	-	a	-	a	b	-	a	a	a	a	-	a	a	b	a	a	-	b	b	b	b	b	b	a	a
lg5	mk2264	248.932	5	151657602	151657602	b	b	b	b	a	a	a	a	a	a	b	-	a	a	-	b	-	b	-	-	a	-	a	b	-	a	a	a	a	-	a	a	b	a	a	a	b	b	b	b	b	b	a	a
lg5	mk2267	248.96	5	151666531	151666531	b	b	b	b	a	a	a	a	a	-	b	b	a	a	b	b	-	-	-	b	-	-	a	b	-	-	a	a	a	-	a	a	b	a	a	a	b	b	b	b	b	b	a	a
lg5	mk2266	248.977	5	151666524	151666524	b	b	b	b	a	a	a	a	a	-	b	b	a	a	b	b	-	-	-	b	-	-	a	b	-	-	a	a	a	-	a	a	b	a	a	a	b	b	b	b	b	b	a	a
lg5	mk2265	248.99	5	151666520	151666520	b	b	b	b	a	a	a	a	a	-	b	b	a	a	b	b	-	-	-	b	-	-	a	b	-	-	a	a	a	-	a	a	b	a	a	a	b	b	b	b	b	b	a	a
lg5	mk2239	251.598	5	136220721	136220721	b	b	b	b	a	a	a	a	a	a	b	b	a	a	b	b	-	b	a	-	a	-	a	b	b	b	a	a	-	-	a	a	b	a	a	a	b	b	b	b	b	b	a	a
lg5	mk2235	251.636	5	135424918	135424918	b	b	b	b	a	a	a	a	a	a	b	b	a	a	b	b	-	b	a	-	a	-	a	b	b	b	a	a	b	-	a	a	b	a	a	a	b	b	b	b	b	b	a	a
lg5	mk2254	252.352	5	144027884	144027884	b	b	b	b	a	a	-	-	a	a	b	b	a	a	-	b	-	-	a	-	a	-	a	b	b	-	a	a	-	-	a	a	b	a	a	a	b	-	b	b	b	-	a	a
lg5	mk2233	253.556	5	134454798	134454798	b	b	b	b	a	a	a	a	a	a	b	b	a	a	-	b	-	b	a	-	a	-	a	b	b	b	a	a	-	-	a	a	b	a	a	a	b	b	b	b	b	b	a	a
lg5	mk2186	253.599	5	102966088	102966088	b	b	b	b	a	-	a	a	a	a	b	b	a	a	-	b	-	b	-	-	a	-	a	b	b	b	a	a	b	-	a	-	b	a	a	a	b	b	b	b	b	b	a	a
lg5	mk2234	253.638	5	134672937	134672937	b	b	b	b	a	a	a	a	a	a	b	b	a	a	b	b	-	b	a	-	a	-	a	b	b	b	a	a	-	-	a	a	b	a	a	a	b	b	b	b	b	b	a	a
lg5	mk2252	254.194	5	143725180	143725180	b	b	b	b	a	a	a	a	-	a	-	-	a	-	b	b	-	b	a	-	a	-	a	b	-	-	a	-	-	b	a	a	b	a	a	a	b	b	b	b	b	b	a	a
lg5	mk2251	254.726	5	143634496	143634496	b	b	b	b	a	a	a	a	a	a	b	b	a	a	b	b	-	b	a	-	a	-	a	b	-	-	a	a	-	-	a	a	b	a	a	a	b	b	b	b	b	b	a	a
lg5	mk2255	255.4	5	144124745	144124745	b	b	b	b	a	-	-	-	a	-	-	b	a	a	-	-	-	b	a	-	a	-	a	b	-	-	a	-	-	-	a	a	-	a	a	a	b	b	b	b	b	b	a	a
lg5	mk2253	255.951	5	144027867	144027867	b	b	b	b	a	a	-	-	a	a	b	b	a	a	-	b	-	-	a	-	-	-	a	b	b	-	a	a	-	-	a	a	b	a	a	a	b	-	b	b	b	-	a	a
lg5	mk2236	257.329	5	135552759	135552759	b	b	b	b	a	a	b	b	a	a	-	b	a	a	b	b	-	b	a	-	a	-	a	b	b	b	a	a	-	-	a	a	b	a	a	a	b	b	b	b	b	b	a	a
lg5	mk2258	257.365	5	145729117	145729117	b	b	b	b	a	a	b	b	a	a	b	b	a	a	b	b	-	b	a	-	a	-	a	b	-	-	a	a	-	-	a	a	b	a	a	a	b	b	b	-	b	-	a	a
lg5	mk2256	257.367	5	144728753	144728753	b	b	b	b	a	a	b	b	a	a	b	b	a	a	b	b	-	b	a	-	a	-	a	b	-	-	a	a	-	-	a	a	b	a	a	a	b	b	b	b	b	b	a	-
lg5	mk2237	258.045	5	135552761	135552761	b	b	b	b	a	a	b	b	a	a	-	b	a	a	b	b	-	b	a	-	a	-	a	b	b	b	a	a	-	-	a	a	b	a	a	a	b	b	b	b	b	b	a	a
lg5	mk2225	258.105	5	131235494	131235494	b	b	b	b	a	a	b	b	a	a	b	b	a	a	b	b	-	b	a	-	a	-	a	b	b	b	a	a	-	-	a	a	b	a	a	a	b	b	b	b	b	b	a	a
lg5	mk2222	258.198	5	128654201	128654201	b	b	b	b	a	a	b	b	a	a	b	b	a	a	b	b	-	b	a	-	a	-	a	b	b	b	a	a	b	-	a	a	b	a	a	a	b	b	b	b	b	b	a	a
lg5	mk2226	258.241	5	131451402	131451402	b	b	b	b	a	a	b	b	a	a	b	b	a	a	b	b	-	b	a	-	a	-	a	b	b	b	a	a	-	-	a	a	b	a	a	a	-	b	b	b	b	-	a	a
lg5	mk2176	258.335	5	99071087	99071087	b	b	b	b	a	a	b	b	a	a	b	b	a	a	b	b	-	b	a	-	a	-	a	b	b	b	a	a	b	-	a	a	b	a	a	a	b	b	b	b	b	b	a	a
lg5	mk2227	258.414	5	131451411	131451411	b	b	b	b	a	a	b	b	a	a	b	b	a	a	b	b	-	b	a	-	a	-	a	b	b	b	a	a	-	-	a	a	b	a	a	a	-	b	b	b	b	-	a	a
lg5	mk2223	258.487	5	128676009	128676009	b	b	b	b	a	a	b	b	a	a	b	b	a	a	b	b	-	b	a	-	a	-	a	b	b	b	a	a	b	-	a	a	b	a	a	a	b	b	b	b	b	b	a	a
lg5	mk2159	258.521	5	96368602	96368602	b	b	b	b	a	a	b	b	-	a	b	b	a	a	b	b	-	b	a	-	a	a	a	b	b	-	a	-	b	-	a	a	b	a	-	a	b	b	b	b	b	b	a	a
lg5	mk2180	258.903	5	99688917	99688917	b	b	b	b	a	a	b	b	a	a	b	b	a	a	b	b	-	b	a	-	a	-	a	b	b	b	a	a	b	-	a	a	b	a	a	a	b	b	b	b	b	b	a	a
lg5	mk2241	259.161	5	141236309	141236309	b	b	b	b	a	a	b	b	a	a	b	b	a	a	b	-	-	b	a	-	a	-	a	b	-	b	a	a	-	-	a	a	b	a	a	a	b	b	b	b	b	b	a	a
lg5	mk2238	259.202	5	135552980	135552980	b	b	b	b	a	a	b	b	a	a	-	b	a	a	-	b	-	b	a	-	a	-	a	b	b	b	a	a	-	-	a	a	b	a	a	a	b	b	b	b	b	b	a	a
lg5	mk2185	259.204	5	101499348	101499348	b	b	-	b	a	a	b	b	a	a	-	-	a	a	-	b	-	b	a	-	a	-	-	b	b	b	a	a	b	-	a	a	b	a	a	-	b	b	b	b	b	b	a	-
lg5	mk2248	259.259	5	141517287	141517287	b	b	b	b	a	a	b	b	a	a	b	b	a	a	b	b	-	b	a	-	a	-	a	b	-	b	a	a	-	-	a	a	b	a	a	a	b	b	b	b	b	b	a	a
lg5	mk2121	259.914	5	94263799	94263799	b	b	-	b	a	a	b	b	a	a	b	b	a	a	b	b	-	b	a	-	a	-	a	b	b	b	a	a	b	-	a	a	b	a	a	a	b	b	b	b	b	b	a	a
lg5	mk2126	260.183	5	94603968	94603968	b	b	b	b	a	a	b	b	-	a	b	b	a	a	b	b	-	b	a	-	a	-	-	b	b	b	a	a	b	-	a	a	b	a	a	a	b	b	b	b	b	b	a	a
lg5	mk2099	260.434	5	90507111	90507111	b	b	b	b	a	a	b	b	a	a	b	b	a	a	b	b	-	b	a	-	a	-	a	b	b	b	a	a	b	-	a	a	b	a	a	a	b	b	b	b	b	b	a	a
lg5	mk2145	262.692	5	95654575	95654575	b	-	-	b	a	a	-	-	a	a	b	b	a	a	b	-	-	b	a	b	a	-	a	-	b	b	a	a	-	-	a	a	b	a	a	a	-	-	b	b	b	b	a	a
lg5	mk2114	264.816	5	93417006	93417006	b	b	b	b	a	a	a	a	a	a	b	b	a	a	b	a	-	b	a	-	a	-	a	b	b	b	a	a	b	-	a	a	b	a	-	a	b	b	b	b	b	b	a	a
lg5	mk2111	264.863	5	93407801	93407801	b	b	b	b	a	a	a	a	-	a	b	b	a	a	-	a	-	b	-	b	a	-	a	b	b	b	a	a	b	-	a	a	-	a	a	a	b	b	b	b	b	b	a	-
lg5	mk2110	264.981	5	93393437	93393437	b	b	b	b	a	a	a	a	a	a	b	b	a	a	b	a	-	b	a	-	a	-	a	b	b	b	a	a	b	-	a	a	b	a	a	a	b	b	b	b	b	b	a	a
lg5	mk2108	265.023	5	93190796	93190796	b	b	b	b	a	a	a	a	a	a	b	b	a	a	b	a	-	-	a	-	a	-	a	b	b	-	a	a	b	-	a	a	b	-	a	a	b	b	b	b	b	b	a	a
lg5	mk2116	265.053	5	93664050	93664050	b	b	b	b	a	a	a	a	a	a	b	b	a	a	b	a	-	b	a	-	a	-	a	b	b	b	a	a	b	-	a	a	b	a	a	a	b	b	b	b	b	b	a	a
lg5	mk2117	265.077	5	93664051	93664051	b	b	b	b	a	a	a	a	a	a	b	b	a	a	b	a	-	b	a	-	a	-	a	b	b	b	a	a	b	-	a	a	b	a	a	a	b	b	b	b	b	b	a	a
lg5	mk2103	265.296	5	93081721	93081721	b	b	b	b	a	a	a	a	a	a	b	b	a	a	b	a	-	b	a	-	a	-	a	b	b	b	a	a	b	-	a	a	b	a	a	a	b	b	b	b	b	b	a	a
lg5	mk2096	266.112	5	89508565	89508565	b	b	-	-	a	a	a	a	a	a	b	b	a	a	b	a	-	b	a	-	a	-	a	b	b	b	a	a	b	-	a	a	b	a	a	a	b	b	b	b	b	b	a	a
lg5	mk2193	266.319	5	109444578	109444578	b	b	-	-	a	a	a	a	a	a	b	b	a	a	b	a	-	b	a	-	a	-	a	b	b	b	a	a	b	-	a	a	b	a	a	a	b	b	b	b	b	b	a	a
lg5	mk2219	266.389	5	127209913	127209913	b	b	-	-	a	a	a	a	a	a	b	b	a	a	b	a	-	b	a	-	a	-	a	b	b	b	a	a	b	-	a	a	b	a	a	a	b	b	b	b	b	b	a	a
lg5	mk2191	266.413	5	108102913	108102913	b	b	-	-	a	a	a	a	a	a	b	b	a	a	b	a	-	b	a	-	a	-	a	b	b	b	a	a	b	-	a	a	b	a	a	a	b	b	b	b	b	b	a	a
lg5	mk2171	266.436	5	97572286	97572286	b	b	-	-	a	a	a	a	a	a	b	b	a	a	b	a	-	b	a	-	a	-	a	b	b	b	a	a	b	-	a	a	b	a	a	a	b	b	b	b	b	b	a	a
lg5	mk2198	266.448	5	111060601	111060601	b	b	-	-	a	a	a	a	a	a	b	b	a	a	b	a	-	b	a	-	a	-	a	b	b	b	a	a	b	-	a	a	b	a	a	a	b	b	b	b	b	b	a	a
lg5	mk2195	266.453	5	110086711	110086711	b	b	-	-	a	a	a	a	a	a	b	b	a	a	-	a	-	b	a	-	a	-	a	b	b	b	a	a	b	-	a	a	b	a	a	a	b	b	b	b	b	b	a	a
lg5	mk2182	266.461	5	99844704	99844704	b	b	-	-	a	a	a	a	a	a	b	b	a	a	b	a	-	b	a	-	a	a	a	b	b	b	a	a	b	-	a	a	b	a	a	a	b	b	b	b	b	b	a	a
lg5	mk2197	266.502	5	110600720	110600720	b	b	-	-	a	a	a	a	a	a	b	b	a	a	-	a	-	b	a	-	a	-	a	b	b	b	a	a	b	-	a	a	b	a	a	a	b	b	b	b	b	b	a	a
lg5	mk2192	266.571	5	108223755	108223755	b	b	b	-	a	a	a	a	a	a	b	b	a	a	b	a	-	b	a	-	a	-	a	b	b	b	a	a	b	-	a	a	b	a	a	a	b	b	b	b	b	b	a	a
lg5	mk2194	266.639	5	109792390	109792390	b	b	-	a	a	-	a	a	a	-	b	b	a	a	b	a	-	b	a	-	a	-	a	b	b	b	a	a	-	-	a	a	b	a	a	a	b	b	b	b	b	b	a	a
lg5	mk2202	266.798	5	114705632	114705632	b	b	-	-	a	a	a	a	a	a	b	b	a	a	-	a	-	b	a	-	a	-	a	b	b	b	a	a	b	-	a	a	b	a	a	a	b	b	b	b	b	b	a	a
lg5	mk2200	266.925	5	112842195	112842195	b	b	-	-	a	a	a	a	a	a	b	b	a	a	b	a	-	b	a	-	a	-	a	-	b	b	a	a	b	-	a	a	b	a	a	a	b	b	b	b	b	b	a	a
lg5	mk2221	266.952	5	128401616	128401616	b	b	-	-	a	a	a	a	a	a	b	b	a	a	b	a	-	b	a	-	a	-	a	b	b	b	a	a	b	-	a	a	b	a	a	a	b	b	b	b	b	b	a	a
lg5	mk2167	267.465	5	97559147	97559147	b	b	b	-	a	-	a	-	a	a	b	b	a	a	-	a	-	-	-	-	a	-	a	b	b	b	a	a	-	-	-	a	b	a	a	a	-	b	b	b	b	b	a	a
lg5	mk2172	267.921	5	97615223	97615223	b	b	b	b	a	a	-	-	a	a	b	b	a	a	b	a	-	b	a	-	a	-	a	b	b	b	a	a	b	-	a	a	b	a	a	a	b	b	b	b	b	b	a	a
lg5	mk2242	268.973	5	141408762	141408762	b	b	b	b	a	a	b	b	a	a	b	b	a	a	b	a	-	b	a	-	a	-	a	b	-	b	a	a	-	-	a	a	b	a	a	a	b	b	b	b	b	b	a	a
lg5	mk2243	268.979	5	141408847	141408847	b	b	b	b	a	a	b	b	a	a	b	b	a	a	b	a	-	b	a	-	a	-	a	b	-	b	a	a	-	-	a	a	b	a	a	a	b	b	b	b	b	b	a	a
lg5	mk2240	269.535	5	141236292	141236292	b	b	b	b	a	a	b	b	a	a	b	b	a	a	b	-	-	b	a	-	a	-	a	b	-	b	a	a	-	-	a	a	b	a	a	a	b	b	b	b	b	b	a	a
lg5	mk2174	270.848	5	98005121	98005121	b	b	b	b	a	a	b	b	a	a	b	b	a	a	b	b	-	b	a	-	a	-	a	b	b	b	a	-	b	-	a	a	b	a	a	a	b	b	b	b	b	b	a	a
lg5	mk2181	270.986	5	99771317	99771317	b	b	-	-	a	a	b	b	a	a	-	b	a	a	b	b	-	b	a	-	a	-	a	b	b	b	a	a	b	-	a	a	b	a	-	a	b	b	b	b	b	b	a	a
lg5	mk2178	271.216	5	99554284	99554284	b	b	b	b	a	a	b	b	a	a	b	b	a	a	b	b	-	b	a	-	a	-	a	b	b	b	a	a	b	-	a	a	b	a	a	a	b	b	b	b	b	b	a	a
lg5	mk2184	271.496	5	100006295	100006295	b	b	b	b	a	a	b	b	a	a	b	b	a	a	b	b	-	b	a	-	a	-	a	b	b	b	a	a	b	-	a	a	b	a	a	a	b	b	b	b	b	b	a	a
lg5	mk2164	271.513	5	97003338	97003338	-	b	-	b	a	a	b	b	a	a	b	b	a	-	b	b	-	b	a	-	a	-	a	b	-	b	a	a	b	-	a	a	b	a	a	a	b	b	b	b	b	b	a	-
lg5	mk2179	271.525	5	99564889	99564889	b	b	b	b	a	a	b	b	a	a	b	b	a	a	b	b	-	b	a	-	a	-	a	b	b	b	a	a	b	-	a	a	b	a	a	a	b	b	b	b	b	b	a	a
lg5	mk2245	271.539	5	141486955	141486955	b	b	b	b	a	a	b	b	a	a	b	b	a	a	b	b	-	b	a	-	a	-	a	b	-	b	a	a	-	-	a	-	b	a	a	-	b	b	b	b	b	b	a	a
lg5	mk2165	271.744	5	97020059	97020059	b	b	-	-	a	a	b	b	a	a	-	b	a	a	b	b	-	b	a	-	a	-	a	b	b	-	a	a	b	-	a	a	b	a	a	a	b	b	b	b	b	b	a	a
lg5	mk2177	272.025	5	99405938	99405938	b	b	-	b	a	a	b	b	a	a	b	b	a	a	b	b	-	b	a	-	a	-	a	b	b	b	a	a	b	-	a	a	b	a	a	a	b	b	b	b	b	b	a	a
lg5	mk2166	272.052	5	97354790	97354790	b	b	-	-	a	a	b	b	a	a	b	b	a	a	b	b	-	b	a	-	a	-	a	b	b	b	a	a	b	-	a	a	b	a	a	a	b	b	b	b	b	b	a	a
lg5	mk2102	272.549	5	92698319	92698319	b	b	-	-	a	a	b	b	a	a	b	-	-	a	-	b	-	b	a	-	a	-	a	b	b	b	a	-	b	-	a	a	b	a	a	a	b	b	b	b	b	b	a	a
lg5	mk2142	272.948	5	95638204	95638204	-	b	-	-	a	a	b	b	a	-	-	b	a	a	-	-	-	b	-	-	a	b	a	b	b	b	a	a	b	-	a	a	b	a	a	a	b	b	b	b	b	b	a	a
lg5	mk2143	273.303	5	95652576	95652576	b	b	-	-	a	a	b	-	a	a	b	b	a	a	b	-	-	b	a	-	a	-	a	b	-	-	a	a	b	-	a	a	b	a	a	a	b	b	b	b	b	b	a	a
lg5	mk2154	273.729	5	95688483	95688483	b	b	-	-	a	a	b	b	a	a	b	-	a	a	b	-	-	-	-	-	a	b	-	b	b	b	a	a	b	-	a	a	b	a	a	-	b	b	b	b	b	-	a	a
lg5	mk2151	274.546	5	95673896	95673896	-	-	-	-	a	a	b	-	a	a	-	-	a	a	-	-	b	b	a	-	a	-	a	b	b	-	a	a	b	-	a	a	b	a	-	a	b	b	b	b	b	b	a	a
lg5	mk2090	276.658	5	80681603	80681603	b	b	b	b	a	a	b	b	a	-	b	a	a	a	b	a	-	b	a	-	-	-	a	b	b	b	a	a	b	-	a	a	b	a	a	a	b	b	b	b	b	b	a	a
lg5	mk2150	278.124	5	95670927	95670927	b	-	-	b	a	-	b	b	a	a	b	b	a	a	-	-	-	b	a	-	a	-	-	b	-	b	-	a	b	-	a	a	b	a	a	a	b	b	b	b	b	b	a	a
lg5	mk2100	278.418	5	91282046	91282046	b	b	b	b	a	a	-	b	a	a	b	b	a	a	b	b	-	b	a	-	a	-	a	b	b	b	a	a	b	-	a	-	b	a	a	a	b	b	b	b	b	b	a	a
lg5	mk2084	283.489	5	76379478	76379478	b	b	b	b	b	b	b	b	a	a	b	-	b	b	b	b	-	b	a	-	-	-	a	b	b	b	a	a	b	b	a	a	b	a	a	a	b	b	b	b	b	b	a	a
lg5	mk2081	285.713	5	75369934	75369934	b	b	a	-	b	b	b	b	a	a	b	-	b	b	-	a	-	b	a	-	-	-	a	b	b	b	a	a	-	b	a	a	b	a	a	a	b	b	b	b	b	b	a	a
lg5	mk2085	286.273	5	76821133	76821133	b	b	a	-	b	b	b	b	a	a	b	a	b	-	b	a	-	b	a	-	-	-	a	b	b	b	a	a	b	b	a	a	b	a	a	a	b	b	b	b	b	b	a	a
lg5	mk2082	291.024	5	76340280	76340280	b	b	b	b	-	a	a	a	a	a	-	a	b	b	b	a	-	b	a	-	-	-	a	b	b	-	a	a	b	-	a	a	b	a	a	a	b	b	b	b	b	b	a	-
lg5	mk2083	291.052	5	76379183	76379183	b	b	b	b	a	a	a	a	a	a	b	a	b	b	-	-	-	-	a	a	-	-	a	-	b	-	a	a	b	-	a	a	b	a	a	a	-	b	b	b	b	b	a	a
lg5	mk2087	292.588	5	78358455	78358455	b	b	a	-	a	-	a	a	-	a	b	-	a	a	b	a	-	b	a	a	b	-	-	b	b	b	-	a	-	-	a	a	b	-	a	a	b	b	-	b	b	b	a	-
lg5	mk2086	292.617	5	78358272	78358272	b	b	a	-	a	a	a	a	-	a	-	-	a	a	b	a	-	b	a	a	b	-	-	b	b	b	-	a	-	-	a	a	b	-	a	a	b	b	-	b	b	b	a	-
lg5	mk2088	294.311	5	78514721	78514721	-	b	a	-	a	a	a	a	a	a	b	-	a	a	b	b	-	b	a	-	-	-	a	b	b	b	a	a	b	-	a	a	b	a	a	a	b	b	b	b	b	b	a	a
lg5	mk2089	295.663	5	80285870	80285870	b	b	a	-	a	a	a	a	a	a	-	-	a	a	-	a	-	b	a	-	-	-	a	b	b	-	a	a	b	-	a	a	b	a	a	a	b	b	b	b	b	b	a	a
lg5	mk2091	297.45	5	86772171	86772171	b	b	-	-	a	a	-	-	a	a	b	b	a	a	b	a	-	b	a	-	a	-	a	b	b	b	a	a	b	-	a	a	b	a	a	a	b	b	b	b	b	b	a	a
lg5	mk2125	297.806	5	94549837	94549837	b	b	-	-	a	a	a	a	a	a	b	b	a	a	b	a	-	b	a	-	a	-	a	b	b	b	a	a	b	-	a	a	b	a	a	a	b	b	b	b	b	b	a	a
lg5	mk2220	298.209	5	127615645	127615645	b	b	-	-	a	a	a	a	a	a	b	b	a	a	b	a	-	b	a	-	a	-	a	b	b	b	a	a	b	-	a	a	b	a	a	a	b	b	b	b	b	b	a	a
lg5	mk2196	298.228	5	110575571	110575571	b	b	-	-	a	a	a	a	a	a	b	b	a	a	b	a	-	b	a	-	a	-	a	b	b	b	a	-	b	-	a	a	b	a	a	a	b	b	b	b	b	b	a	a
lg5	mk2189	298.233	5	104674126	104674126	b	b	-	-	a	a	a	-	a	-	-	b	-	a	-	a	-	-	a	-	a	b	a	b	b	-	a	a	-	-	a	a	b	a	a	a	-	b	b	b	b	b	a	a
lg5	mk2190	298.282	5	105968214	105968214	b	b	-	-	a	a	a	a	a	a	b	b	a	a	b	a	-	b	a	-	a	-	a	b	b	b	a	a	b	-	a	a	b	a	a	a	b	b	b	b	b	b	a	a
lg5	mk2187	298.612	5	103374018	103374018	b	b	b	b	a	a	a	a	a	a	b	b	a	a	b	a	-	-	a	-	-	-	a	b	b	b	a	a	-	-	a	a	b	a	a	a	b	b	b	b	b	b	a	a
lg5	mk2244	299.305	5	141416752	141416752	b	b	b	b	a	a	a	a	a	a	b	b	a	a	b	a	-	b	a	-	a	b	a	b	-	b	a	a	b	-	a	a	b	a	a	-	b	b	b	b	-	b	a	a
lg5	mk2224	299.338	5	130753499	130753499	b	b	b	b	a	a	a	a	a	a	b	-	a	a	-	a	-	b	a	-	-	-	a	-	b	b	a	a	b	-	a	-	b	a	a	a	b	b	-	b	b	b	a	a
lg5	mk2228	299.402	5	131494090	131494090	b	b	b	b	a	a	a	a	-	a	b	b	a	a	-	a	-	b	a	-	a	-	a	b	b	b	a	a	-	-	a	a	b	a	a	a	b	b	b	b	b	b	a	a
lg5	mk2201	299.46	5	114559298	114559298	b	b	b	b	a	a	a	a	a	a	b	b	a	-	b	a	-	b	a	-	a	-	a	b	b	b	a	a	b	-	a	a	b	a	a	a	b	b	b	b	b	b	a	a
lg5	mk2247	299.649	5	141502225	141502225	b	b	b	b	a	a	a	a	a	a	b	b	a	a	b	a	-	b	a	-	a	-	a	b	-	b	a	a	-	-	a	a	b	a	a	a	b	b	b	b	b	b	a	a
lg5	mk2169	300.292	5	97570054	97570054	b	b	-	-	a	a	a	a	a	a	b	b	a	a	-	a	-	b	a	-	a	-	-	b	-	b	a	a	-	-	a	a	b	a	-	a	b	b	b	b	b	b	a	a
lg5	mk2170	300.546	5	97570191	97570191	b	b	b	-	a	a	a	a	a	a	b	b	a	a	-	a	-	b	a	-	a	-	-	b	-	-	a	a	-	-	a	a	b	a	-	a	b	b	b	b	b	b	a	a
lg5	mk2231	301.149	5	132471063	132471063	b	b	-	-	a	a	-	a	-	a	b	-	a	a	-	a	-	b	a	-	a	-	a	b	b	-	a	a	-	-	a	a	b	a	a	a	b	b	b	b	b	b	a	a
lg5	mk2246	301.414	5	141502027	141502027	b	b	b	b	a	a	a	a	a	a	b	b	a	a	b	a	-	b	a	-	a	-	a	b	-	b	a	a	-	-	a	a	b	a	a	a	b	b	b	b	b	b	a	a
lg5	mk2232	301.456	5	133592867	133592867	b	b	b	b	a	a	a	a	a	a	b	b	a	-	-	a	-	b	a	-	a	-	a	b	b	b	a	a	-	-	a	a	b	a	a	a	b	b	b	b	b	b	a	a
lg5	mk2229	301.513	5	131507794	131507794	b	b	b	b	a	a	a	a	-	a	b	-	a	a	b	a	-	b	a	-	a	b	a	b	b	b	a	a	-	-	a	a	b	a	a	a	b	b	b	b	b	-	a	a
lg5	mk2249	301.647	5	141523883	141523883	b	b	b	b	a	a	a	a	a	a	b	b	a	a	b	a	-	b	a	-	a	-	a	b	-	b	a	a	-	-	a	a	b	a	a	a	b	b	b	b	b	b	a	a
lg5	mk2250	301.787	5	141690266	141690266	b	b	b	b	a	a	a	a	a	a	b	b	a	a	b	a	-	-	a	-	a	-	a	b	-	b	a	a	-	-	a	a	b	a	a	a	b	b	b	b	b	b	a	a
lg5	mk2168	302.044	5	97570041	97570041	b	b	-	-	a	a	a	a	a	a	b	b	a	a	-	a	-	b	a	-	a	-	-	b	-	b	a	a	-	-	a	a	b	a	-	a	b	b	b	b	b	b	a	a
lg5	mk2208	303.009	5	115290570	115290570	b	b	-	b	a	a	a	a	a	a	b	b	a	a	-	a	-	-	a	-	a	-	a	b	b	b	a	a	b	-	a	a	b	a	a	a	b	b	b	b	b	b	a	a
lg5	mk2217	303.967	5	115535156	115535156	-	b	b	b	a	a	a	a	a	a	b	b	a	a	b	a	-	b	a	-	a	a	a	b	b	b	a	a	b	-	a	a	b	a	a	a	b	b	b	b	b	b	a	a
lg5	mk2157	304.218	5	96168589	96168589	b	b	b	b	a	a	a	a	a	a	-	b	a	a	-	a	-	b	a	-	a	-	a	-	b	b	a	a	b	-	a	a	b	a	a	a	b	b	b	b	b	b	a	a
lg5	mk2160	304.485	5	96445549	96445549	-	b	b	b	a	a	-	a	-	a	b	b	-	-	-	a	a	-	a	-	-	-	a	b	b	b	a	a	-	-	a	a	b	a	a	a	b	b	b	-	-	b	a	a
lg5	mk2207	304.627	5	115210170	115210170	b	b	b	b	a	a	a	a	a	a	b	b	a	a	-	a	-	b	a	-	a	-	a	b	b	b	a	a	b	-	a	a	b	a	a	a	b	b	b	b	b	b	a	a
lg5	mk2211	304.747	5	115324264	115324264	b	b	b	b	a	a	a	a	a	a	b	b	a	a	b	a	-	b	a	-	a	-	a	b	b	b	a	a	b	-	a	a	b	a	a	a	b	b	b	b	b	b	a	a
lg5	mk2162	304.862	5	96831868	96831868	b	b	b	b	a	a	a	a	a	a	b	b	a	a	b	-	-	b	a	-	a	-	a	b	b	b	a	a	-	-	a	a	b	a	a	a	b	b	b	b	b	b	a	a
lg5	mk2204	305.208	5	115088637	115088637	b	b	b	b	a	a	a	a	a	a	b	b	-	a	b	a	-	b	a	-	a	-	a	b	b	b	a	a	b	-	a	a	b	a	a	a	b	b	b	b	b	b	a	a
lg5	mk2158	305.653	5	96254811	96254811	b	b	b	b	a	a	a	a	a	a	b	b	a	a	b	a	-	b	a	-	a	-	a	b	-	b	a	a	b	-	a	a	b	a	a	a	b	b	b	b	b	b	a	a
lg5	mk2215	305.731	5	115519667	115519667	-	b	b	b	a	a	a	a	a	a	b	b	a	a	b	a	-	b	a	-	a	-	a	b	b	-	a	a	b	-	a	a	b	a	a	a	b	b	b	b	b	b	a	a
lg5	mk2214	305.781	5	115519248	115519248	b	b	b	b	a	a	a	a	a	a	b	b	a	a	b	a	-	b	a	-	a	-	a	b	b	b	a	a	b	-	a	a	b	a	a	a	b	b	b	b	b	b	a	a
lg5	mk2212	305.798	5	115460469	115460469	-	b	b	b	a	a	-	a	-	a	b	b	a	a	-	a	-	b	-	-	a	-	a	b	b	b	a	a	b	-	a	a	b	a	a	a	b	b	b	b	b	b	a	a
lg5	mk2156	305.826	5	96041440	96041440	b	b	b	b	a	a	a	a	a	a	-	b	a	a	b	a	-	b	a	-	a	-	a	b	b	b	a	a	b	-	a	a	b	a	a	a	b	b	b	b	b	b	a	a
lg5	mk2216	305.845	5	115519691	115519691	-	b	b	b	a	a	a	a	a	a	b	b	a	a	b	a	-	b	a	-	a	-	a	b	b	-	a	a	b	-	a	a	b	a	a	a	b	b	b	b	b	b	a	a
lg5	mk2161	305.855	5	96556163	96556163	b	b	b	b	a	a	a	a	a	a	b	b	a	a	b	a	-	b	a	-	a	-	a	b	b	b	a	a	b	-	a	a	b	a	-	a	b	b	b	b	b	b	a	a
lg5	mk2206	305.884	5	115196646	115196646	b	b	b	-	-	a	a	a	a	-	b	b	a	a	-	a	a	-	a	-	a	-	a	b	b	b	a	a	b	-	a	a	-	a	a	a	b	b	b	b	b	b	a	a
lg5	mk2205	305.889	5	115088640	115088640	b	b	b	b	a	a	a	a	a	a	b	b	-	a	b	a	-	b	a	-	a	-	a	b	b	b	a	a	b	-	a	a	b	a	a	a	b	b	b	b	b	b	a	a
lg5	mk2209	305.908	5	115322732	115322732	b	b	b	b	a	a	a	a	a	a	b	b	a	a	b	a	-	b	a	-	a	-	a	b	b	b	a	a	b	-	a	a	b	a	a	a	b	b	b	b	b	b	a	a
lg5	mk2213	305.912	5	115519076	115519076	b	b	b	b	a	a	a	a	a	a	b	b	a	a	b	a	-	b	a	-	a	-	a	b	b	b	a	a	b	-	a	a	b	a	a	a	b	b	b	b	b	b	a	a
lg5	mk2210	305.977	5	115322788	115322788	b	b	b	b	a	a	a	a	a	a	b	b	a	a	b	a	-	b	a	-	a	-	a	b	b	b	a	a	b	-	a	a	b	a	a	a	b	b	b	b	b	b	a	a
lg5	mk2173	307.088	5	97615230	97615230	b	b	b	b	a	a	-	-	a	a	b	b	a	a	b	a	-	b	a	-	a	-	a	b	b	b	a	a	b	-	a	a	b	a	a	a	b	b	b	b	b	b	a	a
lg5	mk2230	307.124	5	131861477	131861477	b	b	b	b	a	a	a	a	a	a	b	b	a	a	b	a	-	b	a	-	a	-	a	b	b	-	-	a	-	-	a	a	b	a	a	a	b	b	b	b	b	b	a	a
lg5	mk2203	307.146	5	114788326	114788326	b	b	b	b	a	a	a	a	a	a	b	b	a	a	b	a	-	b	a	-	a	-	a	b	b	b	a	a	b	-	a	a	b	a	a	a	b	b	b	b	b	b	a	a
lg5	mk2112	307.642	5	93411029	93411029	b	b	b	b	a	a	a	a	a	a	b	b	a	a	b	a	-	b	a	-	a	-	a	b	b	b	a	a	b	-	a	a	b	a	a	a	b	b	b	b	b	b	a	a
lg5	mk2115	307.655	5	93596575	93596575	b	b	b	b	a	a	a	-	a	a	b	b	a	a	b	a	-	b	a	-	a	-	a	b	b	b	a	a	b	-	a	a	b	a	a	a	b	b	b	b	b	b	a	a
lg5	mk2109	307.684	5	93350449	93350449	b	b	b	b	a	a	a	a	a	a	b	b	-	a	b	a	-	b	a	-	a	-	a	b	b	b	a	a	b	-	a	a	b	a	a	a	b	b	b	b	b	b	a	a
lg5	mk2118	307.698	5	93664067	93664067	b	b	b	b	a	a	a	a	a	a	b	b	a	a	b	a	-	b	a	-	a	-	a	b	b	b	a	a	b	-	a	a	b	a	a	a	b	b	b	b	b	b	a	a
lg5	mk2113	307.724	5	93411043	93411043	b	b	b	b	a	a	a	a	a	a	b	b	a	a	b	a	-	b	a	-	a	-	a	b	b	b	a	a	b	-	a	a	b	a	a	a	b	b	b	b	b	b	a	a
lg5	mk2155	308.091	5	95897750	95897750	b	b	-	-	a	a	a	a	a	a	b	b	a	a	b	a	-	b	a	-	a	-	a	b	-	b	a	a	-	-	a	a	b	a	a	a	b	b	b	b	b	b	a	a
lg5	mk2135	308.568	5	95050505	95050505	-	b	-	-	a	a	a	a	a	a	b	b	a	a	b	a	-	b	a	-	a	-	a	b	b	b	a	a	b	-	a	a	b	a	a	a	b	b	b	b	-	b	a	a
lg5	mk2136	308.659	5	95547990	95547990	b	b	-	-	a	a	a	a	a	a	b	b	a	a	b	a	-	b	a	-	a	-	a	b	b	b	a	a	b	-	a	a	b	a	a	a	b	b	b	b	b	b	a	a
lg5	mk2137	308.762	5	95554821	95554821	b	b	-	-	a	a	a	a	a	a	b	b	a	a	b	-	-	b	a	-	a	-	a	b	-	b	a	a	b	-	a	a	b	a	a	a	b	b	b	b	b	b	a	a
lg5	mk2141	308.904	5	95561118	95561118	b	b	-	-	a	a	a	a	a	a	b	b	a	a	b	a	-	b	a	-	a	-	a	b	-	b	a	a	b	-	a	a	b	a	a	a	b	b	b	b	b	b	a	a
lg5	mk2097	309.055	5	89511589	89511589	b	b	-	-	a	a	a	a	a	a	b	b	a	a	b	a	b	b	a	-	a	-	a	b	b	b	a	a	b	-	a	a	b	a	a	a	b	b	b	b	b	b	-	a
lg5	mk2140	309.064	5	95561025	95561025	b	b	-	-	a	a	a	a	a	a	b	b	a	a	b	-	-	b	a	-	a	-	a	b	-	b	a	a	b	-	a	a	b	a	a	a	b	b	b	b	b	b	a	a
lg5	mk2127	309.071	5	94605503	94605503	b	-	-	-	a	a	a	a	a	a	b	-	a	a	b	a	-	b	a	-	a	-	a	-	b	b	a	-	b	-	a	a	b	a	a	a	b	b	b	-	b	b	-	a
lg5	mk2123	309.079	5	94429880	94429880	b	b	-	-	a	a	a	a	-	a	b	b	a	a	b	a	-	b	a	-	a	-	a	b	b	b	a	a	b	-	a	a	b	a	a	a	b	b	b	b	b	b	a	a
lg5	mk2152	310.209	5	95679572	95679572	b	b	-	-	a	a	a	a	a	a	-	b	a	a	-	-	-	b	a	-	a	-	a	b	b	b	a	a	b	-	a	a	-	a	a	-	b	b	b	b	b	-	a	a
lg5	mk2128	311.713	5	94908101	94908101	b	b	-	-	a	a	a	a	a	a	b	b	a	a	b	b	-	b	a	-	a	-	a	b	b	b	a	a	b	-	a	a	b	a	a	a	b	b	b	b	b	b	a	a
lg5	mk2131	311.751	5	94917019	94917019	b	b	-	-	a	a	a	a	-	a	b	-	a	-	-	b	-	b	a	-	a	-	a	b	b	b	-	a	b	-	a	a	b	a	-	a	b	b	b	-	b	b	a	a
lg5	mk2107	311.77	5	93170663	93170663	b	b	-	a	a	a	a	-	a	a	b	b	a	a	b	b	-	b	a	-	a	-	a	b	b	b	a	a	b	-	a	a	b	a	a	a	b	b	b	b	b	b	a	a
lg5	mk2106	311.775	5	93135240	93135240	b	b	-	-	a	a	-	a	a	a	b	b	a	a	b	b	-	b	-	-	a	-	a	-	b	b	a	a	b	a	a	a	b	a	a	a	b	b	b	b	b	b	a	a
lg5	mk2133	311.775	5	94965550	94965550	b	b	-	-	a	a	a	a	-	-	b	b	a	a	b	b	-	b	a	-	a	-	a	b	b	b	a	a	b	-	a	a	b	a	a	a	b	b	b	b	b	b	a	a
lg5	mk2134	311.775	5	94983560	94983560	-	b	-	a	-	a	a	a	a	-	b	b	a	a	b	b	-	b	-	-	a	-	a	b	b	b	a	a	b	-	-	a	b	a	a	a	b	b	b	b	b	b	a	a
lg5	mk2130	311.782	5	94917010	94917010	b	b	-	-	a	a	a	a	-	a	b	-	a	-	-	b	-	b	a	-	a	-	a	b	b	b	a	a	b	-	a	a	b	a	-	a	b	b	b	-	b	b	a	a
lg5	mk2129	311.785	5	94908112	94908112	b	b	-	-	a	a	a	a	a	a	b	b	a	a	b	b	-	b	a	-	a	-	a	b	b	b	a	a	b	-	a	a	b	a	a	a	b	b	b	b	b	b	a	a
lg5	mk2104	311.785	5	93135106	93135106	b	b	-	-	a	a	-	a	a	a	b	b	a	a	b	b	-	b	-	-	a	-	a	b	b	b	a	a	b	a	a	a	b	a	a	a	b	b	b	b	b	b	a	a
lg5	mk2148	312.414	5	95656663	95656663	b	b	-	-	a	a	a	a	a	a	b	b	a	a	b	-	-	b	a	-	a	b	a	b	b	b	a	-	b	-	a	a	b	a	a	-	b	b	b	b	b	b	a	a
lg5	mk2132	314.412	5	94945996	94945996	b	b	-	-	a	-	-	-	-	a	b	-	a	a	b	-	-	b	a	-	a	-	a	b	b	b	-	a	b	-	a	a	b	a	a	a	b	b	b	b	b	b	a	a
lg5	mk2147	315.565	5	95656630	95656630	b	b	-	-	a	a	b	b	a	a	b	b	a	a	b	-	-	b	a	-	a	-	a	b	b	b	a	-	b	-	a	a	b	a	-	-	b	b	b	b	b	b	a	a
lg5	mk2153	315.851	5	95686563	95686563	b	b	-	-	a	-	b	-	a	a	-	b	a	a	-	-	-	b	a	a	a	-	a	-	b	b	a	a	b	-	a	a	b	a	-	a	b	-	b	b	b	-	a	-
lg5	mk2101	316.131	5	92695202	92695202	b	b	-	-	a	a	b	b	a	a	b	b	a	a	b	b	-	b	a	-	a	-	a	b	b	b	a	a	b	-	a	a	b	a	a	a	b	b	b	b	b	b	a	a
lg5	mk2080	320.829	5	71098982	71098982	b	b	-	-	a	a	b	b	a	a	b	-	b	b	b	a	-	b	a	-	-	-	a	b	b	-	a	a	b	b	a	a	b	a	a	a	b	b	b	b	b	b	a	a
lg5	mk2079	320.962	5	71088782	71088782	b	b	a	-	a	a	b	b	a	a	b	-	b	b	-	a	-	b	a	-	-	-	a	b	-	a	a	a	-	-	a	a	b	a	-	a	b	b	b	b	b	-	a	a
lg5	mk2049	325.07	5	42513131	42513131	b	b	b	b	a	a	a	a	a	a	b	-	b	b	b	a	b	b	a	a	-	-	a	b	b	-	-	a	b	-	a	a	b	a	a	a	b	b	-	b	b	b	a	a
lg5	mk2060	325.253	5	42699570	42699570	b	b	b	b	a	a	a	a	a	a	b	-	b	b	b	a	b	b	a	a	-	-	a	b	b	b	-	a	b	a	a	a	b	a	a	a	b	b	b	b	b	b	a	a
lg5	mk2038	325.407	5	39491611	39491611	b	b	b	-	a	a	a	a	a	a	b	a	b	b	b	a	b	b	a	a	b	-	a	b	b	b	-	a	b	-	a	a	b	a	a	a	b	b	b	b	b	b	a	a
lg5	mk2056	325.893	5	42638926	42638926	b	b	b	b	a	a	a	a	a	a	b	-	b	b	b	a	b	b	a	a	-	-	a	b	b	-	-	a	b	-	a	a	b	a	a	a	b	b	b	b	b	b	a	a
lg5	mk2052	326.261	5	42516316	42516316	b	b	b	b	a	a	a	a	a	a	b	-	b	b	-	a	b	b	a	-	-	-	-	b	b	a	-	a	b	-	a	a	b	a	a	a	b	b	b	b	b	b	a	a
lg5	mk2076	326.857	5	62275056	62275056	b	b	b	b	a	a	a	a	a	a	b	-	b	b	b	-	b	b	a	-	-	-	a	-	b	-	a	a	b	-	a	a	b	a	a	a	b	b	b	b	b	b	a	a
lg5	mk2068	327.113	5	56668025	56668025	b	b	b	b	a	a	a	a	a	a	b	-	b	b	b	a	b	b	a	a	-	-	a	b	b	-	a	a	b	-	a	a	b	a	a	a	b	b	b	b	b	b	a	a
lg5	mk2063	327.142	5	51986688	51986688	-	b	-	b	a	a	a	a	a	a	-	b	b	b	b	a	-	b	a	a	-	-	-	b	b	-	a	a	b	-	a	a	b	a	a	a	b	b	b	b	b	b	a	a
lg5	mk2067	327.251	5	56668012	56668012	b	b	b	b	a	a	a	a	a	a	b	-	b	b	b	a	b	b	a	a	-	-	a	b	b	-	a	a	b	-	a	a	b	a	a	a	b	b	b	b	b	b	a	a
lg5	mk2016	327.994	5	37221541	37221541	b	b	b	b	a	a	a	a	a	a	b	-	b	b	b	a	b	b	a	a	-	-	a	b	b	b	-	a	b	-	a	a	b	a	a	a	b	b	b	b	b	b	a	a
lg5	mk2017	328.488	5	37468859	37468859	b	b	b	-	a	a	a	a	a	a	b	b	b	b	b	a	b	b	a	a	-	a	a	b	-	b	-	a	b	-	a	a	b	a	a	a	b	b	b	-	b	b	a	a
lg5	mk2041	329.057	5	39904414	39904414	b	b	b	b	a	a	a	a	-	a	b	-	b	b	-	a	b	b	a	a	-	-	a	b	b	b	-	a	b	-	a	a	b	a	a	a	b	b	b	b	b	b	a	a
lg5	mk2040	329.098	5	39904395	39904395	b	b	b	b	a	a	a	a	-	a	b	-	b	b	-	a	b	b	a	a	-	-	a	b	b	b	-	a	b	-	a	a	b	a	a	a	b	b	b	b	b	b	a	a
lg5	mk2042	329.15	5	39904435	39904435	b	b	b	b	a	a	a	a	-	a	b	-	b	b	-	a	b	b	a	a	-	-	a	b	b	b	-	a	b	-	a	a	b	a	a	a	b	b	b	b	b	b	a	a
lg5	mk2044	329.183	5	39904472	39904472	b	b	b	b	a	a	a	a	-	a	b	-	b	b	-	a	b	b	a	a	-	-	a	b	b	b	-	a	b	-	a	a	b	a	a	a	b	b	b	b	b	b	a	a
lg5	mk2035	329.58	5	39216356	39216356	b	b	b	b	a	a	a	a	a	a	b	-	b	b	-	a	b	b	a	a	-	-	a	b	b	b	-	a	b	-	a	a	b	a	a	a	b	b	b	b	b	b	a	a
lg5	mk2019	329.909	5	37470530	37470530	b	b	b	b	a	a	a	a	a	a	b	-	b	b	b	a	b	b	a	a	-	-	a	b	b	b	-	a	b	-	a	a	b	a	a	a	b	b	b	b	b	b	a	a
lg5	mk2034	329.931	5	39216296	39216296	b	-	b	b	a	a	a	a	a	a	b	-	b	b	b	a	b	b	a	a	-	-	a	b	b	b	-	a	b	-	a	a	b	a	a	a	b	b	b	b	b	b	a	a
lg5	mk2033	329.938	5	39067735	39067735	b	b	b	b	a	a	a	a	a	a	b	-	b	b	-	a	b	b	a	a	-	-	a	b	b	b	-	a	b	-	a	a	b	a	a	a	b	b	b	b	b	b	a	a
lg5	mk2018	330.073	5	37470524	37470524	b	b	b	b	a	a	a	a	a	a	b	-	b	b	b	a	b	b	a	a	-	-	a	b	b	b	-	a	b	-	a	a	b	a	a	a	b	b	b	b	b	b	a	a
lg5	mk2036	330.273	5	39216367	39216367	b	b	b	b	a	a	a	a	a	a	b	-	b	b	-	a	b	b	a	a	-	-	a	b	b	b	-	a	b	-	a	a	b	a	a	a	b	b	b	b	b	b	a	a
lg5	mk2045	330.721	5	40003903	40003903	b	b	b	b	a	a	a	a	a	a	b	-	b	b	b	a	b	b	a	a	-	-	a	b	b	b	-	a	b	-	a	a	b	a	a	a	b	b	b	b	b	b	a	a
lg5	mk2007	331.952	5	36159558	36159558	b	b	b	b	a	a	a	a	a	a	b	-	b	b	b	-	b	-	a	-	b	b	a	b	b	-	-	-	b	-	a	a	b	-	a	a	b	b	b	b	b	b	a	a
lg5	mk2074	332.11	5	59296101	59296101	b	b	b	b	a	a	a	-	-	-	b	-	b	b	b	b	b	b	a	a	-	b	a	b	b	-	a	-	b	-	-	-	-	a	a	a	-	b	b	b	b	b	a	a
lg5	mk2077	332.613	5	66239699	66239699	b	b	-	b	a	a	a	a	a	a	b	-	b	b	b	b	b	b	a	-	-	-	a	b	b	b	a	a	b	b	a	a	b	a	a	a	b	b	b	b	b	b	a	a
lg5	mk2071	332.979	5	58600430	58600430	b	b	b	b	a	-	a	a	a	a	b	-	b	b	-	b	b	b	a	a	-	-	a	b	b	b	a	a	-	-	-	a	b	a	-	a	b	b	b	b	b	b	a	a
lg5	mk2070	333.006	5	58600408	58600408	b	b	b	b	a	a	a	a	a	a	b	-	b	b	-	b	b	b	a	a	-	-	-	b	b	b	a	a	-	-	a	a	b	a	-	a	b	b	b	b	b	b	a	a
lg5	mk2078	333.069	5	66381978	66381978	b	b	b	b	a	a	a	a	a	a	b	-	b	b	b	b	b	b	a	-	-	-	a	b	b	b	a	a	b	b	a	a	b	a	a	a	b	b	b	b	b	-	a	a
lg5	mk2008	334.045	5	36221744	36221744	b	b	b	b	a	a	a	a	a	a	b	-	b	b	b	a	b	b	a	a	-	-	a	b	b	-	-	a	b	-	a	a	b	a	a	a	b	b	b	b	b	b	a	a
lg5	mk2069	334.795	5	57346846	57346846	b	b	b	b	a	a	a	a	a	a	b	-	b	b	b	a	b	b	a	a	-	-	a	b	b	b	a	a	b	-	a	-	b	a	a	a	b	b	b	b	b	b	a	a
lg5	mk2039	335.69	5	39728176	39728176	b	b	b	b	a	a	a	a	-	a	-	-	b	b	b	-	b	b	a	a	-	-	a	b	b	b	-	a	b	-	a	a	b	a	a	a	b	b	b	b	b	-	a	a
lg5	mk2064	336.042	5	53679015	53679015	b	b	b	b	a	a	a	a	a	a	b	-	b	b	b	b	b	b	a	a	-	-	a	b	b	-	a	a	b	-	a	a	b	a	a	a	b	b	b	b	b	b	a	a
lg5	mk2065	336.148	5	54597575	54597575	b	b	b	-	a	a	a	a	a	a	-	-	b	b	b	b	b	b	a	a	-	-	a	-	-	-	a	a	b	-	a	a	b	a	a	a	b	b	b	b	b	b	a	a
lg5	mk2062	336.576	5	50401408	50401408	b	b	b	-	a	a	a	a	a	a	b	-	-	b	-	-	b	-	a	a	-	-	a	b	b	b	a	a	b	-	a	a	b	a	a	a	b	b	b	b	-	b	a	a
lg5	mk2066	336.831	5	55140379	55140379	b	b	b	b	a	a	a	a	a	a	b	-	b	b	b	a	b	b	a	a	-	-	a	b	b	-	a	a	b	-	a	a	b	a	a	a	b	b	b	b	b	b	a	a
lg5	mk2047	337.346	5	41386272	41386272	b	b	b	b	a	a	-	a	-	a	-	-	b	b	b	a	b	b	a	a	-	-	a	b	b	b	-	a	b	-	a	a	b	a	a	a	b	b	b	b	b	b	a	a
lg5	mk2046	337.63	5	40688696	40688696	b	b	b	b	a	a	a	a	a	a	b	-	b	b	b	-	b	-	a	a	-	-	a	b	b	-	-	a	b	-	a	a	b	a	a	a	b	b	b	b	b	b	a	-
lg5	mk2021	339.126	5	37677129	37677129	b	b	b	b	a	a	a	a	a	a	b	-	b	b	-	a	b	b	a	a	-	-	a	b	b	b	-	a	b	-	a	a	b	a	a	a	b	b	b	b	b	b	a	a
lg5	mk2072	339.5	5	58970431	58970431	b	b	b	b	a	a	a	a	a	a	b	-	b	b	-	a	b	b	a	a	-	-	-	b	b	-	a	a	b	-	a	a	b	a	a	a	b	b	b	b	b	b	a	a
lg5	mk2051	340.577	5	42513332	42513332	b	b	b	b	a	a	a	a	a	a	b	-	b	b	b	a	b	b	a	a	-	-	a	b	b	-	-	a	b	-	a	a	b	a	a	a	b	b	-	b	b	b	a	a
lg5	mk2054	342.044	5	42631948	42631948	b	b	b	b	a	a	a	a	a	a	b	-	b	b	b	a	b	b	a	a	-	-	a	b	b	b	-	a	b	-	a	a	b	a	a	a	b	b	-	b	b	-	a	a
lg5	mk2023	342.239	5	37845108	37845108	b	b	b	b	a	a	a	a	a	a	b	a	b	b	b	a	b	b	a	a	-	-	a	b	b	b	-	a	b	-	a	a	b	a	a	a	b	b	b	b	-	b	a	a
lg5	mk2022	342.242	5	37845060	37845060	b	b	b	-	a	a	a	a	a	a	b	-	b	b	b	a	b	b	a	a	-	-	a	b	b	b	-	a	b	-	a	a	b	a	a	a	b	b	b	b	-	b	a	a
lg5	mk2058	342.4	5	42646110	42646110	b	b	b	b	a	a	a	a	a	a	b	-	b	b	b	a	b	b	a	a	-	-	a	b	b	b	-	a	b	-	a	a	-	a	a	a	b	b	b	b	b	b	a	a
lg5	mk2031	342.768	5	39054673	39054673	b	b	b	b	a	a	a	a	a	a	b	-	-	b	b	-	b	b	a	a	-	-	a	b	b	b	-	a	b	-	a	a	b	a	a	a	b	b	b	b	b	b	a	a
lg5	mk2014	343.306	5	36769131	36769131	b	b	b	b	a	a	a	a	a	a	b	-	b	b	b	b	-	b	a	a	-	-	a	b	b	b	-	a	b	-	a	a	b	a	a	a	b	b	b	b	b	b	a	a
lg5	mk2012	343.399	5	36754866	36754866	b	b	b	b	a	a	a	a	-	a	b	-	b	b	-	b	b	b	a	a	-	-	a	b	b	b	-	a	b	-	a	a	b	a	a	a	b	b	b	b	b	b	a	a
lg5	mk2015	343.425	5	36769203	36769203	b	b	b	b	a	a	a	a	a	a	b	-	b	b	b	b	-	b	a	a	-	-	a	b	b	b	-	a	b	-	a	a	b	a	a	a	b	b	b	b	b	b	a	a
lg5	mk2013	343.43	5	36754877	36754877	b	b	b	b	a	a	a	a	-	a	b	-	b	b	-	b	b	b	a	a	-	-	a	b	b	b	-	a	b	-	a	a	b	a	-	a	b	b	b	b	b	b	a	a
lg5	mk2006	343.434	5	36036141	36036141	b	b	b	b	a	a	a	a	a	a	b	-	b	b	b	b	b	b	a	a	-	-	a	b	b	-	-	-	b	-	a	a	b	a	a	a	b	b	b	b	b	b	a	a
lg5	mk2037	343.806	5	39216377	39216377	b	b	b	b	a	-	a	a	a	a	b	-	b	b	-	a	b	b	a	a	-	-	a	b	b	b	-	a	b	-	a	a	b	-	a	a	b	b	b	b	b	b	a	a
lg5	mk2029	344.207	5	38766747	38766747	b	b	b	b	a	a	a	a	a	a	b	-	b	b	b	a	b	b	a	a	-	-	a	b	b	b	-	a	b	-	a	a	b	a	a	a	b	b	b	b	b	b	a	a
lg5	mk2032	344.219	5	39054677	39054677	b	b	b	b	a	a	a	a	a	a	b	-	-	b	b	-	b	b	a	a	-	-	a	b	b	b	-	a	b	-	a	a	b	a	a	a	b	b	b	b	b	b	a	a
lg5	mk2030	344.226	5	38767110	38767110	b	b	b	b	a	a	a	a	a	a	b	a	b	b	-	a	b	b	a	-	-	-	a	-	b	b	-	a	-	-	a	a	b	a	a	a	b	-	-	b	b	-	a	a
lg5	mk2024	344.241	5	38633691	38633691	b	b	-	b	a	a	a	a	a	a	b	-	b	b	b	a	-	b	a	a	-	-	a	b	b	b	-	a	b	-	a	a	b	a	a	a	b	b	b	b	b	b	a	a
lg5	mk2053	344.551	5	42631911	42631911	b	b	b	b	a	a	a	a	a	a	b	-	b	b	b	a	b	b	a	a	-	-	a	b	b	b	-	a	b	-	a	a	b	a	a	a	b	b	-	b	b	-	a	a
lg5	mk2057	344.851	5	42639131	42639131	b	b	b	b	a	a	a	a	a	a	b	-	b	b	b	a	b	b	a	-	-	-	a	b	b	b	-	a	b	-	a	a	b	a	a	a	b	b	b	b	b	b	a	a
lg5	mk2048	345.669	5	42513112	42513112	b	b	b	b	a	a	a	a	a	a	b	-	b	b	b	a	b	b	a	a	-	-	a	b	b	-	-	a	b	-	a	a	b	a	a	a	b	b	-	b	b	b	a	a
lg5	mk2075	346.171	5	59909714	59909714	b	-	b	b	a	a	a	a	a	a	b	a	b	b	-	a	b	b	a	a	-	-	a	b	b	-	a	a	b	a	a	a	b	a	a	a	b	-	b	b	b	b	a	a
lg5	mk2050	346.799	5	42513153	42513153	b	b	b	b	a	a	a	a	a	a	b	-	b	b	b	a	b	b	a	a	-	-	a	b	b	-	-	a	b	-	a	a	b	a	a	a	b	b	-	b	b	b	a	a
lg5	mk2059	347.802	5	42661434	42661434	b	b	b	b	a	a	-	a	a	a	b	-	b	b	b	a	b	b	a	a	-	-	a	b	b	b	-	a	b	-	a	a	b	a	a	a	b	b	b	b	b	b	a	a
lg5	mk2055	347.915	5	42638917	42638917	b	b	b	b	a	a	a	a	a	a	b	-	b	b	b	a	b	b	a	-	-	-	a	b	b	b	-	a	b	-	a	a	b	a	a	a	b	b	b	b	b	b	a	a
lg5	mk2026	348.755	5	38651838	38651838	b	b	b	b	a	a	a	a	a	a	b	a	b	b	b	a	b	b	a	a	a	-	a	b	b	b	-	a	b	-	a	a	b	a	a	a	b	b	b	b	-	b	a	a
lg5	mk2061	350.104	5	44138859	44138859	b	b	b	b	a	a	a	a	a	a	b	-	b	b	b	b	b	b	a	a	-	-	a	b	b	-	a	a	b	-	a	a	b	a	a	a	b	b	b	b	b	b	a	a
lg5	mk2011	350.479	5	36494763	36494763	b	b	b	-	a	a	a	a	a	a	-	a	b	b	b	b	b	b	a	a	a	-	a	b	b	b	-	a	b	-	a	a	b	a	a	a	b	b	b	b	b	-	a	a
lg5	mk2009	350.546	5	36494749	36494749	b	b	b	-	a	a	a	a	a	a	b	-	b	b	b	b	b	b	a	a	-	-	a	b	b	b	b	a	b	-	a	a	b	a	a	a	b	b	b	b	b	b	a	a
lg5	mk2010	350.546	5	36494757	36494757	b	b	b	-	a	a	a	a	a	a	b	-	b	b	b	b	b	b	a	a	-	-	a	b	b	b	b	a	b	-	a	a	b	a	a	a	b	b	b	b	b	b	a	a
lg5	mk2028	351.152	5	38729522	38729522	b	b	b	b	a	a	a	a	a	a	b	-	b	b	b	a	b	b	a	a	-	a	a	b	b	b	-	a	b	-	a	a	b	a	a	a	b	b	b	b	b	b	a	a
lg5	mk2027	351.181	5	38651913	38651913	b	b	b	b	a	a	a	a	a	a	b	a	b	b	b	a	b	b	a	a	a	-	a	b	b	b	-	a	b	-	a	a	b	a	a	a	b	b	b	b	-	b	a	a
lg5	mk2043	351.224	5	39904436	39904436	b	b	b	b	a	a	a	a	-	a	b	-	b	b	-	a	b	b	a	a	-	-	a	b	b	b	-	a	b	-	a	a	b	a	a	a	b	b	b	b	b	b	a	a
lg5	mk2025	351.49	5	38633743	38633743	b	b	-	b	a	a	a	a	a	a	b	-	b	b	b	a	-	b	a	a	-	-	a	b	b	b	-	a	b	-	a	a	b	a	-	a	b	b	b	b	b	b	a	a
lg5	mk2005	353.104	5	33171850	33171850	b	b	b	b	a	a	a	a	a	a	b	-	b	b	b	a	b	b	a	a	-	-	a	b	b	-	-	-	b	-	a	a	b	a	a	a	b	b	b	b	b	b	a	a
lg5	mk2020	354.317	5	37538464	37538464	b	b	b	b	a	a	a	a	a	a	b	-	b	b	b	a	b	b	a	a	-	-	a	b	b	b	-	a	b	-	a	a	b	a	a	a	b	b	b	b	b	b	a	a
lg5	mk2073	354.681	5	59004821	59004821	b	b	b	b	a	a	a	a	a	a	b	-	b	b	b	a	b	b	a	a	-	-	a	b	b	-	a	a	b	-	a	a	b	a	a	a	b	b	b	b	b	b	a	a
lg5	mk2002	358.764	5	29088426	29088426	b	b	b	b	a	a	a	a	a	a	b	-	b	b	b	a	b	b	a	a	-	-	a	b	b	-	-	-	b	-	a	a	b	a	a	a	b	b	b	b	b	b	a	a
lg5	mk2003	359.674	5	31681444	31681444	b	b	b	b	a	a	a	a	a	a	b	-	b	b	b	a	b	b	a	a	-	-	a	b	b	-	-	-	b	-	a	a	b	a	a	a	b	b	b	b	b	b	a	a
lg5	mk2004	362.731	5	32469055	32469055	b	b	b	b	a	a	a	a	a	a	b	b	b	b	-	b	b	b	a	a	b	b	a	b	b	b	b	-	b	-	a	a	b	a	a	a	b	b	b	b	b	b	a	a
lg5	mk2001	366.656	5	26044595	26044595	b	b	b	b	a	a	b	b	a	a	b	a	b	b	b	a	b	b	a	a	-	-	a	b	b	b	a	-	b	-	a	a	b	a	a	a	b	b	-	b	b	b	a	a
lg5	mk1999	367.96	5	25918196	25918196	b	b	-	-	a	a	b	b	a	a	b	a	b	b	-	a	b	b	a	-	-	-	a	b	b	b	a	-	-	b	a	a	b	a	-	a	b	-	-	b	b	-	a	a
lg5	mk1997	367.974	5	25914565	25914565	b	b	b	b	a	a	b	b	a	a	b	a	b	b	b	a	b	b	a	a	-	-	a	b	b	b	a	-	b	-	a	a	b	a	a	a	b	b	-	b	b	b	a	a
lg5	mk2000	367.999	5	25976001	25976001	b	b	b	b	a	a	b	b	a	a	b	a	b	b	b	a	b	b	a	a	-	-	a	b	b	-	a	-	b	-	a	a	b	a	a	a	b	b	-	b	b	b	a	-
lg5	mk1998	368.924	5	25914656	25914656	b	b	b	b	a	a	b	b	a	a	b	a	b	b	-	a	b	b	a	-	-	-	a	b	b	b	a	-	b	-	a	a	b	a	a	a	b	b	-	b	b	b	a	a
lg5	mk1995	373.417	5	22606057	22606057	b	b	b	-	b	-	-	b	-	-	b	-	b	b	-	b	b	b	a	a	-	-	a	a	b	-	a	-	b	b	a	a	b	-	-	b	b	b	-	a	b	b	a	a
lg5	mk1994	373.461	5	22605894	22605894	b	b	b	-	b	-	-	b	-	-	b	-	b	b	-	b	-	b	a	a	-	-	a	a	b	-	a	-	b	b	a	a	b	-	-	b	b	b	-	a	-	b	a	a
lg5	mk1996	376.632	5	23783420	23783420	b	b	-	b	a	a	a	-	a	a	b	a	-	b	b	a	b	b	a	a	-	a	a	-	b	b	a	-	b	-	a	-	-	b	-	a	b	b	-	-	b	b	a	a
lg5	mk1986	378.218	5	17702779	17702779	b	b	b	b	a	a	a	-	a	a	b	-	b	b	b	a	b	b	a	a	-	-	a	a	b	a	a	-	b	-	a	a	b	a	-	a	b	b	a	a	b	b	a	a
lg5	mk1985	378.239	5	17702776	17702776	b	b	b	b	a	a	a	-	a	a	b	-	b	b	b	a	b	b	a	a	-	-	a	a	b	a	a	-	b	-	a	a	b	a	-	a	b	b	a	a	b	b	a	a
lg5	mk1987	378.259	5	18544243	18544243	b	b	b	b	a	a	a	-	a	a	b	-	b	b	b	a	b	b	a	a	-	b	a	a	b	a	a	-	b	-	a	a	b	a	-	a	b	b	-	a	b	b	a	a
lg5	mk1990	378.514	5	20486034	20486034	b	b	b	b	a	a	-	-	a	a	b	-	b	b	-	a	b	b	a	a	-	-	a	a	b	a	a	-	b	b	a	a	b	-	-	a	b	b	a	a	b	b	a	a
lg5	mk1991	379.091	5	21313214	21313214	b	b	b	b	a	a	a	-	a	a	b	-	b	b	b	a	b	b	a	a	-	-	a	a	b	-	a	-	b	-	a	a	b	-	-	a	b	b	-	a	b	b	a	a
lg5	mk1989	380.144	5	19046458	19046458	b	b	b	b	a	a	a	-	a	a	-	-	b	b	b	b	b	b	a	a	-	-	a	a	-	-	a	-	b	-	a	a	b	a	a	a	-	b	-	a	b	b	a	a
lg5	mk1988	380.268	5	19046420	19046420	b	b	b	b	a	-	a	-	a	a	-	-	b	b	b	b	b	b	a	a	-	-	a	a	b	-	a	-	b	a	a	a	b	a	a	a	-	b	-	a	b	b	a	a
lg5	mk1984	382.591	5	16128585	16128585	b	b	b	b	a	a	a	a	a	a	b	a	b	b	b	a	b	b	a	a	-	-	a	a	b	a	a	-	b	-	a	a	b	a	-	b	a	a	a	a	b	b	a	a
lg5	mk1992	384.531	5	21386839	21386839	b	b	b	b	a	a	-	-	a	a	b	a	b	b	b	a	b	b	a	a	-	b	a	a	b	-	-	-	-	-	a	a	b	-	-	a	b	b	-	a	b	b	a	a
lg5	mk1993	384.584	5	22103702	22103702	b	-	b	b	a	a	a	-	a	-	b	a	b	b	-	a	b	b	a	a	-	-	a	a	b	-	a	-	b	-	a	a	b	-	-	a	b	b	b	a	b	b	-	-
lg5	mk1983	402.944	5	12737270	12737270	-	a	b	b	a	a	b	-	a	a	b	a	b	b	b	a	b	a	a	a	a	a	a	a	b	a	a	b	b	-	a	a	b	b	b	-	a	-	a	a	b	b	-	a
lg5	mk1982	410.822	5	11270302	11270302	a	a	b	b	a	a	a	a	a	a	b	a	a	a	b	a	b	a	a	a	a	a	a	a	-	-	a	-	-	-	a	a	b	b	b	a	a	a	a	a	b	b	b	b
lg5	mk1981	417.504	5	10274928	10274928	a	a	b	b	a	a	a	a	a	a	b	a	a	-	-	b	b	a	a	a	a	a	a	a	b	a	a	-	-	b	a	a	b	b	b	a	b	b	b	b	b	b	b	b
lg5	mk1980	420.184	5	9446575	9446575	a	a	b	b	a	-	a	a	a	a	b	a	a	-	b	-	b	a	a	a	a	a	a	a	b	a	a	b	b	-	a	a	-	a	a	a	b	b	b	b	b	-	-	b
lg5	mk1979	422.754	5	8526995	8526995	a	a	b	b	a	a	a	a	a	a	b	a	a	a	b	a	b	a	a	a	a	a	a	a	b	a	a	b	b	a	a	a	b	a	a	a	b	b	b	b	b	b	b	b
lg5	mk1978	432.644	5	6934989	6934989	a	a	b	b	a	a	a	a	-	-	-	a	a	a	b	a	b	b	a	a	a	a	a	b	b	-	a	b	b	-	a	a	b	a	a	a	b	b	b	b	b	b	b	b
[truncated: 1,298 more rows]
[truncated: 172 more columns]
