# Supplementary material for: Mapping and Functional Analysis of QTL for Kernel Number per Row in Tropical and Temperate–Tropical Introgression Lines of Maize (Zea mays L.)
Source: Curr Issues Mol Biol. 2023 May 18;45(5):4416–30. doi: 10.3390/cimb45050281 (PMC10217162; doi:10.3390/cimb45050281)
Supplement: Supplementary file 1 [file cimb-45-00281-s001.zip › Table_S2.xlsx]

## Sheet: Table_S2
Table S2 Pop2 genetic map data.
Linkage	Marker	Genet_Dis(cM)	CHR	Pos_start	Pos_end	1-3	1-4	1-7	1-8	1-9	1-10	1-12	1-15	1-17	1-25	1-26	1-28	1-29	1-30	1-33	1-34	1-35	1-36	1-37	1-40	1-41	1-42	1-45	1-46	1-47	1-48	1-52	1-53	1-54	1-58	1-65	1-67	1-68	1-70	1-71	1-72	1-73	1-74	1-75	1-79	1-82	1-85	1-86	1-87
lg1	mk72	0	1	91876016	91876016	a	a	a	a	a	a	a	a	a	a	a	a	a	a	a	a	a	a	a	a	a	a	b	b	b	b	a	a	a	b	b	b	a	a	a	b	b	b	b	b	b	b	b	b
lg1	mk81	16.713	1	99397340	99397340	a	a	b	-	a	a	a	a	a	a	a	-	a	a	b	b	a	a	b	a	b	b	b	-	b	b	a	a	a	b	b	a	-	b	b	b	b	b	b	-	b	a	b	b
lg1	mk37	60.161	1	34408376	34408376	a	b	a	a	a	a	b	a	a	a	a	a	b	b	a	a	a	a	b	b	a	b	b	b	a	b	b	b	a	a	b	a	b	b	b	b	b	b	b	b	b	b	b	b
lg1	mk41	64.32	1	40604116	40604116	a	-	a	a	a	a	-	a	a	a	a	a	-	b	a	a	a	a	-	b	a	-	b	-	a	b	b	b	-	a	b	a	b	-	b	b	b	b	b	-	b	b	b	b
lg1	mk39	70.208	1	40492817	40492817	a	a	-	b	a	a	b	b	a	a	a	a	b	b	a	a	a	a	-	b	a	-	b	-	-	b	b	-	a	a	b	a	b	-	-	b	b	b	b	-	b	b	b	b
lg1	mk40	73.452	1	40560798	40560798	a	b	b	b	a	a	b	b	a	a	a	a	b	b	a	a	a	a	a	b	a	a	b	b	a	b	b	b	a	a	b	a	b	a	b	b	b	b	b	-	b	b	b	b
lg1	mk49	87.949	1	63317067	63317067	a	b	b	b	b	a	b	b	a	a	b	a	b	b	a	a	-	-	a	b	b	b	b	b	-	b	b	b	b	a	b	b	b	a	-	b	a	b	b	b	a	b	b	b
lg1	mk48	87.949	1	63317040	63317040	a	b	b	b	b	a	b	b	a	a	b	a	b	b	a	a	-	-	a	b	b	b	b	b	-	b	b	b	b	a	b	b	b	a	-	b	a	b	b	b	a	b	b	b
lg1	mk58	101.882	1	77688953	77688953	a	a	b	b	b	a	b	b	a	b	b	a	b	b	a	a	a	a	a	b	b	-	b	b	-	b	b	b	b	a	b	b	-	b	b	-	a	b	b	a	a	b	b	b
lg1	mk87	115.485	1	104069212	104069212	-	-	b	b	b	a	a	b	-	a	b	-	b	b	-	-	b	b	-	b	b	b	-	-	b	b	a	a	a	-	b	b	-	-	b	-	-	-	-	-	-	b	b	-
lg1	mk141	133.308	1	177041928	177041928	a	-	-	-	b	a	a	-	b	b	b	-	b	b	a	a	a	b	a	a	b	b	b	b	a	a	-	-	b	a	b	-	a	a	a	a	a	b	b	a	a	b	b	b
lg1	mk140	152.436	1	174447829	174447829	a	a	a	-	b	a	-	-	a	a	b	-	-	a	a	a	-	b	a	a	-	-	a	-	a	b	b	-	b	a	a	a	a	-	b	a	a	-	a	-	a	b	b	a
lg1	mk109	168.45	1	122555185	122555185	a	-	a	-	b	b	a	a	a	b	b	a	b	b	a	a	-	b	a	b	b	b	a	a	a	b	b	b	b	a	b	b	a	-	b	-	a	a	a	a	a	b	b	a
lg1	mk108	168.597	1	122536170	122536170	a	a	a	a	b	-	-	a	a	b	b	a	b	b	a	a	-	b	a	b	b	b	a	a	a	b	b	b	b	a	b	b	a	-	b	a	a	a	a	a	a	b	b	a
lg1	mk105	169.21	1	121533493	121533493	a	a	-	-	b	a	a	-	a	b	b	a	b	b	a	a	a	b	a	b	b	b	a	a	a	b	b	b	b	a	b	b	a	a	b	a	a	a	a	a	a	b	b	a
lg1	mk104	169.221	1	121533467	121533467	a	a	-	-	b	a	a	-	a	b	b	a	b	b	a	a	a	b	a	b	b	b	a	a	a	b	b	b	b	a	b	b	a	a	b	a	a	a	a	a	a	b	b	a
lg1	mk106	169.238	1	121533511	121533511	a	a	-	-	b	a	a	-	a	b	b	a	b	b	a	a	a	b	a	b	b	b	a	a	a	b	b	b	b	a	b	b	a	a	b	a	a	a	a	a	a	b	b	a
lg1	mk125	170.565	1	151952999	151952999	-	a	-	a	b	a	b	a	a	a	b	a	b	b	a	a	a	b	a	b	b	-	a	a	a	b	b	b	b	a	b	b	a	a	b	a	a	-	a	a	a	b	b	a
lg1	mk128	172.999	1	158822181	158822181	a	a	-	-	-	-	b	b	a	a	-	-	-	b	a	a	a	-	-	-	-	b	-	-	-	b	-	-	-	a	b	b	a	a	-	b	a	-	-	-	-	-	b	-
lg1	mk130	173.271	1	158856485	158856485	a	a	-	-	b	a	b	b	a	a	b	a	b	b	a	a	a	b	a	b	b	b	a	-	-	b	b	b	b	a	b	b	a	a	b	-	a	-	a	a	a	b	b	a
lg1	mk121	174.017	1	148780182	148780182	a	a	-	-	-	-	b	b	a	b	b	a	b	b	a	a	-	-	-	b	b	b	a	a	a	b	b	b	-	a	b	-	-	a	b	a	a	a	a	-	a	b	-	a
lg1	mk132	175.67	1	164289249	164289249	-	-	-	b	b	a	b	-	-	b	b	-	b	b	a	a	a	b	a	b	b	b	a	a	-	b	b	b	b	a	b	b	-	a	b	a	a	a	a	-	a	b	b	a
lg1	mk102	178.166	1	117888817	117888817	a	a	-	-	b	a	a	a	a	b	b	a	b	b	a	a	a	b	a	b	b	b	a	a	a	b	b	b	b	a	b	b	a	-	b	a	a	a	a	a	a	b	b	a
lg1	mk101	180.72	1	117465214	117465214	a	a	-	-	b	-	a	b	a	b	b	a	b	b	a	a	a	b	a	b	b	b	a	a	a	b	b	b	b	a	b	b	a	a	b	a	a	a	a	-	a	b	b	a
lg1	mk94	181.03	1	115419429	115419429	a	a	a	a	b	-	-	b	a	b	b	a	b	b	a	a	-	b	a	b	b	b	a	a	a	b	b	b	b	a	b	b	a	-	b	-	a	a	a	a	a	b	b	a
lg1	mk131	181.546	1	164145048	164145048	a	a	a	a	b	b	-	b	a	b	b	a	b	b	a	-	-	b	a	b	b	b	a	-	-	b	b	b	b	a	b	b	a	-	b	-	a	a	-	a	a	b	-	-
lg1	mk95	182.038	1	115419478	115419478	a	a	a	a	b	-	-	b	a	b	b	a	b	b	a	a	-	b	a	b	b	b	a	a	a	b	b	b	b	a	b	b	a	-	b	-	a	a	a	a	a	b	b	a
lg1	mk91	184.647	1	112579927	112579927	-	a	b	-	b	-	b	-	a	b	b	a	b	b	-	a	b	b	a	b	b	-	a	a	a	b	b	-	b	a	b	b	a	-	b	a	a	-	a	a	a	b	b	a
lg1	mk83	187.823	1	103372259	103372259	a	a	b	b	b	a	b	b	a	a	b	-	b	b	-	-	a	b	a	b	b	b	a	a	-	b	b	b	b	-	b	b	a	a	-	a	a	a	a	a	a	b	b	a
lg1	mk74	190.334	1	97684089	97684089	a	a	b	b	b	a	b	b	a	b	b	a	b	b	a	a	a	b	a	b	b	b	a	a	b	b	b	b	b	a	b	b	a	a	b	a	a	a	a	a	a	b	b	a
lg1	mk75	190.786	1	97684094	97684094	a	a	-	-	b	a	a	b	a	b	b	a	b	b	a	a	a	b	a	b	b	b	a	a	b	b	b	b	b	a	b	b	a	a	b	a	a	a	a	a	a	b	b	a
lg1	mk73	198.12	1	96630248	96630248	-	-	b	b	b	a	a	a	a	b	b	-	b	b	a	a	b	b	a	b	b	b	a	a	b	b	b	b	b	-	b	-	a	b	b	a	a	a	a	a	b	-	b	a
lg1	mk118	206.101	1	144377537	144377537	a	a	-	-	b	a	a	a	a	b	b	b	b	b	a	a	a	b	a	b	b	b	a	a	a	b	b	b	b	a	b	b	b	a	b	a	a	a	a	a	a	b	-	a
lg1	mk110	209.41	1	122952964	122952964	-	-	-	-	b	a	a	-	-	-	b	-	b	b	-	-	a	b	-	b	-	-	-	-	-	b	b	b	b	-	b	b	-	-	b	-	-	-	-	-	-	b	b	-
lg1	mk107	214.442	1	121897513	121897513	a	a	-	-	-	-	a	a	-	b	b	-	-	-	a	a	b	b	a	b	-	-	-	-	-	-	-	-	-	a	-	b	a	a	b	a	-	-	-	-	-	b	b	-
lg1	mk76	216.464	1	98125556	98125556	a	a	a	a	b	-	-	a	a	b	b	a	b	b	a	a	-	b	a	b	b	-	a	a	b	b	-	b	b	a	b	b	a	-	b	a	a	a	-	a	a	b	b	a
lg1	mk103	219.709	1	120467573	120467573	a	a	a	a	b	-	-	a	a	b	b	a	b	b	a	a	-	b	a	b	b	b	-	a	a	b	b	b	b	a	b	-	a	-	b	a	-	a	a	a	a	b	b	a
lg1	mk111	220.773	1	123174021	123174021	a	a	a	a	b	-	a	a	a	b	b	-	b	b	a	a	b	b	-	b	b	-	a	a	a	b	-	-	b	a	b	b	a	b	b	-	a	a	a	-	a	b	b	-
lg1	mk126	226.772	1	157051456	157051456	a	a	-	-	-	b	b	-	a	b	-	a	-	-	-	a	b	b	a	-	-	-	a	a	a	-	-	-	-	a	-	-	a	a	-	a	a	a	a	a	a	-	-	a
lg1	mk137	230.14	1	171716797	171716797	a	a	a	a	b	b	b	a	b	b	b	a	b	b	a	a	b	b	a	b	b	b	a	a	b	b	b	a	b	a	b	b	a	a	b	-	a	a	a	a	a	b	b	a
lg1	mk136	230.915	1	171716693	171716693	a	a	a	a	b	b	b	a	b	b	b	a	b	b	a	a	b	b	a	b	b	b	a	a	b	b	b	-	b	a	b	b	a	-	b	a	a	a	a	a	a	b	b	a
lg1	mk138	234.222	1	171742373	171742373	a	a	a	a	b	b	b	a	b	b	b	a	a	b	a	a	a	b	a	b	b	b	a	a	b	b	-	-	b	a	b	b	a	-	b	-	a	a	a	a	a	b	b	a
lg1	mk139	244.247	1	174444954	174444954	a	a	-	a	b	b	a	b	b	b	b	a	b	b	a	a	b	b	a	b	b	b	a	a	b	b	b	b	b	a	b	b	a	b	-	a	a	a	a	a	a	b	b	a
lg1	mk133	248.965	1	165736591	165736591	a	a	b	b	b	b	b	b	a	b	b	a	b	b	a	a	b	b	a	b	b	b	-	a	b	b	b	b	-	a	b	b	a	b	b	a	a	a	a	a	a	b	b	a
lg1	mk134	250.11	1	165736758	165736758	a	a	b	b	b	b	b	b	a	b	b	a	b	b	a	a	b	b	a	b	b	b	-	-	b	b	b	-	b	a	b	b	a	b	b	a	a	a	a	a	a	b	b	a
lg1	mk88	255.24	1	105658228	105658228	a	a	b	b	b	b	b	b	a	-	-	a	-	b	-	a	b	b	a	b	b	-	a	a	b	-	b	b	b	a	-	-	a	b	-	a	a	-	a	a	a	-	b	a
lg1	mk84	257.398	1	103691386	103691386	a	a	b	b	b	-	-	b	a	b	b	-	b	b	a	a	-	b	a	b	b	b	a	a	b	b	b	b	b	a	b	b	a	-	b	-	a	a	a	a	a	b	b	a
lg1	mk86	257.783	1	103747887	103747887	a	a	-	b	b	-	-	b	a	b	b	a	b	b	a	a	-	b	a	b	b	b	a	a	b	b	b	b	b	a	b	b	a	-	b	a	a	a	a	a	a	-	b	a
lg1	mk68	263.78	1	87932948	87932948	a	a	-	-	b	a	a	-	-	b	b	a	b	b	a	a	a	-	a	b	-	b	a	a	-	b	b	-	b	a	b	b	a	b	b	-	a	a	a	a	a	b	b	a
lg1	mk70	263.811	1	87933008	87933008	a	a	-	-	b	a	a	-	-	b	b	a	b	b	a	a	a	a	a	b	-	b	a	a	-	b	b	-	b	a	b	b	a	b	b	-	a	a	a	a	a	b	b	a
lg1	mk67	263.833	1	87932914	87932914	a	a	-	-	b	a	a	-	-	b	b	a	b	b	a	a	a	a	a	b	-	b	a	a	-	b	b	-	b	a	b	b	a	b	b	-	-	-	a	a	a	-	b	a
lg1	mk71	265.032	1	87935962	87935962	a	a	-	-	b	b	a	-	a	b	b	a	b	b	a	a	a	a	a	b	b	b	a	a	-	b	b	b	b	a	b	b	a	a	b	-	a	a	a	a	a	b	b	a
lg1	mk2	266.452	1	2237453	2237453	a	b	-	-	b	a	a	b	a	b	b	a	b	b	-	a	a	a	a	b	b	b	-	a	b	-	b	-	b	a	b	-	a	b	-	a	-	a	a	a	a	b	b	a
lg1	mk69	267.012	1	87932982	87932982	a	a	-	-	b	a	a	-	-	b	b	a	b	b	a	a	a	a	a	b	-	b	a	a	-	b	b	-	b	a	b	b	a	b	b	-	a	a	a	a	a	b	b	a
lg1	mk62	271.676	1	82649009	82649009	a	a	-	-	b	a	a	-	a	b	b	a	b	b	a	a	a	a	a	b	b	b	a	a	-	b	b	-	b	a	b	b	a	a	b	-	a	a	a	a	a	b	b	a
lg1	mk61	271.676	1	82649003	82649003	a	a	-	-	b	a	a	-	a	b	b	a	b	b	a	a	a	a	a	b	b	b	a	a	-	b	b	-	b	a	b	b	a	a	b	-	a	a	a	a	a	b	b	a
lg1	mk64	271.676	1	82649024	82649024	a	a	-	-	b	a	a	-	a	b	b	a	b	b	a	a	a	a	a	b	b	b	a	a	-	b	b	-	b	a	b	b	a	a	b	-	a	a	a	a	a	b	b	a
lg1	mk65	271.676	1	82649029	82649029	a	a	-	-	b	a	a	-	a	b	b	a	b	b	a	a	a	a	a	b	b	b	a	a	-	b	b	-	b	a	b	b	a	a	b	-	a	a	a	a	a	b	b	a
lg1	mk63	271.676	1	82649013	82649013	a	a	-	-	b	a	a	-	a	b	b	a	b	b	a	a	a	a	a	b	b	b	a	a	-	b	b	-	b	a	b	b	a	a	b	-	a	a	a	a	a	b	b	a
lg1	mk66	274.379	1	82669387	82669387	a	-	-	-	b	-	b	-	a	b	b	-	b	b	-	a	a	a	a	b	b	-	a	-	b	-	b	b	b	a	b	b	-	a	-	-	a	a	a	-	a	b	b	b
lg1	mk57	283.009	1	73771595	73771595	a	a	-	-	b	a	a	-	a	-	b	a	b	b	a	a	a	a	a	-	b	b	b	b	b	b	b	b	b	a	b	b	a	a	b	a	a	b	b	a	a	b	b	b
lg1	mk51	296.815	1	68686157	68686157	b	b	a	a	b	b	a	a	b	b	b	a	b	b	a	a	a	a	a	-	b	-	b	b	b	b	b	-	b	a	-	b	b	b	b	b	a	b	b	a	a	-	-	b
lg1	mk46	309.346	1	60921521	60921521	a	b	b	b	b	a	a	a	a	a	b	a	b	b	-	b	a	a	-	b	b	b	b	b	b	b	b	b	b	-	b	b	b	a	b	a	a	b	b	-	b	b	-	b
lg1	mk47	317.268	1	61455438	61455438	a	b	b	b	b	a	a	a	a	b	b	b	b	b	a	a	a	a	a	b	b	b	b	b	b	b	b	b	b	a	b	b	b	b	b	a	a	b	b	a	a	b	b	b
lg1	mk50	327.895	1	67976843	67976843	a	b	a	a	b	b	b	-	a	b	b	a	b	b	b	a	a	-	b	b	b	b	b	b	b	b	b	b	b	a	b	b	b	b	b	a	a	b	b	a	a	b	b	b
lg1	mk32	349.3	1	30961652	30961652	a	b	a	a	a	a	b	a	a	-	-	a	-	b	b	-	-	-	-	b	-	-	b	-	a	-	b	b	a	b	-	a	b	b	b	b	-	b	b	a	a	b	b	b
lg1	mk33	349.304	1	30961663	30961663	a	b	a	a	a	a	b	a	a	-	-	a	-	b	b	-	-	-	-	b	-	-	b	-	a	-	b	b	a	b	-	a	b	b	b	b	-	b	b	a	a	b	b	b
lg1	mk34	352.486	1	30961887	30961887	a	b	a	a	a	a	b	b	a	a	a	a	b	b	b	b	a	a	b	b	a	-	b	b	a	b	b	b	a	b	b	a	b	b	b	b	b	b	b	a	a	b	b	b
lg1	mk31	359.361	1	28258026	28258026	a	a	a	a	a	a	-	b	a	a	a	a	b	b	-	-	-	-	b	b	a	-	b	b	-	b	b	b	a	a	b	a	b	-	b	-	b	b	b	b	a	b	-	b
lg1	mk30	359.405	1	28257998	28257998	a	a	a	a	a	a	-	b	a	a	a	a	b	b	-	-	-	-	b	b	a	-	b	b	-	b	b	b	a	a	b	a	b	-	b	-	b	b	b	b	a	b	-	b
lg1	mk29	368.02	1	27266099	27266099	a	a	b	b	a	-	b	b	-	a	a	a	b	b	a	a	a	a	b	b	a	-	b	b	-	b	b	-	-	-	b	a	b	-	-	b	b	b	b	b	a	b	b	b
lg1	mk36	379.252	1	33176167	33176167	a	b	b	b	a	a	-	b	b	a	a	b	b	b	a	a	a	a	b	b	a	b	b	b	a	b	b	b	a	a	b	a	b	b	b	b	b	b	b	a	a	b	b	b
lg1	mk26	395.95	1	16127103	16127103	a	a	-	-	a	a	b	b	b	a	a	a	a	a	a	b	-	-	b	a	-	-	-	-	-	a	b	b	a	a	a	a	b	b	b	b	b	-	-	b	-	a	b	-
lg1	mk25	395.95	1	16127004	16127004	a	a	-	-	a	a	b	b	b	a	a	a	a	a	a	b	-	-	b	a	-	-	-	-	-	a	b	b	a	a	a	a	b	b	b	b	b	-	-	b	-	a	b	-
lg1	mk24	396.484	1	16126996	16126996	a	a	-	-	a	a	b	b	b	a	a	a	a	a	a	b	-	-	b	a	-	-	-	-	-	a	b	b	a	a	a	a	b	b	b	b	b	-	-	b	-	a	b	-
lg1	mk23	404.478	1	13652921	13652921	a	a	b	b	a	a	b	b	b	a	a	a	a	a	a	a	a	a	b	a	a	-	a	a	a	a	b	b	a	a	a	a	b	-	b	a	a	b	b	b	a	b	b	b
lg1	mk22	404.478	1	13652872	13652872	a	a	b	b	a	a	b	b	b	a	a	a	a	a	a	a	a	a	b	a	a	-	a	a	a	a	b	b	a	a	a	a	b	-	b	a	a	b	b	b	a	b	b	b
lg1	mk27	417.548	1	22589355	22589355	a	a	b	b	a	a	b	b	a	b	a	a	b	b	a	a	a	a	b	b	a	a	a	a	a	b	b	b	a	a	b	a	b	a	b	b	b	b	b	b	a	b	b	b
lg1	mk28	437.997	1	27266087	27266087	a	-	a	a	a	-	b	b	-	a	a	a	b	b	a	a	a	a	a	a	a	-	a	a	-	a	b	-	-	-	a	-	b	-	-	a	a	a	b	b	a	b	b	b
lg2	mk413	0	2	240977477	240977477	b	b	b	b	b	b	a	b	a	b	b	a	a	a	a	a	a	a	a	b	b	b	b	b	a	a	a	a	a	a	a	a	b	b	b	b	b	b	b	b	a	a	b	b
lg2	mk415	4.021	2	242361380	242361380	-	b	a	-	-	-	a	a	-	-	b	-	a	a	-	-	a	a	a	b	b	b	-	-	a	a	-	-	a	a	a	a	b	-	b	b	b	b	b	b	a	-	-	-
lg2	mk414	5.481	2	241012231	241012231	-	-	b	b	-	-	a	-	a	-	-	-	a	a	a	a	a	a	-	b	b	b	-	-	a	a	a	a	a	a	-	a	b	a	b	b	b	-	-	b	-	-	b	-
lg2	mk411	24.98	2	239405494	239405494	-	b	-	-	b	b	-	b	-	-	b	a	-	a	-	b	a	a	a	b	b	-	a	a	-	a	a	-	a	a	a	a	-	-	-	-	-	a	a	-	a	a	b	-
lg2	mk409	36.01	2	234494870	234494870	a	a	a	a	b	b	a	-	a	a	a	a	-	a	b	b	a	a	a	b	b	-	a	a	-	a	a	-	b	a	a	a	a	b	b	-	b	a	a	b	a	a	b	a
lg2	mk410	41.407	2	234504612	234504612	b	a	-	a	b	b	a	-	a	a	a	b	a	a	b	b	a	-	a	b	b	-	a	a	-	a	a	b	a	a	a	a	a	b	-	-	-	a	a	b	a	a	b	a
lg2	mk408	43.536	2	234183387	234183387	a	a	a	a	b	b	a	-	a	a	a	a	a	a	b	b	b	a	a	b	b	-	a	a	a	a	a	-	a	a	a	a	a	b	b	-	b	a	a	b	a	a	b	a
lg2	mk406	46.003	2	234093498	234093498	a	a	a	a	b	b	a	-	a	a	a	a	a	a	-	b	a	a	a	b	b	-	a	a	a	a	a	a	a	a	a	a	-	-	b	-	b	a	a	b	a	a	b	a
lg2	mk407	46.003	2	234093499	234093499	a	a	a	a	b	b	a	-	a	a	a	a	a	a	-	b	a	a	a	b	b	-	a	a	a	a	a	a	a	a	a	a	-	-	b	-	b	a	a	b	a	a	b	a
lg2	mk404	61.24	2	228072516	228072516	-	a	a	a	a	a	b	b	a	a	a	a	b	b	b	b	a	a	-	a	b	-	a	a	a	a	-	-	a	b	a	a	b	b	a	-	b	a	a	b	a	-	b	a
lg2	mk403	62.238	2	226121597	226121597	-	a	a	a	a	a	b	b	a	-	a	a	b	b	b	b	a	a	b	-	-	-	a	a	a	a	-	-	a	b	a	a	b	b	a	b	b	a	a	b	a	-	b	a
lg2	mk402	75.209	2	223101165	223101165	b	b	b	b	a	a	a	-	-	-	a	-	a	a	b	b	a	a	b	a	a	-	a	a	-	-	a	a	-	b	b	b	b	a	-	b	b	a	a	b	a	b	b	a
lg2	mk393	94.117	2	201848401	201848401	-	b	a	a	a	a	-	a	a	a	a	a	-	a	b	b	a	a	a	a	a	a	a	-	b	b	a	a	a	b	-	b	b	-	a	-	b	a	a	b	a	a	a	a
lg2	mk395	94.12	2	204903046	204903046	b	b	a	-	a	-	b	-	a	a	a	a	a	a	b	b	-	-	a	a	a	a	a	-	-	b	a	-	-	b	a	b	b	b	a	-	b	a	a	-	a	a	a	a
lg2	mk394	94.316	2	201848420	201848420	-	b	a	a	a	a	-	a	a	a	a	a	-	a	b	b	a	a	a	a	a	a	a	-	b	b	a	a	a	b	-	b	b	-	a	-	b	a	a	b	a	a	a	a
lg2	mk396	100.116	2	205546954	205546954	b	b	a	a	a	a	b	a	a	a	a	a	b	a	b	b	a	a	a	a	a	a	a	a	b	b	a	a	a	b	b	b	b	b	a	b	b	a	a	b	a	a	a	a
lg2	mk389	113.048	2	196480077	196480077	b	b	a	a	a	a	b	b	a	a	a	a	b	b	b	b	a	a	b	a	a	a	a	a	b	b	a	a	a	b	b	a	b	b	a	b	b	a	a	b	a	a	a	a
lg2	mk388	127.397	2	189870695	189870695	a	a	b	b	a	a	b	b	a	a	a	a	a	a	-	-	a	a	a	a	a	a	a	a	b	b	b	b	a	a	-	a	b	b	-	b	b	-	a	b	a	a	b	a
lg2	mk342	152.258	2	137214964	137214964	a	a	-	-	-	a	b	b	b	-	b	a	b	b	a	-	a	a	a	a	-	-	a	a	a	a	b	a	a	a	a	a	a	b	a	b	b	a	a	a	a	a	a	-
lg2	mk253	160.114	2	69073730	69073730	a	a	b	b	a	b	-	b	b	b	a	a	b	b	b	-	a	a	a	a	b	b	a	a	a	-	b	b	a	a	a	a	-	b	-	b	b	a	a	a	-	b	-	a
lg2	mk252	166.533	2	68899562	68899562	a	a	a	a	b	b	b	a	b	b	b	a	b	b	b	a	a	a	a	a	b	b	a	a	a	a	b	b	a	a	a	a	b	b	b	b	b	a	a	a	b	b	a	a
lg2	mk246	168.338	2	67209778	67209778	a	a	a	a	-	b	b	a	b	-	-	a	b	b	-	-	a	a	a	a	b	-	a	a	a	a	b	b	a	a	a	a	-	b	-	b	b	-	a	a	b	b	a	a
lg2	mk236	175.863	2	18915424	18915424	a	a	-	-	b	b	b	-	a	a	a	a	b	b	b	b	-	a	-	a	b	b	a	a	-	a	b	b	a	b	a	a	b	b	b	-	b	a	a	a	b	-	a	a
lg2	mk241	187.095	2	44125437	44125437	a	a	-	b	b	b	b	b	a	a	a	b	b	b	b	a	a	a	a	a	b	b	a	a	a	a	b	b	a	b	a	a	b	b	a	b	b	a	a	a	b	b	a	a
lg2	mk245	192.436	2	63896619	63896619	a	a	-	-	b	b	b	b	b	b	a	a	b	-	a	a	a	a	a	a	b	b	a	a	a	a	b	b	a	a	a	a	a	b	a	b	b	a	a	a	-	b	a	a
lg2	mk244	192.436	2	63896586	63896586	a	a	-	-	b	b	b	b	b	b	a	a	b	-	a	a	a	a	a	a	b	b	a	a	a	a	b	b	a	a	a	a	a	b	a	b	b	a	a	a	-	b	a	a
lg2	mk264	198.446	2	86716141	86716141	a	a	-	-	b	b	a	-	b	b	b	a	b	b	a	a	a	a	a	a	b	b	a	a	-	a	b	b	a	a	a	a	b	b	b	b	b	a	a	a	b	b	a	b
lg2	mk257	203.625	2	74278321	74278321	-	-	b	b	a	b	b	b	b	b	a	-	b	b	a	a	-	-	-	-	b	b	a	-	-	-	b	b	a	-	a	-	-	b	a	b	b	-	-	-	b	a	-	-
lg2	mk256	205.353	2	72894594	72894594	-	-	-	-	a	b	a	-	b	b	a	-	b	b	a	a	-	-	-	-	b	-	-	-	-	-	b	b	-	-	-	-	a	-	a	b	b	-	-	-	b	-	-	-
lg2	mk250	206.991	2	68435865	68435865	a	a	-	-	a	b	a	-	b	b	a	a	b	b	a	a	a	a	a	-	b	b	a	-	-	-	b	-	-	-	a	a	a	b	-	b	b	a	a	a	b	b	a	a
lg2	mk249	211.167	2	68360219	68360219	-	-	a	a	a	b	-	a	b	b	a	a	b	a	a	a	-	-	-	-	b	b	-	a	-	-	b	b	a	-	-	-	a	b	a	-	b	a	a	a	b	b	a	-
lg2	mk259	213.438	2	81710729	81710729	a	b	a	a	b	b	a	a	b	b	a	a	b	b	a	a	a	a	a	a	b	b	a	a	a	a	b	b	a	a	a	a	a	b	a	b	b	a	a	a	b	a	a	a
lg2	mk260	219.411	2	81837001	81837001	a	b	a	a	a	b	a	a	b	b	a	a	b	b	b	a	a	a	a	a	b	b	a	a	a	a	b	b	a	a	a	a	b	b	b	b	b	a	a	a	b	a	a	a
lg2	mk279	228.131	2	106683977	106683977	a	b	-	-	-	-	b	a	-	-	-	a	b	b	-	-	-	-	a	a	-	-	a	a	-	a	a	-	a	a	a	-	-	b	-	-	b	a	a	a	b	a	a	a
lg2	mk280	229.213	2	110407303	110407303	-	-	-	-	b	b	b	-	-	-	b	a	-	-	-	-	a	a	-	a	b	b	a	a	a	a	a	-	a	-	a	a	-	b	-	b	b	a	a	-	-	-	-	a
lg2	mk351	235.661	2	144116139	144116139	-	a	-	-	-	b	-	-	a	b	b	a	b	b	b	b	a	a	b	a	b	a	a	-	-	a	a	-	b	a	a	-	b	b	a	-	-	a	-	a	a	a	b	-
lg2	mk292	241.227	2	120608870	120608870	a	a	a	a	-	-	-	a	a	b	-	a	b	b	-	-	a	a	-	a	b	b	a	-	a	a	a	a	-	a	a	a	-	-	a	b	b	a	a	a	a	a	a	a
lg2	mk329	245.707	2	126906802	126906802	-	-	-	-	a	a	a	-	-	b	b	-	-	b	a	a	-	-	a	-	b	b	-	-	-	-	-	-	a	-	-	-	-	a	-	b	b	-	-	-	-	-	a	-
lg2	mk258	254.971	2	81710584	81710584	a	b	a	a	b	b	a	a	b	b	b	a	-	b	b	-	a	-	-	-	b	b	-	a	a	-	b	b	-	a	a	a	a	b	a	b	b	b	a	b	b	b	-	b
lg2	mk267	267.257	2	88200051	88200051	-	b	a	a	a	b	a	a	b	b	a	-	b	b	-	a	-	-	-	-	b	b	-	-	-	-	-	-	-	-	-	-	-	a	-	b	b	-	-	-	b	-	-	-
lg2	mk263	267.575	2	86681245	86681245	-	b	-	-	a	b	a	-	b	b	a	-	-	b	-	a	-	-	-	-	b	-	-	-	-	-	-	-	-	-	-	-	a	a	-	-	b	-	-	-	b	-	-	-
lg2	mk266	268.787	2	88200040	88200040	-	b	a	a	-	b	a	a	b	b	-	-	b	b	-	a	-	a	-	-	b	b	-	-	-	-	-	-	-	-	-	-	-	a	-	b	b	-	-	-	b	-	-	-
lg2	mk322	271.575	2	123026312	123026312	-	-	-	-	a	a	a	-	-	b	a	-	b	b	a	a	-	-	a	-	b	b	-	-	-	-	-	-	a	-	-	-	a	a	-	b	b	-	-	-	-	-	-	-
lg2	mk301	274.818	2	121018244	121018244	-	-	-	-	-	-	b	-	-	b	a	-	b	b	a	a	-	-	a	-	b	-	-	-	-	-	-	-	a	-	-	-	a	a	-	b	b	-	-	-	-	-	-	-
lg2	mk296	275.956	2	121009899	121009899	-	-	-	-	a	a	b	-	-	b	a	-	b	b	a	a	-	-	a	-	b	-	-	-	-	-	-	-	-	-	-	-	a	a	-	-	b	-	-	-	-	-	-	-
lg2	mk321	276.727	2	121292878	121292878	-	-	-	-	a	a	b	-	-	b	a	-	b	b	a	a	-	-	a	-	b	-	-	-	-	-	-	-	b	-	-	-	a	-	-	b	b	-	-	-	-	-	-	-
lg2	mk350	280.056	2	141839182	141839182	-	-	-	-	a	a	a	-	-	b	a	-	b	b	-	a	-	-	a	-	b	-	-	-	-	-	-	-	b	-	-	-	a	a	-	b	b	-	-	-	-	-	a	-
lg2	mk319	284.09	2	121235008	121235008	-	-	-	-	a	a	b	-	-	b	a	-	b	b	a	a	-	-	a	-	b	b	-	-	-	-	-	-	a	-	-	-	a	a	-	b	b	-	-	-	-	-	-	-
lg2	mk313	284.619	2	121200768	121200768	-	-	-	-	-	a	b	-	-	b	a	-	b	b	-	a	-	-	a	-	b	b	-	-	-	-	-	-	a	-	-	-	-	a	-	-	b	-	-	-	-	-	-	-
lg2	mk312	285.303	2	121133954	121133954	-	-	-	-	a	a	b	-	-	b	a	-	b	b	a	a	-	-	a	-	b	b	-	-	-	-	-	-	a	-	-	-	-	a	-	b	b	-	-	-	-	-	-	-
lg2	mk310	285.509	2	121133898	121133898	-	-	-	-	a	a	b	-	-	b	-	-	b	b	a	a	-	-	a	-	b	b	-	-	-	-	-	-	a	-	-	-	-	a	-	b	b	-	-	-	-	-	-	-
lg2	mk315	285.683	2	121218876	121218876	-	-	-	-	a	a	b	-	-	b	a	-	b	b	a	a	-	-	a	-	b	b	-	-	-	-	-	-	a	-	-	-	a	a	-	b	b	-	-	-	-	-	-	-
lg2	mk316	285.875	2	121218886	121218886	-	-	-	-	a	a	b	-	-	b	a	-	b	b	a	a	-	-	a	-	b	b	-	-	-	-	-	-	a	-	-	-	a	a	-	b	b	-	-	-	-	-	-	-
lg2	mk309	286.175	2	121133872	121133872	-	-	-	-	a	a	b	-	-	b	a	-	b	b	a	a	-	-	-	-	b	b	-	-	-	-	-	-	a	-	-	-	-	a	-	b	b	-	-	-	-	-	-	-
lg2	mk317	286.724	2	121222182	121222182	-	-	-	-	a	a	b	-	-	b	a	-	b	b	a	a	-	-	a	-	b	b	-	-	-	-	-	-	a	-	-	-	a	a	-	b	b	-	-	-	-	-	-	-
lg2	mk295	287.308	2	121009894	121009894	-	-	-	-	a	a	b	-	-	b	a	-	b	b	a	a	-	-	a	-	b	-	-	-	-	-	-	-	-	-	-	-	a	a	-	-	b	-	-	-	-	-	-	-
lg2	mk314	287.485	2	121209897	121209897	-	-	-	-	a	a	b	-	-	-	a	-	b	b	-	-	-	-	a	-	b	-	-	-	-	-	-	-	a	-	-	-	-	-	-	-	b	-	-	-	-	-	-	-
lg2	mk281	287.677	2	113169871	113169871	a	a	b	b	a	a	b	b	b	b	a	-	b	b	a	a	a	a	a	a	b	b	-	-	a	a	-	-	a	-	a	a	a	a	-	b	b	-	-	-	b	a	a	-
lg2	mk297	287.982	2	121009961	121009961	-	-	-	-	a	a	b	-	-	b	a	-	b	b	a	a	-	-	a	-	b	-	-	-	-	-	-	-	a	-	-	-	a	a	-	-	b	-	-	-	-	-	-	-
lg2	mk298	288.294	2	121009989	121009989	-	-	-	-	a	a	b	-	-	b	a	-	b	b	a	a	-	-	a	-	b	-	-	-	-	-	-	-	a	-	-	-	a	-	-	-	b	-	-	-	-	-	-	-
lg2	mk305	289.017	2	121106103	121106103	-	-	-	-	a	a	b	-	-	b	a	-	b	b	a	a	-	-	a	-	b	b	-	-	-	-	-	-	a	-	-	-	a	a	-	-	b	-	-	-	-	-	-	-
lg2	mk348	292.164	2	141337541	141337541	-	-	-	-	-	a	a	-	-	b	a	-	b	b	a	a	-	-	a	-	b	b	-	-	-	-	-	-	a	-	-	-	a	-	-	b	-	-	-	a	-	-	b	-
lg2	mk247	293.273	2	68168099	68168099	-	-	-	-	a	-	a	-	b	b	a	-	b	b	a	a	-	-	-	-	b	-	-	-	-	-	b	-	-	-	-	-	a	-	a	-	b	-	-	-	b	b	-	-
lg2	mk344	296.095	2	139783366	139783366	-	-	a	-	a	-	a	-	-	b	a	-	b	b	-	a	-	-	a	-	b	-	-	-	-	-	b	-	a	-	-	-	a	b	a	b	-	-	-	-	-	-	a	-
lg2	mk335	297.904	2	128903526	128903526	-	-	-	-	a	a	a	-	-	b	a	-	b	b	a	a	-	-	a	-	b	b	-	-	-	-	-	-	a	-	-	-	-	-	-	b	b	-	-	-	-	-	a	-
lg2	mk291	299.85	2	120591986	120591986	-	-	b	b	a	a	-	b	a	-	a	-	-	-	b	a	-	-	-	-	b	-	-	-	-	-	-	-	a	-	-	-	-	-	-	-	b	-	-	-	-	-	-	-
lg2	mk346	302.134	2	140806116	140806116	-	-	-	-	a	a	a	-	-	b	a	-	b	b	b	a	-	-	a	-	b	b	-	-	-	-	-	-	a	-	-	-	a	a	-	b	b	-	-	-	-	-	a	-
lg2	mk347	302.617	2	140806132	140806132	-	-	-	-	a	a	a	-	-	b	a	-	b	b	b	a	-	-	a	-	b	b	-	-	-	-	-	-	a	-	-	-	a	a	-	b	b	-	-	-	-	-	a	-
lg2	mk300	305.272	2	121017565	121017565	-	-	-	-	a	a	-	-	-	-	a	-	-	b	-	-	-	-	a	-	b	-	-	-	-	-	-	-	a	-	-	-	a	-	-	b	b	-	-	-	-	-	-	-
lg2	mk343	307.657	2	138417112	138417112	-	-	-	-	a	a	b	-	-	b	a	-	b	b	a	a	-	-	a	-	b	b	-	-	-	-	-	-	a	-	-	-	a	a	-	b	b	-	-	-	-	-	a	-
lg2	mk308	308.042	2	121133866	121133866	-	-	-	-	a	a	b	-	-	b	a	-	b	b	a	a	-	-	-	-	b	b	-	-	-	-	-	-	a	-	-	-	-	a	-	b	b	-	-	-	-	-	-	-
lg2	mk320	308.163	2	121235191	121235191	-	-	-	-	a	a	b	-	-	b	a	-	b	b	a	a	-	-	a	-	b	b	-	-	-	-	-	-	a	-	-	-	a	a	-	b	b	-	-	-	-	-	-	-
lg2	mk288	311.241	2	120572570	120572570	-	-	-	-	a	a	a	-	-	b	a	-	b	b	a	a	-	-	a	-	b	b	-	-	-	-	-	-	a	-	-	-	a	a	-	b	b	-	-	-	-	-	-	-
lg2	mk289	311.475	2	120572641	120572641	-	-	-	-	a	a	a	-	-	b	a	-	b	b	a	a	-	-	a	-	b	b	-	-	-	-	-	-	a	-	-	-	a	a	-	b	-	-	-	-	-	-	-	-
lg2	mk334	311.825	2	128470528	128470528	-	-	-	-	a	a	a	-	-	b	a	-	b	b	a	a	-	-	a	-	b	-	-	-	-	-	-	-	a	-	-	-	a	a	-	b	b	-	-	-	-	-	a	-
lg2	mk286	312.838	2	116654786	116654786	-	-	-	-	a	a	a	-	-	b	a	-	b	b	a	a	-	-	a	-	b	b	-	-	-	-	-	-	a	-	-	-	a	a	-	b	b	-	-	-	-	-	-	-
lg2	mk290	313.251	2	120591842	120591842	-	-	b	a	a	a	-	a	a	-	a	-	-	-	a	a	-	-	a	-	b	b	-	-	-	-	-	-	a	-	-	-	-	-	-	b	b	-	-	-	-	-	-	-
lg2	mk285	313.822	2	116654728	116654728	-	-	-	-	a	a	a	-	-	b	a	-	b	b	a	a	-	-	a	-	b	b	-	-	-	-	-	-	a	-	-	-	a	a	-	b	b	-	-	-	-	-	-	-
lg2	mk287	315.072	2	120572455	120572455	-	-	-	-	a	a	a	-	-	b	a	-	b	b	a	a	-	-	a	-	b	b	-	-	-	-	-	-	a	-	-	-	a	a	-	b	b	-	-	-	-	-	-	-
lg2	mk283	317.584	2	114627985	114627985	-	-	-	-	a	a	b	-	b	b	a	-	b	b	a	a	-	-	-	-	b	-	-	-	-	-	-	-	a	-	-	-	-	a	-	-	b	-	-	-	b	-	-	-
lg2	mk293	318.149	2	120971179	120971179	-	-	-	-	a	a	b	-	-	b	a	-	-	b	-	a	-	-	a	-	b	b	-	-	-	-	-	-	a	-	-	-	a	a	-	b	b	-	-	-	-	-	-	-
lg2	mk302	318.58	2	121018288	121018288	-	-	-	-	-	-	b	-	-	b	a	-	b	b	a	a	-	-	a	-	b	-	-	-	-	-	-	-	a	-	-	-	a	a	-	b	b	-	-	-	-	-	-	-
lg2	mk299	319.012	2	121009993	121009993	-	-	-	-	a	a	b	-	-	b	a	-	b	b	a	a	-	-	a	-	b	-	-	-	-	-	-	-	a	-	-	-	a	-	-	-	b	-	-	-	-	-	-	-
lg2	mk294	319.087	2	121009726	121009726	-	-	-	-	a	a	b	-	-	b	a	-	b	b	a	a	-	-	a	-	b	-	-	-	-	-	-	-	a	-	-	-	a	a	-	-	b	-	-	-	-	-	-	-
lg2	mk318	319.551	2	121222200	121222200	-	-	-	-	a	a	b	-	-	b	a	-	b	b	a	a	-	-	a	-	b	b	-	-	-	-	-	-	a	-	-	-	a	a	-	b	b	-	-	-	-	-	-	-
lg2	mk311	319.878	2	121133924	121133924	-	-	-	-	a	a	b	-	-	b	a	-	b	b	a	a	-	-	a	-	b	b	-	-	-	-	-	-	a	-	-	-	-	a	-	b	b	-	-	-	-	-	-	-
lg2	mk307	320.791	2	121106298	121106298	-	-	-	-	a	a	b	-	-	b	a	-	b	b	a	a	-	-	a	-	b	b	-	-	-	-	-	-	a	-	-	-	-	a	-	b	b	-	-	-	-	-	-	-
lg2	mk306	321.658	2	121106276	121106276	-	-	-	-	a	a	b	-	-	b	a	-	b	b	a	a	-	-	a	-	b	b	-	-	-	-	-	-	a	-	-	-	-	a	-	b	b	-	-	-	-	-	-	-
lg2	mk339	323.386	2	133840901	133840901	-	-	-	-	a	a	b	-	-	b	a	-	b	b	a	a	-	-	a	-	b	-	-	-	-	-	-	-	a	-	-	-	-	b	-	b	b	-	-	-	-	-	a	-
lg2	mk340	323.466	2	133840907	133840907	-	-	-	-	a	a	b	-	-	b	a	-	b	b	a	a	-	-	a	-	b	-	-	-	-	-	-	-	a	-	-	-	-	b	-	b	b	-	-	-	-	-	a	-
lg2	mk341	323.523	2	133840921	133840921	-	-	-	-	a	a	b	-	-	b	a	-	b	b	a	a	-	-	a	-	b	-	-	-	-	-	-	-	a	-	-	-	-	b	-	b	b	-	-	-	-	-	a	-
lg2	mk337	325.796	2	129193735	129193735	-	-	-	-	a	a	a	-	-	b	a	-	-	b	-	a	-	-	a	-	-	b	-	-	-	-	-	-	a	-	-	-	-	-	-	-	b	-	-	-	-	-	-	-
lg2	mk248	326.176	2	68168162	68168162	-	-	-	-	a	-	a	-	b	b	a	-	b	b	a	a	-	-	-	-	b	-	-	-	-	-	b	-	-	-	-	-	a	-	a	-	b	-	-	-	b	b	-	-
lg2	mk375	332.198	2	178954335	178954335	-	-	-	-	-	-	a	-	-	a	a	-	b	b	a	a	-	-	-	-	b	b	-	-	-	b	b	b	-	-	b	-	-	b	-	b	b	-	-	b	-	-	a	-
lg2	mk374	335.8	2	177435270	177435270	-	-	-	-	-	-	b	-	-	a	a	-	b	b	a	a	-	-	-	-	b	-	-	-	b	b	b	-	-	-	b	-	-	b	a	b	b	-	-	-	-	-	-	-
lg2	mk373	336.259	2	177435186	177435186	-	-	-	-	-	-	b	-	-	a	a	-	b	b	a	a	-	-	-	-	b	-	-	-	b	b	b	-	-	-	b	-	-	b	a	b	b	-	-	-	-	-	-	-
lg2	mk372	336.494	2	177435184	177435184	-	-	-	-	-	-	b	-	-	a	a	-	b	b	a	a	-	-	-	-	b	-	-	-	b	b	b	-	-	-	b	-	-	b	a	b	b	-	-	-	-	-	-	-
lg2	mk358	348.421	2	156668689	156668689	a	a	a	a	-	a	-	a	a	b	-	a	b	-	-	a	a	a	-	-	b	b	a	-	b	b	b	b	-	a	a	a	-	-	a	b	b	a	a	a	a	a	b	a
lg2	mk357	348.421	2	156668653	156668653	a	a	a	a	-	a	-	a	a	b	-	a	b	-	-	a	a	a	-	-	b	b	a	-	b	b	b	b	-	a	a	a	-	-	a	b	b	a	a	a	a	a	b	a
lg2	mk369	351.107	2	170493029	170493029	-	-	-	-	-	-	a	-	-	b	a	-	b	b	a	a	-	-	-	-	b	b	-	-	b	b	b	b	a	-	-	-	-	b	a	b	b	-	-	-	-	-	a	-
lg2	mk355	356.013	2	154371111	154371111	a	a	a	a	a	a	a	a	a	b	b	a	b	b	-	a	a	a	a	a	b	-	a	-	-	b	b	-	a	a	a	a	b	b	b	b	b	a	a	b	a	a	a	a
lg2	mk365	360.142	2	164412557	164412557	-	-	a	-	-	-	a	a	-	b	a	-	b	b	-	a	-	-	-	-	b	b	-	-	b	b	b	b	a	-	-	-	a	b	-	b	b	-	-	-	-	-	a	-
lg2	mk366	360.159	2	164412582	164412582	-	-	a	-	-	-	a	a	-	b	a	-	b	b	-	a	-	-	-	-	b	b	-	-	b	b	b	b	a	-	-	-	a	b	-	b	b	-	-	-	-	-	a	-
lg2	mk356	361.614	2	155302345	155302345	a	a	a	-	-	a	-	a	a	-	-	-	-	b	-	-	-	a	-	-	b	b	a	a	b	b	b	-	-	-	a	a	-	b	-	-	b	a	a	a	a	a	-	a
lg2	mk362	362.378	2	160116239	160116239	-	-	-	-	-	-	-	-	a	b	a	-	b	b	-	a	-	-	a	-	b	b	a	a	b	b	b	b	a	-	-	a	b	b	-	-	b	-	-	-	-	-	-	-
lg2	mk376	371.861	2	179214094	179214094	a	a	-	-	a	a	b	-	a	b	b	a	b	b	b	b	a	a	a	a	b	b	a	a	-	b	b	-	a	a	b	a	a	b	b	-	b	a	a	b	a	a	b	a
lg2	mk383	380.936	2	184476328	184476328	a	a	-	-	a	a	b	b	a	-	-	-	b	b	-	-	a	a	a	a	a	-	a	-	b	b	b	b	a	a	-	-	a	b	-	b	b	a	a	b	a	a	a	a
lg2	mk385	381.915	2	185870456	185870456	a	-	b	b	a	a	-	b	a	-	-	-	b	b	-	-	a	a	a	a	a	b	a	a	-	b	b	b	a	a	-	a	a	b	-	-	b	a	a	b	a	a	a	a
lg2	mk384	390.556	2	184656635	184656635	-	-	b	b	a	a	a	-	a	-	b	-	b	b	b	b	a	a	a	a	b	b	b	-	b	-	b	-	a	-	b	-	-	-	-	-	-	-	-	b	b	-	a	-
lg2	mk371	405.427	2	174160248	174160248	a	a	b	b	b	a	a	b	a	b	b	-	b	b	-	-	a	a	a	a	b	-	-	b	b	b	b	b	b	a	-	-	-	-	-	b	b	a	a	-	a	a	a	b
lg2	mk255	490.397	2	69140246	69140246	b	-	b	a	a	a	-	a	-	-	b	b	b	-	-	a	-	a	-	b	a	a	-	-	b	b	a	-	b	a	b	-	a	-	-	a	a	-	-	-	b	-	-	-
lg2	mk254	490.445	2	69140209	69140209	b	-	b	a	a	a	-	a	-	-	b	b	b	-	-	a	-	a	-	b	a	a	-	-	b	b	a	-	b	a	b	-	a	-	-	a	a	-	-	-	b	-	-	-
lg2	mk323	534.169	2	123596098	123596098	-	-	-	-	b	b	b	-	-	a	b	-	a	a	b	b	-	-	b	-	a	-	-	-	-	-	-	-	b	-	-	-	-	b	-	a	a	-	-	-	-	-	-	-
lg2	mk349	539.665	2	141632932	141632932	-	-	-	-	a	b	b	-	-	a	b	b	a	a	b	b	b	b	b	b	a	a	a	-	-	-	-	b	b	b	-	b	-	b	b	a	a	-	-	-	-	-	b	-
lg2	mk265	547.291	2	88199919	88199919	-	a	-	-	b	a	-	-	a	a	b	-	a	a	-	b	-	b	-	-	a	a	-	-	-	-	-	-	-	-	-	-	-	b	-	a	a	-	-	-	a	-	-	-
lg2	mk333	555.732	2	127536179	127536179	-	-	-	-	b	b	b	-	-	-	b	-	a	a	b	-	-	-	b	-	a	-	-	-	-	-	-	-	b	-	-	-	-	b	-	b	b	-	-	-	-	-	b	-
lg2	mk271	588.353	2	98310944	98310944	a	a	b	a	b	b	-	a	b	a	b	a	b	b	a	-	b	b	b	b	b	-	b	b	a	-	b	b	b	-	b	a	a	b	b	a	b	b	b	a	b	b	b	b
lg2	mk272	588.353	2	98310945	98310945	a	a	b	a	b	b	-	a	b	a	b	a	b	b	a	-	b	b	b	b	b	-	b	b	a	-	b	b	b	-	b	a	a	b	b	a	b	b	b	a	b	b	b	b
lg2	mk273	592.142	2	98311058	98311058	a	a	a	a	b	b	a	a	b	a	b	a	b	b	a	a	b	b	b	b	b	-	b	b	a	a	b	a	b	a	b	a	a	a	b	a	b	b	b	a	b	b	a	b
lg2	mk392	606.246	2	201584084	201584084	a	a	-	-	b	b	a	-	b	b	b	b	a	b	a	a	b	b	b	b	b	b	b	b	-	a	b	b	b	a	a	a	a	a	b	a	a	b	b	b	b	b	b	b
lg3	mk561	0	3	160401854	160401854	-	-	-	-	-	-	b	b	-	-	-	-	-	-	a	a	b	b	b	b	-	b	-	-	b	b	-	-	-	b	b	-	a	a	a	a	-	-	-	-	-	b	-	-
lg3	mk560	0.091	3	160401817	160401817	-	-	-	-	-	-	b	b	-	-	-	-	-	-	a	a	b	-	b	b	-	b	-	-	b	b	-	-	-	b	b	-	a	a	a	a	-	-	-	-	-	b	-	-
lg3	mk559	0.156	3	160401812	160401812	-	-	-	-	-	-	b	b	-	-	-	-	-	-	a	a	b	-	b	b	-	b	-	-	b	b	-	-	-	b	b	-	a	a	a	a	-	-	-	-	-	b	-	-
lg3	mk562	0.247	3	160401861	160401861	-	-	-	-	-	-	b	b	-	-	-	-	-	-	a	a	b	b	b	b	-	b	-	-	b	b	-	-	-	b	b	-	a	a	a	a	-	-	-	-	-	b	-	-
lg3	mk553	1.193	3	153359634	153359634	-	-	-	-	-	-	b	b	-	-	-	-	-	-	a	a	b	b	b	b	-	b	-	-	-	b	-	-	-	b	-	-	a	a	a	-	-	-	-	-	-	b	b	-
lg3	mk556	4.684	3	157067950	157067950	a	a	b	b	a	a	b	b	a	-	a	a	a	a	b	a	b	b	b	b	a	-	a	-	-	b	a	-	a	b	a	a	b	b	a	-	a	a	a	a	a	b	b	a
lg3	mk549	10.009	3	149160501	149160501	a	a	-	-	a	a	a	-	-	-	-	a	-	-	a	a	b	b	b	b	-	b	-	-	a	a	a	a	a	b	-	-	a	b	b	a	a	-	-	a	a	b	b	-
lg3	mk543	10.536	3	148574780	148574780	-	-	-	-	-	-	a	b	-	-	-	-	-	-	a	a	-	b	b	b	a	-	-	-	-	-	-	-	-	b	-	-	a	b	b	a	-	-	-	-	-	b	b	-
lg3	mk552	12.344	3	152652967	152652967	-	-	-	b	-	-	a	-	-	-	-	-	-	-	a	a	b	b	b	b	-	a	-	-	b	b	-	-	-	b	-	-	a	b	-	-	-	-	-	-	-	b	b	-
lg3	mk548	13.215	3	149134284	149134284	-	-	-	-	-	-	-	-	-	-	-	-	-	-	-	a	b	b	b	b	-	-	-	-	-	-	-	-	-	b	-	-	a	b	b	-	-	-	-	-	-	b	b	-
lg3	mk551	13.297	3	150676547	150676547	-	-	-	-	-	-	a	b	-	-	-	-	-	-	a	a	b	b	b	b	-	-	-	-	-	-	-	-	-	b	-	-	a	b	b	-	-	-	-	-	-	b	b	-
lg3	mk545	14.242	3	148574871	148574871	-	-	-	-	-	-	a	b	-	-	-	-	-	-	a	a	-	b	b	b	a	-	-	-	-	-	-	-	-	b	-	-	a	b	b	a	-	-	-	-	-	b	b	-
lg3	mk546	14.329	3	148574952	148574952	-	-	-	-	-	-	a	b	-	-	-	-	-	-	a	a	b	b	b	b	a	-	-	-	-	-	-	-	-	b	-	-	a	b	b	a	-	-	-	-	-	b	b	-
lg3	mk547	14.441	3	148705777	148705777	-	-	-	-	-	-	-	-	-	-	-	-	-	-	a	a	b	b	b	b	-	b	-	-	-	-	-	-	-	b	-	-	a	b	b	-	-	-	-	-	-	b	b	-
lg3	mk544	14.521	3	148574856	148574856	-	-	-	-	-	-	a	b	-	-	-	-	-	-	a	a	-	b	b	b	a	-	-	-	-	-	-	-	-	b	-	-	a	b	b	a	-	-	-	-	-	b	b	-
lg3	mk550	15.209	3	150676446	150676446	-	-	-	-	-	-	-	-	-	-	-	-	-	-	a	a	-	b	b	b	-	-	-	-	-	-	-	-	-	b	-	-	a	b	b	-	-	-	-	-	-	b	b	-
lg3	mk532	25.932	3	139734510	139734510	b	-	a	a	a	b	a	b	a	b	b	-	-	a	a	a	b	b	b	b	-	-	a	a	-	-	a	a	a	b	a	-	a	b	b	-	a	a	a	a	a	b	b	a
lg3	mk527	30.472	3	130790843	130790843	b	b	-	-	-	-	-	-	-	b	b	-	-	-	b	a	b	b	b	b	-	-	-	-	-	-	-	-	-	b	-	b	a	b	b	b	-	-	-	-	-	b	b	-
lg3	mk523	33.451	3	122399396	122399396	b	b	-	-	-	-	-	-	-	b	b	-	-	-	a	a	b	b	b	b	-	-	-	-	-	-	a	a	-	b	-	b	a	b	-	b	-	-	-	-	-	b	b	-
lg3	mk522	34.279	3	122399393	122399393	b	b	-	-	-	-	a	b	-	b	b	-	-	-	a	a	b	b	b	b	-	-	-	-	-	-	a	a	-	b	-	b	a	b	-	b	-	-	-	-	-	b	b	-
lg3	mk529	36.343	3	137091744	137091744	b	b	-	-	-	-	-	-	-	b	b	-	-	-	a	a	b	b	b	b	-	-	-	-	-	-	-	-	-	b	-	b	a	-	a	a	-	-	-	-	-	b	b	-
lg3	mk535	39.33	3	141858219	141858219	b	b	b	b	-	-	-	-	-	b	b	-	-	-	-	a	b	b	b	b	-	-	-	-	-	-	-	-	-	b	-	-	a	b	b	a	-	-	-	-	-	b	b	-
lg3	mk534	39.561	3	141858212	141858212	b	b	b	b	-	-	-	-	-	b	b	-	-	-	-	a	b	b	b	b	-	-	-	-	-	-	-	-	-	b	-	-	a	b	b	a	-	-	-	-	-	b	b	-
lg3	mk533	41.946	3	139949480	139949480	b	b	a	a	a	a	a	b	a	b	b	a	a	a	a	a	b	b	b	b	a	a	a	a	a	a	a	a	a	b	a	a	a	b	b	a	a	a	a	a	a	b	b	a
lg3	mk528	46.354	3	135080174	135080174	b	b	-	-	a	a	a	b	a	b	b	a	a	a	-	a	b	b	b	b	a	-	a	a	-	-	a	a	a	b	-	-	a	b	b	b	-	a	a	b	a	b	b	a
lg3	mk542	53.033	3	147826292	147826292	-	-	-	b	-	-	-	b	-	-	-	-	-	-	-	a	b	b	b	b	a	-	-	-	-	-	-	-	-	-	-	-	b	b	-	-	-	-	-	-	-	b	-	-
lg3	mk499	54.769	3	105115814	105115814	b	b	b	b	-	-	a	b	-	b	b	-	a	a	-	-	b	b	b	b	-	-	a	-	a	a	-	-	-	b	a	b	-	-	b	a	a	a	-	-	-	b	b	a
lg3	mk507	57.567	3	108453583	108453583	b	b	b	b	a	a	-	b	-	b	b	-	a	a	-	-	b	b	b	b	a	a	a	a	a	a	-	-	a	b	a	b	b	b	b	a	a	a	-	-	a	b	b	a
lg3	mk459	60.066	3	65053693	65053693	b	b	b	b	a	a	b	b	a	b	b	-	a	-	b	a	b	b	b	b	b	b	a	-	a	a	a	a	a	b	a	b	-	b	b	a	a	a	a	a	a	b	-	a
lg3	mk451	62.274	3	57098426	57098426	b	b	b	b	a	a	-	-	a	-	b	-	a	a	-	-	b	b	b	b	b	b	a	a	a	a	-	-	a	b	a	-	-	b	-	-	a	a	a	a	a	b	b	a
lg3	mk473	63.163	3	79334865	79334865	b	b	b	b	a	a	a	b	a	b	b	a	a	a	a	a	b	b	b	b	b	b	a	a	a	a	a	a	a	b	a	b	a	b	b	-	a	a	a	a	a	b	b	a
lg3	mk477	64.562	3	85462326	85462326	b	b	b	b	-	a	a	b	a	b	b	a	-	-	a	a	b	b	a	b	b	b	-	-	-	-	a	-	-	b	-	b	a	b	b	a	-	-	-	a	a	b	b	-
lg3	mk478	67.009	3	86076876	86076876	b	b	b	b	a	a	a	b	a	b	b	-	b	a	a	a	b	b	b	b	b	b	-	a	-	-	a	-	a	b	a	b	a	b	b	-	-	a	a	a	a	b	b	a
lg3	mk476	68.82	3	81516795	81516795	-	b	b	b	-	-	a	b	-	b	b	-	-	-	-	a	b	b	b	b	b	b	a	a	a	a	a	-	a	b	-	b	a	b	b	-	a	a	a	-	-	b	b	a
lg3	mk467	69.04	3	70199838	70199838	b	b	b	b	-	-	a	-	a	b	b	-	a	-	a	a	b	b	b	b	b	-	a	a	-	a	a	-	-	b	a	b	a	b	b	a	a	a	a	-	-	b	b	a
lg3	mk465	69.088	3	68770834	68770834	b	b	b	b	-	a	a	b	a	b	b	a	-	-	a	a	b	b	b	b	b	b	a	a	-	-	a	-	-	b	-	b	a	b	b	-	a	a	a	a	a	b	b	a
lg3	mk435	75.59	3	25789694	25789694	b	b	b	b	a	a	a	b	a	b	b	a	a	a	a	a	b	b	b	b	b	b	a	a	a	a	-	-	a	b	a	b	a	b	b	a	a	a	a	-	a	a	b	a
lg3	mk440	81.964	3	27458097	27458097	b	b	a	a	a	a	a	-	b	b	b	a	-	-	a	b	b	b	b	b	b	b	a	a	a	a	b	b	a	b	a	b	a	b	b	a	a	a	a	a	a	a	b	a
lg3	mk462	86.221	3	67264296	67264296	b	b	-	-	a	a	a	-	-	-	b	a	a	a	-	-	b	b	b	b	b	b	a	-	a	a	-	-	a	-	a	b	a	-	-	-	a	-	a	-	a	b	-	a
lg3	mk508	88.008	3	108497829	108497829	-	b	b	b	a	a	-	-	-	-	b	-	-	-	-	b	-	b	b	b	a	-	a	-	-	a	b	-	a	b	a	-	a	-	-	-	a	-	a	a	a	b	-	a
lg3	mk509	89.841	3	108768746	108768746	-	-	-	-	-	-	b	-	-	-	-	-	-	-	-	-	b	-	-	b	a	a	a	b	a	a	b	a	a	-	a	b	-	b	-	a	a	a	a	-	-	b	b	a
lg3	mk521	99.267	3	120968541	120968541	a	b	b	b	a	-	-	-	-	b	b	-	-	-	-	-	b	a	b	b	a	-	-	-	-	-	b	a	a	a	a	-	-	-	b	-	a	-	-	-	-	b	-	-
lg3	mk438	114.177	3	26793520	26793520	b	b	b	b	a	a	b	b	a	b	b	a	a	a	a	b	b	b	b	b	b	a	a	a	a	a	b	b	a	b	-	b	b	a	b	a	a	a	a	a	a	-	-	a
lg3	mk439	120.217	3	26793530	26793530	b	b	b	b	a	a	a	a	a	b	b	a	a	a	a	b	b	b	b	b	b	a	a	a	a	a	b	b	a	b	-	b	b	a	b	a	a	a	a	a	a	-	-	a
lg3	mk436	127.285	3	26754371	26754371	b	b	b	b	a	a	-	a	a	b	b	a	a	a	b	b	b	b	b	b	b	a	a	a	a	a	b	b	a	b	a	b	b	b	b	a	a	a	a	a	a	a	b	a
lg3	mk437	127.285	3	26754525	26754525	b	b	b	b	a	a	-	a	a	b	b	a	a	a	b	b	b	b	b	b	b	a	a	a	a	a	b	b	a	b	a	b	b	b	b	a	a	a	a	a	a	a	b	a
lg3	mk431	130.473	3	20251546	20251546	b	b	a	-	a	a	a	a	-	b	b	-	a	a	-	-	b	b	b	b	b	b	-	-	-	-	b	b	-	b	-	b	-	b	b	a	a	-	-	-	a	-	b	-
lg3	mk432	137.109	3	20782858	20782858	b	-	-	-	a	a	-	a	a	b	b	a	a	a	a	b	b	b	b	b	b	a	a	-	-	a	b	a	a	b	a	b	a	b	b	a	a	a	a	-	a	a	b	a
lg3	mk452	144.45	3	57486917	57486917	b	b	b	b	a	-	-	-	a	b	b	a	a	a	a	b	b	b	-	b	b	b	a	a	a	a	b	-	a	b	a	b	b	b	b	-	a	a	a	a	a	-	b	a
lg3	mk450	145.645	3	57098392	57098392	b	b	b	b	a	a	-	-	-	-	b	-	a	a	-	-	b	b	b	b	b	b	a	a	a	a	-	-	a	b	a	-	-	b	-	-	a	a	a	a	a	b	b	a
lg3	mk510	147.425	3	110180868	110180868	b	b	b	b	a	a	a	a	a	b	b	a	a	a	-	-	b	b	b	b	a	a	a	a	a	a	-	-	a	b	a	b	-	b	b	a	a	a	a	a	a	b	b	a
lg3	mk454	150.797	3	58718558	58718558	b	b	a	a	a	a	a	a	a	b	b	a	a	a	-	-	b	b	b	b	b	-	a	a	a	a	-	-	a	b	a	b	-	b	-	-	a	a	a	a	a	b	b	a
lg3	mk443	152.389	3	44933145	44933145	b	b	a	a	a	a	a	a	a	b	b	a	-	a	-	a	b	b	b	b	b	b	-	a	-	a	b	-	a	-	a	b	-	b	b	a	a	a	a	-	-	a	b	a
lg3	mk444	155.414	3	49399574	49399574	-	b	b	b	a	a	-	-	a	b	b	a	a	a	a	a	b	b	b	b	b	b	-	-	-	-	b	b	-	b	a	b	a	b	b	-	-	-	-	a	a	-	b	-
lg3	mk424	173.099	3	9471163	9471163	a	-	-	-	-	-	-	a	a	-	a	a	b	-	-	a	b	b	b	-	b	-	a	-	-	-	b	-	-	a	a	-	-	a	a	-	-	b	a	-	a	-	-	-
lg3	mk427	174.9	3	9471251	9471251	a	a	-	-	a	a	-	b	a	-	a	a	b	a	-	a	b	b	b	-	b	-	a	-	-	-	b	-	-	a	a	-	a	a	a	-	a	b	a	-	a	a	-	-
lg3	mk426	174.904	3	9471242	9471242	a	a	-	-	a	a	-	b	a	-	a	a	b	a	-	a	b	b	b	-	b	-	a	-	-	-	b	-	-	a	a	-	a	a	a	-	a	b	a	-	a	a	-	-
lg3	mk425	174.907	3	9471207	9471207	a	a	-	-	a	a	-	b	a	-	a	a	b	a	-	a	b	b	b	-	b	-	a	-	-	-	b	-	-	a	a	-	a	a	a	-	a	b	a	-	a	a	-	-
lg3	mk423	181.928	3	6918770	6918770	b	b	-	-	a	a	a	b	-	a	a	a	-	-	b	a	b	b	b	b	-	-	a	-	-	-	b	b	b	-	a	b	a	b	a	a	a	a	a	a	a	-	b	a
lg3	mk445	195.118	3	50162699	50162699	b	b	-	-	-	-	a	b	-	b	b	-	a	a	-	b	-	b	b	b	b	b	a	-	-	a	b	b	-	b	-	b	a	-	b	-	a	a	a	a	-	a	b	a
lg3	mk447	197.148	3	50162730	50162730	b	b	-	-	-	-	a	b	-	b	b	-	a	a	-	a	-	b	b	b	b	b	a	-	-	a	b	b	-	b	-	b	a	-	b	-	a	a	a	a	-	a	b	a
lg3	mk463	200.046	3	68615961	68615961	b	b	b	b	a	a	-	b	a	b	b	a	a	a	-	-	b	b	b	b	b	b	a	a	-	a	-	-	a	b	a	b	-	b	-	a	a	a	a	a	a	b	b	a
lg3	mk466	202.398	3	69364986	69364986	b	b	b	-	a	a	a	b	a	b	b	a	a	b	a	b	-	b	b	b	b	b	a	a	a	-	a	a	a	b	a	-	-	b	b	a	-	b	a	a	a	-	b	a
lg3	mk460	205.669	3	66299340	66299340	b	b	b	b	a	a	-	b	a	-	b	a	a	a	-	-	-	b	b	b	b	-	a	a	a	a	-	-	a	b	a	b	-	b	b	-	a	a	a	a	a	b	b	a
lg3	mk474	206.456	3	80003336	80003336	b	b	b	b	a	a	b	b	a	b	b	a	a	a	a	b	b	b	b	b	b	b	a	a	a	a	a	a	a	b	a	b	a	b	b	b	a	a	a	-	a	b	b	a
lg3	mk464	207.406	3	68660910	68660910	b	b	b	b	a	a	-	b	a	b	b	a	a	a	-	-	b	b	b	b	b	b	a	a	-	a	-	-	a	b	a	b	-	b	-	a	a	a	a	a	a	b	b	a
lg3	mk504	209.178	3	107876019	107876019	b	b	-	-	-	a	a	b	-	-	-	a	a	a	a	-	b	-	b	b	a	-	a	-	a	a	a	a	a	-	a	b	a	b	b	a	a	-	-	a	a	b	b	-
lg3	mk491	211.959	3	97897851	97897851	b	b	a	a	-	-	a	b	a	b	b	-	-	-	a	a	b	b	b	b	a	-	a	a	-	-	-	b	-	b	-	b	b	b	b	-	-	a	a	-	-	b	b	a
lg3	mk492	212.579	3	97902943	97902943	b	b	a	a	a	a	-	b	a	b	b	a	a	a	-	-	b	b	b	b	-	a	a	a	a	a	-	-	a	b	a	b	-	b	b	a	a	a	a	a	a	b	b	a
lg3	mk506	214.45	3	108396052	108396052	b	b	-	-	a	a	a	b	a	b	b	a	a	a	a	a	b	b	b	b	a	a	a	a	a	a	a	a	a	b	a	b	-	b	b	a	a	a	-	-	a	b	b	a
lg3	mk505	216.792	3	108394657	108394657	b	b	-	-	a	a	a	b	a	b	b	a	a	a	a	a	b	b	b	b	a	-	a	a	a	a	a	a	a	b	a	-	a	b	b	b	a	a	a	a	a	b	b	a
lg3	mk482	217.665	3	93641769	93641769	b	-	-	-	-	-	-	-	-	b	b	-	-	-	a	a	b	b	b	b	a	-	-	-	-	-	a	a	-	b	-	-	-	b	b	-	-	-	-	-	-	b	b	-
lg3	mk502	220.574	3	106828678	106828678	b	b	-	-	a	a	a	-	a	b	b	a	a	a	-	-	b	b	b	b	a	-	a	a	a	a	-	-	a	b	a	b	-	b	b	a	a	a	a	a	-	b	b	a
lg3	mk497	221.129	3	105102699	105102699	b	b	b	b	a	a	a	b	a	-	b	a	b	a	a	a	b	b	b	b	a	a	a	a	-	a	a	a	a	b	a	b	a	b	b	-	a	a	a	a	a	b	b	a
lg3	mk481	222.822	3	93471886	93471886	b	b	-	-	-	-	-	-	-	b	b	-	-	-	a	a	b	b	b	b	a	-	-	-	-	-	a	a	-	b	-	b	a	b	b	-	-	-	-	-	-	b	b	-
lg3	mk489	222.83	3	96056428	96056428	b	b	-	-	-	-	-	-	-	b	b	-	-	-	-	a	b	b	b	b	a	-	-	-	-	-	a	a	-	b	-	b	a	b	b	-	-	-	-	-	-	b	b	-
lg3	mk498	223.355	3	105115806	105115806	b	b	b	b	-	-	a	b	a	b	b	-	a	a	-	-	b	b	b	b	-	-	a	-	a	a	-	-	-	b	a	b	-	-	b	a	a	a	-	-	-	b	b	a
lg3	mk453	225.366	3	58680180	58680180	-	b	-	-	-	-	-	-	-	b	b	-	-	-	a	a	b	-	b	b	b	b	-	-	-	-	a	a	-	b	-	b	a	a	b	-	-	-	-	-	-	b	b	-
lg3	mk469	229.525	3	73155318	73155318	b	b	b	b	-	-	a	a	-	b	b	-	-	-	-	a	b	b	b	b	b	-	-	-	-	-	-	-	-	b	-	b	-	b	b	-	-	-	-	-	-	-	b	-
lg3	mk488	234.188	3	95847723	95847723	-	-	-	-	-	-	-	-	-	b	b	-	-	-	a	a	b	b	a	b	a	-	-	-	-	-	a	-	-	b	-	b	-	b	b	-	-	-	-	-	-	b	b	-
lg3	mk494	242.942	3	101848782	101848782	b	b	-	-	-	-	-	-	-	b	a	-	-	-	a	a	b	b	a	b	a	-	-	-	-	-	a	a	-	b	-	b	a	b	b	-	-	-	-	-	-	b	b	-
lg3	mk480	252.475	3	93440287	93440287	b	b	-	-	-	-	-	-	-	b	a	-	-	-	a	a	b	b	a	b	a	-	-	-	-	-	a	a	-	b	-	b	a	b	a	-	-	-	-	-	-	a	b	-
lg3	mk479	252.508	3	93440268	93440268	b	b	-	-	-	-	-	-	-	b	a	-	-	-	a	a	b	b	a	b	a	-	-	-	-	-	a	a	-	b	-	b	a	b	a	-	-	-	-	-	-	a	b	-
lg3	mk513	262.289	3	111953090	111953090	-	b	a	a	a	a	a	b	a	b	b	a	-	-	a	a	b	b	-	-	-	a	-	-	a	a	a	a	a	b	-	-	a	b	-	-	-	-	-	a	a	-	b	-
lg3	mk514	262.624	3	111953188	111953188	-	b	a	a	a	a	a	b	a	b	b	a	-	-	a	a	b	b	-	-	-	a	-	-	a	a	a	a	a	b	-	-	a	b	-	-	-	-	a	a	a	-	b	-
lg3	mk442	264.563	3	34668102	34668102	-	-	-	-	-	-	-	-	-	-	-	-	-	-	-	a	b	b	b	b	-	-	-	-	-	-	-	-	a	b	-	-	a	b	-	-	-	-	-	-	-	a	b	a
lg3	mk526	270.501	3	127199276	127199276	b	b	b	b	-	-	-	-	-	b	b	-	-	-	-	-	b	b	b	b	-	-	-	-	-	-	-	-	-	b	-	b	a	b	b	b	-	-	-	-	-	b	-	-
lg3	mk517	272.019	3	115370495	115370495	-	-	b	-	-	-	-	-	a	-	-	-	a	a	a	a	b	b	-	b	a	-	-	-	a	a	a	a	-	-	-	b	a	-	b	-	-	-	-	-	a	b	-	-
lg3	mk518	274.695	3	118450677	118450677	b	b	a	a	a	-	a	a	a	b	b	a	a	-	-	-	b	b	b	b	a	a	a	a	a	-	-	-	a	-	a	b	-	b	b	b	-	a	a	-	a	b	b	a
lg3	mk519	274.832	3	118450693	118450693	b	b	a	a	a	a	a	a	a	b	b	a	a	-	-	-	b	b	b	b	a	a	a	a	a	-	-	-	a	-	a	b	-	b	b	b	a	a	a	-	a	b	b	a
lg3	mk471	279.561	3	74796451	74796451	b	b	a	a	a	a	a	a	-	b	b	a	a	a	-	b	b	b	b	b	a	-	a	a	-	a	a	a	a	b	a	b	-	b	b	b	a	a	a	a	a	b	b	a
lg3	mk503	287.031	3	106828697	106828697	b	b	-	-	a	a	a	-	a	b	b	a	a	a	-	-	b	b	b	b	a	-	a	a	a	a	-	-	a	b	a	b	-	b	b	a	a	a	a	a	-	b	b	a
lg3	mk501	289.658	3	105963870	105963870	b	b	-	-	a	a	b	-	a	b	b	a	a	a	a	b	b	b	b	b	b	a	a	-	a	a	b	b	a	b	a	b	b	b	b	a	a	a	a	a	a	b	b	a
lg3	mk500	289.658	3	105963832	105963832	b	b	-	-	a	a	b	-	a	b	b	a	a	a	a	b	b	b	b	b	b	a	a	-	a	a	b	b	a	b	a	b	b	b	b	a	a	a	a	a	a	b	b	a
lg3	mk516	295.391	3	114054054	114054054	b	b	-	a	a	a	a	a	a	b	b	a	a	-	b	b	b	b	b	b	a	a	a	-	a	-	b	b	a	b	a	a	b	a	b	b	a	a	a	a	a	b	b	a
lg3	mk515	295.391	3	114054050	114054050	b	b	-	a	a	a	a	a	a	b	b	a	a	-	b	b	b	b	b	b	a	a	a	-	a	-	b	b	a	b	a	a	b	a	b	b	a	a	a	a	a	b	b	a
lg3	mk525	307.612	3	124440791	124440791	b	b	b	b	a	a	a	-	a	b	b	a	-	a	b	b	b	b	b	b	-	a	a	a	a	a	a	a	a	a	a	b	b	a	b	b	a	-	a	a	a	b	b	a
lg3	mk520	313.456	3	119873920	119873920	b	b	b	b	a	a	-	-	a	-	b	a	a	a	-	-	b	b	b	b	a	a	a	-	a	a	-	b	a	b	a	b	b	b	-	-	a	a	a	a	a	b	b	a
lg3	mk530	322.216	3	138809644	138809644	b	b	a	a	-	a	a	b	a	b	b	a	a	a	a	b	b	b	b	b	a	a	a	a	a	a	a	a	a	b	a	a	a	b	b	b	a	a	a	a	a	b	b	a
lg3	mk531	323.659	3	138809657	138809657	b	b	a	a	-	a	a	b	a	b	b	a	a	a	a	b	b	b	b	b	a	a	a	a	a	a	a	a	a	b	a	a	a	b	b	b	a	a	a	a	a	b	b	a
lg3	mk563	342.968	3	162691444	162691444	a	a	a	-	a	a	a	-	a	a	a	a	a	a	-	a	a	b	b	b	a	-	a	-	b	b	a	a	a	b	b	a	-	-	-	a	a	a	a	-	a	b	b	a
lg4	mk673	0	4	80063819	80063819	a	a	a	a	-	-	a	-	-	a	a	-	a	-	b	b	b	b	b	b	-	-	-	-	b	b	-	-	-	-	a	a	-	a	a	-	b	-	-	-	-	a	-	-
lg4	mk676	0.079	4	80063944	80063944	a	a	a	a	-	-	a	-	-	a	a	-	a	-	b	b	b	b	b	b	-	-	-	-	b	b	-	-	-	-	a	a	-	a	a	-	b	-	-	-	-	a	-	-
lg4	mk674	0.128	4	80063929	80063929	a	a	a	a	-	-	a	-	-	a	a	-	a	-	b	b	b	b	b	b	-	-	-	-	b	b	-	-	-	-	a	a	-	a	a	-	b	-	-	-	-	a	-	-
lg4	mk797	21.777	4	227709927	227709927	b	a	a	a	b	a	a	a	a	a	a	a	a	a	b	b	b	b	b	b	b	b	b	b	-	b	a	a	a	a	a	a	b	a	a	-	a	b	b	b	b	b	b	b
lg4	mk794	25.213	4	226008256	226008256	-	-	-	-	b	a	a	-	a	-	-	a	a	a	-	b	-	-	-	-	-	-	b	-	-	a	-	-	a	-	a	-	b	-	-	b	a	b	b	b	b	b	-	b
lg4	mk796	27.336	4	226862782	226862782	b	a	-	-	b	a	a	b	a	a	a	a	a	a	b	b	b	b	b	b	b	b	b	b	a	a	a	a	a	a	a	a	-	a	b	a	a	b	b	b	b	b	b	b
lg4	mk789	28.038	4	223315724	223315724	b	a	a	a	b	a	a	b	a	a	a	a	a	a	b	b	b	b	b	b	b	b	b	b	a	a	a	a	-	a	a	a	b	a	a	a	-	b	b	b	b	b	b	b
lg4	mk790	30.322	4	223367319	223367319	b	-	a	a	b	a	a	-	a	a	-	-	a	a	b	b	b	b	b	b	b	-	b	b	a	a	a	a	a	a	a	a	-	a	a	-	a	b	b	b	b	b	b	b
lg4	mk777	38.214	4	212263514	212263514	b	a	a	a	b	a	a	a	a	a	a	a	b	a	b	b	b	b	b	b	b	b	b	b	a	a	a	b	a	a	a	a	b	b	b	a	a	b	b	b	b	b	b	b
lg4	mk776	46.455	4	208946561	208946561	b	a	b	a	b	a	a	b	a	a	a	a	a	a	-	b	b	b	b	b	b	b	b	b	a	a	-	a	a	a	a	a	b	b	a	a	a	b	b	-	-	b	b	b
lg4	mk785	52.145	4	218560060	218560060	b	a	-	a	b	a	a	a	-	a	-	a	-	-	b	b	b	-	b	b	b	-	b	b	a	a	a	a	a	a	a	a	b	-	-	a	a	b	b	b	b	b	-	b
lg4	mk780	52.394	4	214627934	214627934	b	a	a	a	b	a	a	a	-	a	-	-	-	-	b	b	-	b	b	b	b	-	b	b	a	a	a	a	a	a	a	a	-	-	-	a	a	b	b	b	b	b	b	b
lg4	mk795	54.997	4	226700034	226700034	-	-	a	-	-	-	a	a	a	-	-	a	a	a	b	b	b	b	b	b	b	b	b	b	a	a	a	a	a	a	a	a	b	a	a	a	a	b	b	-	b	b	-	b
lg4	mk804	75.24	4	240547316	240547316	a	a	b	b	a	b	a	a	a	a	a	a	a	a	b	b	b	b	b	b	b	b	b	b	-	a	b	-	a	a	a	a	b	b	b	a	a	b	b	b	b	b	b	b
lg4	mk803	75.24	4	240547281	240547281	a	a	b	b	a	b	a	a	a	a	a	a	a	a	b	b	b	b	b	b	b	b	b	b	-	a	b	-	a	a	a	a	b	b	b	a	a	b	b	b	b	b	b	b
lg4	mk807	82.064	4	240996415	240996415	a	a	-	b	a	a	a	a	a	a	a	a	-	a	b	b	-	-	b	b	b	-	b	-	-	a	a	-	a	a	a	a	b	b	-	a	a	b	b	b	-	-	b	b
lg4	mk805	82.15	4	240996388	240996388	a	a	-	b	a	a	a	a	a	a	a	a	-	a	b	b	-	-	b	b	b	-	b	-	-	a	a	-	a	a	a	a	b	b	-	a	a	b	b	b	-	-	b	b
lg4	mk806	82.237	4	240996407	240996407	a	a	-	b	a	a	a	a	a	a	a	a	-	a	b	b	-	a	b	b	b	-	b	-	-	a	a	-	a	a	a	a	b	b	-	a	a	b	b	b	-	-	b	b
lg4	mk802	85.964	4	240447489	240447489	a	a	-	-	a	a	-	-	a	a	a	b	a	a	b	b	a	a	b	b	b	b	b	b	a	a	b	a	-	a	a	a	b	b	b	a	a	b	b	b	b	b	a	b
lg4	mk808	88.6	4	240996425	240996425	a	a	-	a	a	a	a	a	a	a	a	a	-	a	b	b	-	-	b	b	b	-	b	-	-	a	a	-	a	a	a	a	b	b	-	a	a	b	b	b	-	-	b	b
lg4	mk814	113.279	4	246990411	246990411	b	b	a	a	a	a	a	a	a	a	a	a	b	a	a	b	a	a	b	a	b	b	a	a	a	a	b	b	a	a	a	a	b	a	b	a	a	a	a	b	b	a	b	a
lg4	mk813	124.798	4	246841050	246841050	b	a	b	-	a	a	-	-	a	a	a	a	a	a	a	a	a	a	b	-	b	b	-	-	-	a	b	-	a	a	a	b	b	a	b	a	a	-	-	b	b	-	-	-
lg4	mk809	134.784	4	244305789	244305789	b	a	-	-	-	-	-	-	-	-	-	-	-	-	-	a	-	-	-	b	b	-	b	a	-	-	a	-	-	-	-	-	b	a	-	-	-	-	-	-	b	-	-	-
lg4	mk810	134.97	4	244305817	244305817	b	a	-	-	-	-	-	-	-	-	-	-	-	-	-	a	-	-	-	b	b	-	b	a	-	-	a	-	-	-	-	-	b	a	-	-	-	-	-	-	b	-	-	-
lg4	mk811	135.157	4	244305836	244305836	b	a	-	-	-	-	-	-	-	-	-	-	-	-	-	a	-	-	-	b	b	-	b	a	-	-	a	-	-	-	-	-	b	a	-	-	-	-	-	-	b	-	-	-
lg4	mk812	145.423	4	244444941	244444941	b	a	a	a	-	-	a	b	-	-	-	-	-	-	a	-	-	a	b	b	b	-	b	-	-	-	a	-	-	a	-	-	b	a	-	b	b	a	b	-	b	-	a	b
lg4	mk782	177.307	4	214880860	214880860	b	-	-	-	a	-	a	b	a	-	a	-	a	a	b	a	b	b	b	a	b	b	b	b	-	-	-	-	-	-	-	-	a	-	a	-	-	b	b	b	b	b	a	b
lg4	mk801	190.784	4	234434580	234434580	b	a	a	a	b	a	-	-	b	a	a	a	a	a	b	b	b	b	b	b	b	b	b	b	a	a	a	a	a	a	a	-	b	a	a	a	a	b	b	b	b	b	b	b
lg4	mk779	193.884	4	214627879	214627879	b	a	a	a	b	a	-	b	-	a	-	-	-	-	b	b	-	b	b	b	b	-	b	b	a	a	a	a	a	a	a	a	-	-	-	a	a	b	b	b	b	b	b	b
lg4	mk791	193.916	4	225272526	225272526	b	a	a	a	b	a	-	b	-	a	-	a	-	-	b	b	b	b	b	b	b	-	b	-	-	a	a	a	a	a	a	a	b	-	-	a	a	b	b	b	b	b	b	b
lg4	mk788	197.334	4	220760773	220760773	-	-	-	-	-	-	-	-	a	a	a	-	a	b	b	-	-	-	-	b	b	b	-	-	-	a	a	a	a	b	a	-	-	a	a	-	-	-	-	-	-	-	-	-
lg4	mk771	210.427	4	194782918	194782918	b	a	b	b	a	a	a	a	a	a	a	a	b	b	b	b	b	b	b	b	b	b	b	b	a	a	a	a	a	a	a	a	b	a	a	a	a	b	b	b	b	b	b	b
lg4	mk768	213.818	4	192887628	192887628	b	a	b	b	a	a	a	-	a	a	a	a	b	b	-	b	b	b	b	b	b	b	b	b	a	a	a	a	a	a	b	a	b	a	b	-	a	b	-	b	b	b	b	b
lg4	mk767	216.671	4	192682343	192682343	b	a	b	b	a	a	a	b	a	a	a	a	b	b	b	b	b	b	b	b	b	b	b	b	a	a	a	a	a	a	b	a	b	b	a	a	a	b	b	b	b	b	b	b
lg4	mk770	220.356	4	194405851	194405851	b	a	-	b	a	a	a	-	a	a	a	a	b	b	b	b	b	-	b	b	b	b	-	-	a	b	a	b	a	a	a	a	b	a	-	a	a	b	-	b	-	-	b	-
lg4	mk773	227.212	4	198016052	198016052	b	a	b	b	b	a	-	b	b	a	-	a	b	b	b	b	b	b	b	b	b	-	b	b	-	a	a	a	a	a	a	a	b	-	b	a	a	b	b	b	b	b	b	b
lg4	mk772	231.873	4	194910815	194910815	-	a	b	b	-	b	-	-	a	a	a	a	b	b	-	b	b	-	b	b	b	b	-	-	b	a	a	a	a	a	a	a	b	-	b	a	b	b	b	-	b	b	b	-
lg4	mk769	239.413	4	193787875	193787875	-	a	a	a	-	-	a	-	a	-	a	a	-	b	b	b	b	b	b	b	b	b	b	b	-	a	a	a	a	a	b	a	b	a	b	a	a	b	b	-	b	b	b	b
lg4	mk765	257.253	4	187005297	187005297	b	a	a	a	a	a	a	a	a	a	a	a	b	b	-	b	b	b	b	b	b	-	b	b	a	a	-	a	a	a	b	b	b	a	b	b	-	b	b	b	b	b	a	b
lg4	mk766	275.303	4	187522038	187522038	b	a	a	a	a	a	a	b	a	a	a	a	b	b	b	b	b	b	b	b	b	a	b	b	a	a	a	a	a	a	b	b	b	-	a	a	b	b	b	b	-	a	a	b
lg4	mk756	297.639	4	172222303	172222303	a	-	b	b	b	a	a	b	a	b	-	-	a	a	b	b	b	b	b	b	-	-	b	b	a	a	-	-	a	b	b	b	b	a	a	-	b	b	b	b	b	b	a	b
lg4	mk758	319.562	4	177000166	177000166	-	-	-	-	a	a	a	a	-	-	-	-	b	a	b	b	-	-	-	b	-	-	a	a	a	-	a	a	b	-	b	b	-	-	-	-	b	b	-	b	-	-	a	b
lg4	mk700	341.206	4	113605432	113605432	b	b	-	-	a	a	a	-	a	b	b	-	a	a	b	b	b	b	b	b	a	-	-	-	-	b	-	-	a	-	-	b	a	-	-	b	b	-	a	-	-	b	-	-
lg4	mk751	352.81	4	163394836	163394836	b	b	b	b	a	a	-	a	a	b	b	a	-	a	b	b	b	b	b	b	a	-	b	b	b	b	a	-	a	a	b	a	-	-	-	b	b	b	b	a	a	b	a	b
lg4	mk710	368.651	4	114974329	114974329	b	b	a	a	a	a	a	a	a	b	b	a	a	a	b	b	b	b	b	b	a	-	a	-	b	b	a	-	a	a	b	b	a	a	a	-	b	a	a	a	a	b	a	a
lg4	mk711	368.651	4	114974507	114974507	b	b	a	a	a	a	a	a	a	b	b	a	a	a	b	b	b	b	b	b	a	-	a	-	-	b	a	-	a	a	b	b	a	a	a	-	b	a	a	a	a	b	a	a
lg4	mk698	368.732	4	113074938	113074938	b	-	-	a	a	-	-	a	-	b	b	-	-	-	b	-	-	b	-	b	-	a	a	-	-	-	a	a	a	a	b	b	-	-	-	-	b	-	a	a	a	b	-	a
lg4	mk645	376.756	4	63033296	63033296	b	b	a	a	-	-	a	a	-	-	-	-	a	-	a	a	-	b	-	-	-	-	-	-	b	b	-	-	-	b	-	b	a	a	-	-	-	-	-	a	-	-	-	-
lg4	mk707	388.144	4	114758346	114758346	b	b	-	-	-	-	a	-	-	b	a	-	a	a	b	a	b	a	b	b	-	-	-	-	b	b	-	-	-	-	a	b	-	a	a	b	a	-	-	-	-	a	a	-
lg4	mk709	388.181	4	114758358	114758358	b	b	-	-	-	-	a	-	-	b	a	-	a	a	b	a	b	a	b	b	-	-	-	-	b	b	-	-	-	-	a	b	-	a	a	b	a	-	-	-	-	a	a	-
lg4	mk705	388.787	4	114758251	114758251	a	b	-	-	-	-	a	-	-	b	a	-	a	a	b	a	b	a	b	b	-	-	-	-	b	b	-	-	-	-	a	b	-	a	a	b	a	-	-	-	-	a	a	-
lg4	mk708	389.362	4	114758347	114758347	b	b	-	-	-	-	a	-	-	b	a	-	a	a	b	a	b	a	b	b	-	-	-	-	b	b	-	-	-	-	a	b	-	a	a	b	a	-	-	-	-	a	a	-
lg4	mk706	389.391	4	114758343	114758343	b	b	-	-	-	-	a	-	-	b	a	-	a	a	b	a	b	a	b	b	-	-	-	-	b	b	-	-	-	-	a	b	-	a	a	b	a	-	-	-	-	a	a	-
lg4	mk699	399.214	4	113351210	113351210	b	-	-	-	-	-	-	-	-	-	b	a	-	-	-	b	b	-	b	-	a	a	-	a	-	b	-	-	-	a	-	-	-	a	-	b	b	-	a	-	a	b	-	a
lg4	mk693	413.356	4	95124382	95124382	b	a	b	b	-	-	a	b	-	b	b	-	a	a	-	a	b	b	b	a	-	-	-	-	b	a	-	-	-	-	a	a	-	a	a	b	b	-	-	-	-	a	a	-
lg4	mk625	444.528	4	12266169	12266169	a	a	b	b	a	a	-	b	b	a	b	a	a	a	a	a	b	b	b	b	a	-	-	-	b	b	a	a	b	a	b	a	a	a	-	b	b	-	a	a	a	a	b	b
lg4	mk627	462.949	4	16679780	16679780	b	b	a	a	a	a	b	-	a	b	a	a	b	b	a	a	b	b	b	b	a	a	b	b	b	b	a	a	b	b	-	b	-	a	-	b	b	b	b	a	b	a	-	b
lg4	mk626	462.949	4	16679767	16679767	b	b	a	a	a	a	b	-	a	b	a	a	b	b	a	a	b	b	b	b	a	a	b	b	b	b	a	a	b	b	-	b	-	a	-	b	b	b	b	a	b	a	-	b
lg4	mk628	462.949	4	16679787	16679787	b	b	a	a	a	a	b	-	a	b	a	a	b	b	a	a	b	b	b	b	a	a	b	b	b	b	a	a	b	b	-	b	-	a	-	b	b	b	b	a	b	a	-	b
lg4	mk629	472.184	4	23222911	23222911	b	b	b	b	a	a	-	b	a	b	b	a	b	a	a	a	b	b	b	b	a	-	-	b	-	-	a	-	a	b	b	-	-	-	-	-	b	b	b	-	a	b	-	b
lg4	mk637	482.869	4	34632465	34632465	b	b	a	a	a	a	b	-	a	b	b	a	b	b	a	a	b	b	b	b	a	-	b	b	b	b	a	a	a	b	b	b	a	a	a	b	b	b	b	a	a	b	a	b
lg4	mk631	484.522	4	32266746	32266746	-	-	-	-	a	a	-	a	-	b	b	-	b	-	a	-	-	b	b	b	-	-	-	b	b	b	-	-	a	-	b	b	-	a	a	-	b	b	b	-	a	-	-	b
lg4	mk634	484.531	4	32266790	32266790	-	-	-	-	a	a	-	a	-	b	b	-	b	-	a	-	-	b	b	b	-	-	-	b	b	b	-	-	a	-	b	b	-	a	a	-	b	b	b	-	a	-	-	b
lg4	mk633	484.534	4	32266778	32266778	-	-	-	-	a	a	-	a	-	b	b	-	b	-	a	-	-	b	b	b	-	-	-	b	b	b	-	-	-	-	b	b	-	a	a	-	b	b	b	-	a	-	-	b
lg4	mk636	484.539	4	32266905	32266905	-	-	-	-	a	a	-	a	-	b	b	-	b	-	a	-	-	b	b	b	-	-	-	b	b	b	-	-	a	-	b	b	-	a	a	-	b	b	-	-	a	-	-	b
lg4	mk632	484.541	4	32266769	32266769	-	-	-	-	a	a	-	a	-	b	b	-	b	-	a	-	-	b	b	b	-	-	-	b	b	b	-	-	a	-	b	b	-	a	a	-	b	b	b	-	a	-	-	b
lg4	mk635	484.541	4	32266878	32266878	-	-	-	-	a	a	-	a	-	b	b	-	b	-	a	-	-	b	b	b	-	-	-	b	b	b	-	-	a	-	b	b	-	a	a	-	b	b	b	-	a	-	-	b
lg4	mk638	486.021	4	34632507	34632507	b	b	a	a	a	a	b	-	a	b	b	a	a	b	a	a	b	b	b	b	a	-	b	b	b	b	a	a	a	b	b	b	a	a	a	b	b	b	b	a	a	b	a	b
lg4	mk639	486.073	4	34632519	34632519	b	b	a	a	a	a	b	-	a	b	b	a	a	b	a	a	b	b	b	b	a	-	b	b	b	b	a	a	a	b	b	b	a	a	a	b	b	b	b	a	a	b	a	b
lg4	mk640	489.756	4	38392949	38392949	b	b	b	b	a	a	b	b	a	b	b	a	-	-	a	a	b	b	b	b	a	a	b	b	b	b	a	a	a	b	b	b	a	a	-	b	b	b	b	a	a	b	-	b
lg4	mk641	489.829	4	38393169	38393169	b	b	b	b	a	a	b	b	a	b	b	a	-	-	a	a	b	b	b	b	a	a	b	b	b	b	a	a	a	b	b	b	a	a	-	b	b	b	b	a	a	b	-	b
lg4	mk642	495.405	4	42564351	42564351	b	b	b	-	a	-	b	-	-	b	b	-	b	-	a	a	b	b	b	-	a	b	-	b	-	b	a	a	a	b	-	b	a	a	a	b	b	b	b	-	-	b	-	b
lg4	mk643	498.605	4	42926698	42926698	-	b	-	a	a	a	b	b	a	b	b	a	-	-	a	a	b	b	b	b	a	a	b	b	-	b	a	-	a	b	b	b	a	a	-	-	b	b	b	a	a	b	-	b
lg4	mk644	511.698	4	47457739	47457739	b	b	a	a	a	a	a	-	a	b	b	a	a	a	a	b	b	b	b	b	a	b	b	b	b	b	a	a	a	b	b	b	a	a	b	-	-	b	b	b	a	b	b	b
lg4	mk669	528.908	4	76763182	76763182	b	b	b	b	a	a	b	a	-	b	b	-	a	a	b	b	b	b	b	b	a	a	-	-	b	b	a	a	a	-	b	b	-	a	b	b	b	-	-	-	-	b	b	-
lg4	mk677	532.15	4	80064042	80064042	-	-	-	-	a	a	-	a	a	-	-	a	-	a	b	b	b	b	b	b	a	a	a	a	b	b	-	a	a	a	-	-	a	-	-	-	b	a	a	a	a	-	-	a
lg4	mk691	532.726	4	94571050	94571050	b	b	b	b	-	-	b	-	a	b	b	-	-	-	b	b	b	b	b	b	-	-	a	a	b	b	-	-	-	a	b	b	-	a	a	-	b	a	a	-	a	b	a	a
lg4	mk697	534.503	4	112977023	112977023	b	b	-	-	a	-	a	-	-	b	b	a	a	a	b	b	b	b	b	b	-	-	a	a	-	b	-	-	a	a	b	b	a	a	a	-	b	a	a	a	-	b	a	a
lg4	mk713	535.051	4	115785217	115785217	b	b	a	a	a	a	a	a	-	-	b	a	-	-	b	b	b	b	b	b	a	a	-	-	b	b	a	a	a	a	b	b	a	a	a	b	b	-	-	a	a	b	a	a
lg4	mk716	536.232	4	116739452	116739452	-	-	-	-	a	a	a	-	-	-	-	a	a	-	-	b	-	-	-	-	-	-	-	-	b	b	-	-	a	-	b	-	-	-	-	-	b	a	a	-	-	-	-	a
lg4	mk736	538.224	4	138824921	138824921	b	b	-	-	-	-	-	b	-	b	b	-	-	-	-	b	b	b	b	b	-	a	-	-	-	-	-	-	-	-	-	b	b	a	a	-	-	-	-	-	-	b	a	-
lg4	mk717	540.091	4	117874009	117874009	-	b	-	-	-	-	a	-	a	b	b	-	b	a	b	b	b	b	b	b	a	a	a	a	b	b	-	-	-	-	b	b	-	a	a	b	b	a	a	-	a	-	a	a
lg4	mk675	541.305	4	80063940	80063940	-	-	-	-	-	a	-	-	a	-	-	-	-	-	b	b	b	b	b	b	-	-	a	a	b	b	a	a	-	-	-	-	-	-	-	-	b	a	a	-	-	-	-	a
lg4	mk727	545.664	4	128842614	128842614	b	b	a	a	a	a	-	b	a	b	b	a	b	b	b	b	b	b	b	b	a	-	a	a	b	b	a	a	a	a	b	b	b	a	a	b	b	a	a	a	a	b	b	a
lg4	mk728	548.301	4	128842634	128842634	b	b	a	a	a	a	a	b	a	b	b	a	b	b	b	b	b	b	b	b	a	-	a	a	b	b	a	a	a	a	b	b	b	a	a	b	b	a	a	a	a	b	b	a
lg4	mk723	559.013	4	125105225	125105225	b	b	a	a	a	a	a	b	a	b	b	a	a	-	b	b	b	b	b	b	a	a	a	a	b	b	a	a	a	a	b	b	a	a	-	-	b	a	a	a	a	-	a	a
lg4	mk722	564.178	4	124836569	124836569	b	b	a	a	a	a	a	b	a	b	b	a	-	-	b	b	b	b	b	b	a	-	a	a	b	b	a	-	a	a	b	b	a	b	-	b	b	a	a	a	a	b	a	a
lg4	mk721	569.758	4	124835955	124835955	b	b	a	-	a	a	b	-	a	b	b	b	a	a	b	b	b	b	b	b	a	a	a	a	b	b	a	a	a	a	b	b	-	b	-	-	b	a	b	a	a	b	b	a
lg4	mk658	574.544	4	75605692	75605692	b	b	a	a	a	a	-	a	a	b	b	a	a	a	b	b	b	b	b	b	a	a	a	a	b	b	a	a	a	a	b	b	a	a	a	b	b	a	a	a	a	b	a	a
lg4	mk666	574.544	4	75605921	75605921	b	b	a	a	a	a	b	a	a	b	b	a	a	a	b	b	b	b	b	b	a	a	a	a	b	b	a	a	a	a	b	b	a	a	a	b	b	a	a	a	a	b	a	a
lg4	mk664	574.889	4	75605860	75605860	b	b	a	a	a	a	b	a	a	b	b	a	a	a	b	b	b	b	b	b	a	a	a	a	b	b	a	a	a	a	b	b	a	a	a	b	b	a	a	a	a	b	a	a
lg4	mk663	574.889	4	75605853	75605853	b	b	a	a	a	a	b	a	a	b	b	a	a	a	b	b	b	b	b	b	a	a	a	a	b	b	a	a	a	a	b	b	a	a	a	b	b	a	a	a	a	b	a	a
lg4	mk665	575.241	4	75605892	75605892	b	b	a	a	a	a	b	a	a	b	b	a	a	a	b	b	b	b	b	b	a	a	a	a	b	b	a	a	a	a	b	b	a	a	a	b	b	a	a	a	a	b	a	a
lg4	mk659	575.323	4	75605729	75605729	b	b	a	a	a	a	-	a	a	b	b	a	a	a	b	b	b	b	b	b	a	a	a	a	b	b	a	a	a	a	b	b	a	a	a	b	b	a	a	a	a	b	a	a
lg4	mk661	575.682	4	75605767	75605767	b	b	a	a	a	a	a	a	a	b	b	a	a	a	b	b	b	b	b	b	a	a	a	a	b	b	a	a	a	a	b	b	a	a	a	b	b	a	a	a	a	b	a	a
lg4	mk662	575.706	4	75605777	75605777	b	b	a	a	a	a	a	a	a	b	b	a	a	a	b	b	b	b	b	b	a	a	a	a	b	b	a	a	a	a	b	b	a	a	a	b	b	a	a	a	a	b	a	a
lg4	mk660	575.716	4	75605759	75605759	b	b	a	a	a	a	a	a	a	b	b	a	a	a	b	b	b	b	b	b	a	a	a	a	b	b	a	a	a	a	b	b	a	a	a	b	b	a	a	a	a	b	a	a
lg4	mk654	576.175	4	75129500	75129500	b	b	-	-	-	-	a	-	-	b	b	-	a	a	b	b	b	b	b	b	-	-	-	-	b	b	-	-	-	-	b	b	-	a	a	b	b	-	-	-	-	b	a	-
lg4	mk733	578.072	4	136049864	136049864	-	b	a	a	a	a	-	a	a	b	-	a	-	a	b	b	b	-	b	-	a	a	a	-	b	b	a	a	a	a	b	-	b	-	b	b	b	a	a	a	a	b	-	a
lg4	mk668	580.222	4	75649215	75649215	b	b	-	-	-	-	-	-	a	b	b	-	-	-	-	b	b	b	b	-	a	-	-	a	b	-	a	-	a	-	b	b	-	a	-	b	b	-	a	-	a	-	-	a
lg4	mk667	580.236	4	75649143	75649143	b	b	-	-	-	-	-	-	a	b	b	-	-	-	b	b	b	b	b	b	a	-	a	a	b	b	a	-	a	-	b	b	-	a	-	b	b	-	a	-	a	b	-	a
lg4	mk679	581.803	4	83691029	83691029	b	b	-	-	a	a	a	a	a	b	b	a	a	-	b	b	b	b	b	b	a	a	a	a	-	b	a	a	a	a	b	b	a	a	a	b	b	a	a	a	a	b	a	a
lg4	mk680	584.07	4	83692310	83692310	-	b	-	-	a	a	a	a	a	b	b	a	a	a	b	b	b	b	b	b	a	-	-	a	-	b	a	-	a	a	b	b	a	b	-	b	-	a	a	a	a	b	a	a
lg4	mk681	584.074	4	83692317	83692317	-	b	-	-	a	a	a	a	a	b	b	a	a	a	b	b	b	b	b	b	a	-	-	a	-	b	a	-	a	a	b	b	a	b	-	b	-	a	a	a	a	b	a	a
lg4	mk714	588.23	4	116615027	116615027	b	b	a	a	a	-	-	a	a	b	b	-	b	-	-	b	b	b	b	b	a	-	a	-	-	-	a	a	a	a	b	b	a	-	b	-	b	a	a	-	a	b	-	a
lg4	mk715	588.372	4	116615064	116615064	b	b	a	a	-	-	-	a	a	b	b	-	b	-	-	b	b	b	b	b	a	-	a	-	-	-	a	a	a	a	b	b	a	-	b	-	b	a	a	-	a	b	-	a
lg4	mk704	589.251	4	114568271	114568271	b	b	a	a	a	-	-	-	a	-	-	-	-	-	b	b	b	b	b	b	-	-	-	-	-	-	a	-	a	a	-	b	-	-	-	-	b	a	-	-	-	-	-	-
lg4	mk712	594.082	4	115252023	115252023	b	b	-	-	a	a	b	a	a	b	b	a	-	a	a	b	b	-	b	-	a	a	a	b	b	b	-	-	a	a	-	b	-	a	-	-	b	a	a	-	b	b	a	a
lg4	mk690	600.692	4	93914217	93914217	b	b	b	b	a	a	b	b	a	b	b	a	-	-	b	b	b	b	b	b	a	a	a	-	-	b	a	-	a	a	b	b	a	-	-	-	b	a	a	a	a	b	-	a
lg4	mk670	600.747	4	77535775	77535775	b	b	-	b	a	a	b	b	a	b	b	a	-	-	b	b	-	b	b	b	a	-	a	a	b	b	a	a	a	a	b	b	a	-	-	b	b	a	a	a	a	b	-	a
lg4	mk651	602.803	4	73006040	73006040	b	-	b	b	a	a	b	b	a	b	b	a	-	-	b	b	b	b	b	-	a	a	a	a	-	b	a	a	a	-	b	b	a	-	-	-	b	a	a	a	a	-	-	a
lg4	mk682	606.675	4	84385349	84385349	b	b	b	-	a	a	b	b	a	-	b	-	a	-	-	b	b	b	b	b	a	a	a	-	b	-	a	-	a	a	b	-	a	b	-	-	b	-	a	-	-	-	-	-
lg4	mk720	607.941	4	122673452	122673452	b	b	b	b	a	-	b	b	a	b	b	a	-	-	b	b	b	b	b	b	a	a	a	a	b	b	a	-	a	a	b	b	a	-	-	b	b	a	a	a	a	b	-	a
lg4	mk692	609.778	4	95006282	95006282	b	b	b	b	a	a	b	b	a	-	b	a	b	-	b	b	b	b	b	b	a	a	-	a	b	b	a	a	a	a	b	-	a	-	-	b	b	a	a	a	a	b	a	a
lg4	mk696	612.157	4	112767879	112767879	-	-	-	-	-	-	-	-	a	-	-	a	-	-	b	b	-	-	-	b	-	-	-	-	-	-	a	a	-	a	-	-	-	-	a	-	-	a	a	-	-	b	-	a
lg4	mk653	619.592	4	73217694	73217694	b	-	-	a	a	a	-	-	a	-	b	a	-	b	b	-	-	b	b	b	-	-	a	a	-	b	-	-	a	-	b	-	a	-	-	-	-	a	a	-	a	b	-	a
lg4	mk652	622.203	4	73006057	73006057	b	-	a	a	a	a	-	a	a	b	b	a	-	-	b	b	-	b	b	-	a	a	a	a	-	b	a	a	a	-	b	b	a	-	-	-	b	a	a	a	a	-	-	a
lg4	mk647	626.3	4	69468627	69468627	b	b	a	a	a	a	b	a	a	b	b	a	a	b	b	b	b	b	b	b	a	a	a	a	-	b	a	a	a	b	b	b	a	b	b	b	b	a	a	a	a	b	b	a
lg4	mk799	638.587	4	231133995	231133995	b	b	b	b	a	a	b	a	a	a	b	a	-	a	a	b	b	b	b	b	-	-	a	a	b	b	a	-	a	a	b	b	-	a	a	-	b	-	a	a	a	b	b	a
lg4	mk734	643.868	4	138227924	138227924	b	b	-	-	a	a	-	-	a	b	b	a	a	a	b	b	b	b	b	b	a	a	a	a	b	b	a	a	a	a	b	b	b	b	-	b	b	a	a	a	a	b	-	a
lg4	mk737	646.022	4	145624205	145624205	b	b	b	b	a	a	b	a	a	b	b	a	a	a	b	b	b	b	b	b	a	a	-	a	-	b	a	-	a	a	b	b	b	-	a	b	b	a	a	a	a	b	-	a
lg4	mk738	649.917	4	150005708	150005708	b	b	b	b	a	a	b	-	a	b	b	a	a	a	b	b	b	b	b	b	a	a	-	a	-	b	a	-	a	-	b	b	-	a	a	-	b	a	a	-	-	b	a	a
lg4	mk741	652.843	4	151089455	151089455	b	b	-	-	-	a	b	b	a	-	-	a	-	-	b	b	b	b	b	-	-	-	a	a	b	-	-	a	a	a	b	-	b	b	-	b	b	a	a	b	a	b	-	a
lg4	mk739	654.213	4	150108498	150108498	-	b	a	a	-	a	-	b	-	b	b	-	a	a	-	b	b	b	b	b	a	a	a	a	-	b	-	-	a	a	b	-	b	-	-	-	b	a	a	-	a	b	-	a
lg4	mk746	674.165	4	158215830	158215830	b	b	-	-	a	a	b	-	a	b	b	a	-	-	b	-	-	b	b	b	a	a	b	b	b	-	a	a	a	-	b	-	b	b	b	b	b	b	b	-	a	b	-	a
lg4	mk747	679.274	4	161893625	161893625	b	b	b	b	a	a	b	b	a	b	b	a	b	b	b	b	b	b	b	b	a	a	b	b	b	b	a	a	a	b	b	a	b	b	b	b	b	b	b	a	a	b	b	b
lg4	mk749	679.274	4	161893643	161893643	b	b	b	b	a	a	b	b	a	b	b	a	b	b	b	b	b	b	b	b	a	a	b	b	b	b	a	a	a	b	b	a	b	b	b	b	b	b	b	a	a	b	b	b
lg4	mk748	679.274	4	161893632	161893632	b	b	b	b	a	a	b	b	a	b	b	a	b	b	b	b	b	b	b	b	a	a	b	b	b	b	a	a	a	b	b	a	b	b	b	b	b	b	b	a	a	b	b	b
lg4	mk752	701.535	4	171232627	171232627	b	a	a	a	-	-	b	a	a	b	a	-	-	-	b	b	b	b	b	b	a	a	b	b	-	-	a	a	-	b	b	b	-	-	a	b	b	b	b	b	b	b	a	-
lg4	mk761	717.062	4	178611130	178611130	b	a	-	-	b	b	b	b	a	a	a	a	-	b	b	-	-	b	b	b	a	a	b	b	a	a	a	a	a	a	b	b	b	b	b	b	b	b	a	b	b	b	a	b
lg4	mk763	717.471	4	178618554	178618554	b	a	b	b	b	b	-	-	a	a	a	a	-	-	b	b	b	b	b	b	a	a	b	b	a	a	-	-	a	a	b	b	b	b	b	b	b	b	a	b	b	-	a	b
lg4	mk760	717.516	4	178611104	178611104	b	a	-	-	b	b	b	b	a	a	a	a	a	b	b	b	b	b	b	b	a	a	b	b	a	a	a	a	a	a	b	b	b	b	b	b	b	b	a	b	b	b	a	b
lg4	mk762	717.66	4	178618543	178618543	b	a	b	b	b	b	-	-	a	a	a	a	-	-	b	b	b	b	b	b	a	a	b	b	a	a	-	-	a	a	b	b	b	b	b	b	b	b	a	b	b	-	a	b
lg4	mk759	717.884	4	178610930	178610930	b	a	-	-	b	b	b	b	a	a	a	a	-	b	b	b	b	b	b	b	a	a	b	b	a	a	a	a	a	a	b	b	b	b	b	b	b	b	a	b	b	b	a	b
lg4	mk695	753.697	4	103739649	103739649	a	a	b	b	a	a	b	b	b	a	a	a	b	b	b	b	a	a	b	b	b	a	b	b	a	a	a	a	a	a	a	a	b	b	b	a	a	b	b	b	b	b	b	b
lg4	mk774	766.376	4	202835806	202835806	b	a	-	-	b	a	b	b	b	a	a	a	-	-	b	b	b	b	b	-	b	b	-	-	-	a	a	a	a	a	a	a	-	b	-	-	-	-	-	-	-	-	-	-
lg4	mk784	769.322	4	217280719	217280719	b	a	a	a	b	a	-	b	-	a	-	a	-	b	b	b	b	-	b	b	b	b	b	b	a	a	a	a	a	a	a	a	b	-	-	a	a	b	b	b	b	b	b	b
lg4	mk787	769.995	4	219473811	219473811	b	a	a	a	-	a	b	b	b	a	b	a	b	b	b	b	b	b	b	b	b	-	-	-	a	a	a	a	a	a	a	a	-	b	b	a	a	b	-	-	-	b	b	-
lg4	mk786	770.364	4	219473639	219473639	b	a	a	a	-	a	b	a	b	a	b	a	b	b	b	b	b	b	b	b	-	b	b	b	a	a	a	a	a	a	a	a	b	b	b	a	a	b	b	b	b	b	b	b
lg4	mk792	771.289	4	225272549	225272549	b	a	a	a	b	a	-	b	-	a	-	a	-	-	b	b	b	b	b	b	b	-	b	-	-	a	a	a	a	a	a	a	b	-	-	a	a	b	b	b	b	b	b	b
lg4	mk781	775.768	4	214797463	214797463	a	a	a	-	b	a	b	b	a	-	b	a	b	-	b	b	b	b	-	b	b	b	b	a	-	a	a	a	a	a	a	a	b	-	-	a	a	b	b	b	b	b	b	b
lg4	mk778	777.332	4	213916527	213916527	-	a	a	a	-	a	b	-	b	-	b	-	-	b	-	-	-	-	-	-	-	-	-	-	-	a	a	-	a	a	a	a	-	b	b	a	a	-	-	-	-	-	-	-
lg4	mk775	806.611	4	204524307	204524307	b	a	-	-	a	a	b	-	a	a	b	a	b	b	a	b	b	a	b	b	a	a	a	a	a	-	-	-	a	-	a	a	-	-	-	a	a	b	-	-	a	a	b	b
lg5	mk823	0	5	28417505	28417505	a	a	-	-	a	a	-	-	-	a	a	b	b	b	b	a	a	a	a	a	b	b	b	b	b	b	a	a	a	b	b	b	-	b	a	-	a	b	b	b	b	b	-	b
lg5	mk824	0	5	28417598	28417598	a	a	-	-	a	a	-	-	-	a	a	b	b	b	b	a	a	a	a	a	b	b	b	b	b	b	a	a	a	b	b	b	-	b	a	-	a	b	b	b	b	b	-	b
lg5	mk822	1.087	5	28227698	28227698	a	a	-	-	a	a	a	-	a	a	a	b	b	b	b	a	a	a	a	a	b	b	b	b	b	b	a	a	a	b	b	b	-	a	a	a	a	b	b	-	b	b	b	-
lg5	mk832	3.408	5	43635387	43635387	-	a	b	b	a	a	-	a	a	a	a	b	b	b	b	a	a	a	a	a	b	b	b	b	b	b	a	a	a	b	b	b	a	b	a	a	a	-	b	b	b	b	-	-
lg5	mk837	10.787	5	53213389	53213389	a	a	-	-	a	a	-	-	a	a	a	b	-	b	b	b	a	a	a	a	b	-	b	-	-	-	a	-	-	-	b	-	a	-	a	-	a	b	b	-	b	b	b	b
lg5	mk838	11.349	5	53213553	53213553	a	a	-	-	a	a	-	-	a	a	a	b	-	b	b	b	a	a	a	a	b	-	b	-	-	-	a	b	-	-	b	-	a	-	a	-	a	b	b	-	b	b	b	b
lg5	mk833	14.943	5	45041536	45041536	a	a	a	a	a	a	b	a	a	a	a	-	b	b	b	a	a	a	a	a	b	-	b	b	b	b	a	a	a	b	b	b	-	-	a	a	a	b	b	b	b	b	b	-
lg5	mk839	17.409	5	56798992	56798992	-	a	a	-	a	a	-	a	a	a	a	a	b	b	-	a	a	a	a	a	b	b	b	b	b	b	a	-	a	b	b	-	-	a	a	b	-	b	b	b	b	b	b	b
lg5	mk841	20.316	5	57407450	57407450	a	a	-	a	a	a	-	a	a	-	a	a	-	-	-	b	a	a	b	a	-	-	b	-	-	b	a	-	a	-	b	-	a	b	-	b	a	-	b	b	b	b	b	b
lg5	mk847	28.426	5	77289798	77289798	a	a	-	-	a	a	-	a	a	a	a	a	-	-	b	b	-	a	-	a	-	b	-	-	-	-	a	a	a	b	-	-	-	b	-	-	-	b	b	-	-	-	-	b
lg5	mk846	30.949	5	77289595	77289595	a	a	-	-	a	a	b	a	a	a	a	a	-	-	b	b	-	a	b	a	-	-	-	b	-	-	a	a	a	b	-	-	-	-	-	-	-	b	-	-	-	-	-	b
lg5	mk845	31.601	5	76337586	76337586	a	a	a	a	a	a	-	a	a	a	a	a	b	b	-	-	a	a	-	a	b	b	b	b	b	b	a	a	a	b	b	b	-	-	a	b	b	b	b	b	b	b	b	b
lg5	mk844	36.598	5	69086246	69086246	a	a	-	-	a	-	a	a	a	a	a	b	b	b	a	a	a	a	a	a	b	b	b	b	-	b	a	a	a	b	b	b	a	b	a	a	a	b	b	b	b	b	b	b
lg5	mk843	36.953	5	69086136	69086136	a	a	-	-	a	-	a	a	a	a	a	b	b	b	a	a	a	a	a	a	b	b	b	b	-	b	a	a	a	b	b	b	a	a	a	a	a	b	b	b	b	b	b	b
lg5	mk868	47.621	5	134672918	134672918	a	a	a	a	a	a	-	a	-	a	a	a	a	a	a	-	a	a	-	a	a	-	b	-	b	b	-	a	a	b	b	b	-	b	-	b	b	b	b	b	b	-	b	b
lg5	mk871	47.621	5	134672949	134672949	a	a	a	a	a	a	-	a	-	a	a	a	a	a	a	-	a	a	-	a	a	-	b	-	b	b	-	a	a	b	b	b	-	b	-	b	b	b	b	b	b	-	b	b
lg5	mk872	47.624	5	134672966	134672966	a	a	a	a	a	a	-	a	-	a	a	a	a	a	a	-	a	a	-	a	a	-	b	-	b	b	-	a	a	b	b	b	-	b	-	b	b	b	b	b	b	-	b	b
lg5	mk870	47.628	5	134672937	134672937	a	a	a	a	a	a	-	a	-	a	a	a	a	a	a	-	a	a	-	a	a	-	b	-	b	b	-	a	a	b	b	b	-	b	-	b	b	b	b	b	b	-	b	b
lg5	mk869	47.628	5	134672926	134672926	a	a	a	a	a	a	-	a	-	a	a	a	a	a	a	-	a	a	-	a	a	-	b	-	b	b	-	a	a	b	b	b	-	b	-	b	b	b	b	b	b	-	b	b
lg5	mk877	50.788	5	146973714	146973714	a	a	a	a	a	a	a	a	a	a	a	a	a	-	a	b	a	a	a	a	a	a	b	b	b	b	a	a	a	b	b	b	b	a	a	b	b	b	b	b	b	b	b	b
lg5	mk885	54.136	5	153875176	153875176	a	a	a	a	a	a	b	a	a	a	a	a	-	-	a	a	a	a	a	a	a	a	b	-	b	b	a	a	a	b	b	-	-	a	a	b	b	b	b	b	b	b	b	b
lg5	mk878	57.858	5	147281434	147281434	-	-	-	-	a	a	-	b	a	-	-	a	-	-	a	a	-	-	a	-	a	-	b	b	b	-	a	a	a	-	-	-	b	a	-	b	b	-	b	b	b	b	b	b
lg5	mk886	63.47	5	156958843	156958843	a	a	b	b	a	a	b	-	a	b	a	a	-	a	b	a	a	a	b	a	a	a	b	b	-	b	a	a	-	b	b	b	b	a	-	b	b	b	b	b	b	b	b	b
lg5	mk887	68.556	5	157837430	157837430	-	-	b	b	-	-	-	-	-	-	-	a	a	a	a	a	-	-	-	-	a	a	b	b	b	b	-	-	-	b	b	b	a	a	-	-	-	b	b	b	b	b	b	a
lg5	mk890	80.12	5	164080905	164080905	-	a	b	b	-	a	a	a	a	a	-	a	a	a	b	b	a	a	a	a	b	a	b	b	b	-	a	a	a	b	b	a	a	a	a	-	b	b	b	-	b	-	b	b
lg5	mk889	83.487	5	162798106	162798106	a	a	b	b	-	-	b	-	-	a	a	-	-	a	b	b	a	a	a	a	b	-	b	-	-	b	-	-	-	b	b	b	-	a	a	-	b	b	b	b	b	b	b	b
lg5	mk876	93.202	5	143540241	143540241	-	a	b	b	a	a	b	b	a	a	a	b	-	a	a	a	a	-	b	-	-	-	b	-	b	b	a	-	-	-	-	b	a	-	a	-	b	b	b	-	b	b	-	b
lg5	mk854	98.159	5	90694887	90694887	-	-	-	b	a	a	b	-	b	a	-	-	a	-	a	a	-	-	a	a	b	-	b	-	b	b	a	a	a	-	b	-	-	a	a	b	b	-	b	-	b	b	b	-
lg5	mk852	99.898	5	90365458	90365458	a	a	b	b	a	a	b	-	a	a	a	-	a	a	-	-	a	a	-	a	b	-	b	b	-	b	a	a	a	b	b	b	-	-	a	-	b	b	b	b	b	b	b	b
lg5	mk853	99.898	5	90365470	90365470	a	a	b	b	a	a	b	-	a	a	a	-	a	a	-	-	a	a	-	a	b	-	b	b	-	b	a	a	a	b	b	b	-	-	a	-	b	b	b	b	b	b	b	b
lg5	mk851	99.898	5	90365457	90365457	a	a	b	b	a	a	b	-	a	a	a	-	a	a	-	-	a	a	-	a	b	-	b	b	-	b	a	a	a	b	b	b	-	-	a	-	b	b	b	b	b	b	b	b
lg5	mk875	103.43	5	139170475	139170475	a	a	b	-	a	a	-	-	a	a	a	-	a	a	a	a	a	a	a	a	a	a	b	b	b	b	a	a	a	b	b	b	a	b	a	b	b	b	b	b	b	b	b	b
lg5	mk859	106.793	5	94983560	94983560	a	a	b	b	a	a	-	b	a	a	-	a	-	a	-	-	a	a	-	a	b	b	b	b	b	b	a	a	a	b	b	b	-	-	-	-	b	b	b	b	b	b	b	b
lg5	mk856	107.961	5	94155977	94155977	a	a	a	a	a	a	b	b	a	a	a	a	a	a	a	a	a	a	a	a	b	b	b	b	b	b	a	a	a	b	b	b	a	a	a	b	b	b	b	b	b	b	b	b
lg5	mk855	108.045	5	93027049	93027049	a	a	a	a	a	a	b	b	a	a	a	a	a	a	-	-	a	a	-	a	b	b	b	b	b	b	a	a	-	b	b	b	-	-	a	b	b	b	b	b	b	b	b	b
lg5	mk867	117.747	5	119624961	119624961	a	a	a	a	a	a	b	a	a	a	a	a	a	a	b	b	a	a	b	a	b	a	-	-	b	b	a	a	a	b	b	-	b	a	a	-	-	-	-	-	-	b	-	-
lg5	mk888	127.348	5	162142676	162142676	a	a	a	a	a	a	b	b	a	a	a	a	a	a	b	b	a	a	b	a	b	b	b	-	-	b	a	a	a	b	b	b	b	b	a	b	b	b	b	b	b	b	b	b
lg5	mk899	135.69	5	167631445	167631445	-	a	-	b	a	-	-	b	a	-	a	-	-	-	-	b	a	a	-	a	b	-	-	b	-	-	a	-	a	b	-	-	-	-	-	-	b	-	-	b	-	b	-	-
lg5	mk900	141.282	5	168428202	168428202	a	a	-	-	a	a	-	-	a	a	a	b	a	a	b	b	a	a	a	a	b	-	b	-	-	a	a	-	a	b	b	a	a	a	a	-	b	b	b	b	b	b	b	b
lg5	mk901	147.064	5	172381259	172381259	a	a	b	b	a	a	b	b	a	a	a	b	a	a	b	b	a	a	a	a	b	a	b	b	b	b	a	a	a	b	a	a	a	a	a	b	b	b	b	-	b	a	a	b
lg5	mk902	147.824	5	172381308	172381308	a	a	b	b	a	a	b	b	a	a	a	b	a	a	b	b	a	a	a	a	b	a	b	b	b	b	a	a	a	b	a	a	a	a	a	b	b	b	b	a	b	a	a	b
lg5	mk904	150.676	5	172384737	172384737	a	a	b	b	a	a	b	b	a	a	a	-	a	a	b	b	a	a	a	a	b	a	b	b	-	b	a	a	a	b	a	a	a	b	-	-	b	-	b	a	b	a	a	b
lg5	mk903	151.069	5	172384735	172384735	a	a	b	b	a	a	b	b	a	a	a	-	a	a	b	b	a	a	a	a	b	a	b	b	-	b	a	a	a	b	a	a	a	b	-	-	b	-	b	a	b	a	a	b
lg5	mk905	161.668	5	177688456	177688456	a	a	a	-	a	a	a	a	a	a	a	b	-	b	b	b	a	a	b	a	b	a	b	b	b	b	a	a	a	a	a	a	a	b	b	b	b	b	b	a	b	a	a	b
lg5	mk907	177.539	5	182739438	182739438	a	a	b	b	a	a	b	b	a	a	a	b	a	a	b	b	a	a	b	b	a	a	b	b	b	b	a	a	a	a	b	a	b	a	a	b	b	b	b	a	b	a	a	b
lg5	mk939	190.066	5	217864376	217864376	a	a	b	b	a	a	a	a	a	-	a	-	b	a	a	a	a	a	a	b	a	b	b	b	b	b	-	a	a	a	b	b	b	a	b	b	b	b	b	a	-	a	b	b
lg5	mk920	206.546	5	194381695	194381695	-	-	b	b	-	-	-	-	-	-	-	b	a	a	-	a	-	-	-	b	a	-	b	-	b	b	a	b	-	-	b	-	b	-	a	b	b	b	b	-	a	-	a	b
lg5	mk918	206.639	5	194380231	194380231	-	-	-	-	-	-	-	-	-	-	-	b	a	a	a	a	-	-	-	b	a	-	b	b	-	b	a	b	-	-	b	-	b	-	-	b	b	b	b	-	a	-	a	b
lg5	mk919	207.309	5	194381618	194381618	-	-	b	b	-	-	-	-	-	-	-	b	a	a	a	a	-	-	-	b	a	-	b	-	b	b	a	b	-	-	b	-	b	-	a	b	b	b	b	-	a	-	a	b
lg5	mk924	211.751	5	198713666	198713666	-	-	-	-	-	-	-	-	-	-	-	b	-	a	a	a	-	-	b	b	a	-	b	b	b	b	a	b	-	-	b	-	b	-	a	-	b	b	b	-	a	b	a	b
lg5	mk926	216.143	5	201800452	201800452	-	a	b	b	a	a	a	b	a	a	a	b	a	a	a	a	a	a	a	b	a	a	b	a	b	b	a	b	a	a	b	a	b	a	a	b	b	b	b	a	a	b	a	b
lg5	mk927	217.531	5	201800676	201800676	a	a	b	b	a	a	a	b	a	a	a	b	a	a	a	-	a	a	a	b	a	a	b	b	b	b	a	b	a	a	b	a	b	a	a	b	b	b	b	a	a	b	a	b
lg5	mk925	220.536	5	199749903	199749903	a	a	-	-	-	-	-	-	a	-	a	b	a	b	a	b	-	-	b	-	a	a	b	b	b	b	a	b	a	-	b	a	-	a	-	b	b	b	b	-	a	b	-	b
lg5	mk914	229.498	5	192528867	192528867	a	a	b	b	a	a	a	b	a	a	a	b	a	a	b	a	a	a	a	b	a	a	b	b	b	b	a	a	a	a	b	a	b	a	a	b	b	b	b	a	a	a	a	b
lg5	mk915	229.498	5	192528868	192528868	a	a	b	b	a	a	a	b	a	a	a	b	a	a	b	a	a	a	a	b	a	a	b	b	b	b	a	a	a	a	b	a	b	a	a	b	b	b	b	a	a	a	a	b
lg5	mk913	236.502	5	192528552	192528552	a	a	-	-	a	a	a	-	-	-	a	b	-	-	-	-	-	-	a	b	-	-	-	-	b	b	-	-	a	a	b	-	b	-	b	-	-	-	-	a	a	a	a	b
lg5	mk912	245.849	5	192364371	192364371	b	a	a	a	a	b	a	a	b	a	a	b	b	a	a	a	a	a	a	b	b	a	b	b	b	b	a	a	a	a	b	a	b	b	b	b	b	b	b	a	b	a	a	b
lg5	mk909	264.338	5	189746482	189746482	-	a	a	a	a	a	a	a	a	a	a	-	-	a	b	a	a	a	a	b	b	a	b	-	-	b	a	-	a	a	b	a	-	a	b	-	-	b	b	a	b	a	a	-
lg5	mk908	270.967	5	189499233	189499233	a	a	a	a	a	a	a	a	a	a	a	b	a	a	b	b	a	a	a	b	b	a	b	-	b	b	a	a	a	a	b	a	b	a	b	b	b	b	b	a	b	a	b	b
lg5	mk911	276.062	5	190814537	190814537	a	a	-	-	a	a	b	-	a	a	a	b	b	b	b	b	a	a	a	b	b	a	-	-	-	b	a	a	a	a	b	a	-	a	b	b	-	-	-	a	b	a	b	-
lg5	mk910	277.093	5	190813631	190813631	a	a	b	b	a	a	b	b	a	a	-	b	b	b	b	-	a	a	-	b	b	a	b	b	b	b	a	a	a	a	b	a	-	a	b	b	b	b	b	a	b	a	b	b
lg5	mk928	288.745	5	203516779	203516779	a	a	b	b	a	a	b	-	a	a	a	b	a	a	b	b	a	a	a	b	b	a	b	b	b	b	b	b	a	a	b	a	b	a	b	b	b	b	b	a	b	b	b	b
lg5	mk923	295.757	5	197944748	197944748	a	a	b	b	a	a	-	a	a	-	-	b	-	-	b	b	a	a	b	-	b	a	-	-	-	-	-	b	a	a	-	-	b	a	a	a	b	-	-	a	b	-	-	-
lg6	mk942	0	6	4987909	4987909	a	-	a	-	a	a	a	-	a	a	a	a	b	b	b	-	a	a	b	-	b	b	a	a	b	-	a	a	-	-	a	b	b	b	a	-	a	a	a	-	a	a	b	-
lg6	mk944	12.941	6	9914925	9914925	a	a	b	b	b	b	a	a	-	b	a	b	b	b	a	a	b	b	b	a	b	b	a	a	b	b	b	-	b	-	a	-	b	-	-	b	b	a	a	-	a	a	b	a
lg6	mk945	12.957	6	9914934	9914934	a	a	b	b	b	b	a	a	a	b	a	b	b	b	a	a	b	b	b	a	b	b	a	a	b	b	b	-	b	-	a	-	b	-	-	b	b	a	a	-	a	a	b	a
lg6	mk957	20.841	6	34620322	34620322	-	a	b	b	b	b	-	a	a	-	-	b	a	a	a	a	b	b	b	b	b	b	a	a	a	a	b	b	b	b	a	b	b	a	b	-	a	a	a	b	a	a	b	a
lg6	mk967	25.305	6	55602917	55602917	a	a	-	a	b	b	a	a	-	a	a	b	-	b	-	-	b	b	b	b	-	-	a	a	a	a	b	b	b	-	b	b	b	a	b	a	a	a	-	b	-	a	b	-
lg6	mk966	29.653	6	55602873	55602873	a	a	-	a	b	b	a	-	a	a	a	b	a	b	-	a	b	b	b	b	-	-	a	a	a	a	b	b	b	-	a	b	b	a	b	a	a	-	a	b	-	a	b	a
lg6	mk972	34.45	6	64465289	64465289	a	a	b	-	b	b	a	a	-	a	a	b	-	a	a	a	b	-	b	b	a	-	-	-	a	b	b	b	b	b	a	b	b	a	b	a	a	-	-	-	-	a	b	-
lg6	mk970	39.154	6	64301054	64301054	a	a	b	b	b	b	-	a	a	a	a	b	a	-	a	a	b	b	b	b	a	a	b	a	-	a	b	-	b	b	a	b	b	-	b	a	a	a	a	b	a	a	b	a
lg6	mk982	43.668	6	72605441	72605441	a	a	a	-	-	-	-	-	a	a	a	b	a	a	a	a	b	-	b	b	a	a	b	a	a	a	b	-	-	b	a	b	b	-	b	a	a	a	a	b	-	a	b	a
lg6	mk992	52.537	6	82373924	82373924	a	a	b	b	b	b	b	b	b	a	a	b	a	a	a	a	b	b	b	b	a	-	b	a	-	a	b	-	b	-	a	b	b	b	b	a	a	a	a	b	a	a	b	a
lg6	mk993	54.436	6	82897191	82897191	a	a	b	b	b	b	-	b	-	a	a	-	-	-	a	a	b	b	b	b	a	a	b	a	b	a	b	-	b	b	a	b	-	b	b	a	a	a	a	b	a	a	b	a
lg6	mk968	60.707	6	62417786	62417786	a	a	a	a	-	-	a	-	a	a	a	-	a	a	a	a	-	-	b	-	a	a	b	b	b	a	-	-	-	b	a	-	-	b	b	a	a	a	a	b	a	a	b	a
lg6	mk977	63.014	6	68600679	68600679	a	-	-	a	-	-	a	-	a	a	a	-	a	b	a	a	-	-	-	b	a	a	b	-	a	-	-	b	-	-	a	-	b	b	-	a	a	-	-	-	a	-	-	a
lg6	mk962	69.313	6	42501769	42501769	a	a	b	b	b	b	b	b	a	a	a	b	a	b	a	a	b	b	b	b	b	-	b	b	-	a	b	b	-	b	a	b	b	a	b	a	a	a	a	b	a	a	b	a
lg6	mk949	77.156	6	21202661	21202661	a	a	b	a	b	b	b	b	a	a	a	b	b	b	-	a	b	b	b	b	b	b	a	a	-	-	b	-	b	b	a	b	b	b	a	-	b	a	a	a	a	-	-	a
lg6	mk952	80.705	6	28065633	28065633	a	a	-	-	-	-	-	-	a	a	a	b	-	b	a	a	-	-	-	-	b	b	a	a	-	a	b	b	-	b	-	b	-	b	b	a	b	a	a	-	-	-	-	a
lg6	mk954	81.682	6	30235752	30235752	a	a	a	a	b	b	b	b	a	a	a	b	b	b	-	a	b	b	b	b	b	b	a	a	a	a	b	b	b	b	a	b	b	-	b	-	b	a	a	b	a	a	b	a
lg6	mk951	88.537	6	28054979	28054979	a	a	-	a	b	b	b	b	a	a	a	b	-	a	-	a	b	b	a	b	b	b	-	a	-	a	b	b	b	a	a	b	b	b	b	a	b	-	a	b	a	a	b	a
lg6	mk953	100.547	6	28067112	28067112	a	a	b	-	b	b	b	b	a	a	a	b	b	b	a	a	-	b	b	b	b	b	a	a	a	a	b	b	b	b	a	b	b	a	b	b	b	a	a	b	a	a	b	a
lg6	mk947	111.221	6	17118655	17118655	a	a	-	-	b	b	b	b	a	a	a	b	b	b	a	a	b	b	b	b	b	b	a	a	b	b	b	b	b	b	a	b	b	b	b	b	b	a	a	b	-	a	b	a
lg6	mk948	111.662	6	17354931	17354931	a	a	b	b	b	b	-	b	a	a	a	b	b	b	a	a	b	b	b	b	b	b	a	a	-	b	b	b	b	-	a	b	b	-	b	b	b	a	a	b	a	a	b	-
lg6	mk946	123.676	6	14526331	14526331	a	a	b	b	b	b	-	a	a	a	a	b	b	b	a	-	b	b	b	b	b	-	a	a	b	b	b	b	b	a	a	b	b	a	b	b	b	a	a	b	a	a	b	a
lg6	mk961	132.878	6	40526935	40526935	a	a	-	-	b	b	a	a	a	a	a	b	a	-	a	a	b	b	b	b	b	b	-	a	a	a	b	-	b	b	a	b	b	-	b	a	a	a	a	b	a	a	b	a
lg6	mk956	133.382	6	33529531	33529531	a	a	-	-	b	b	a	a	a	a	a	b	a	a	a	a	b	b	b	b	b	-	a	a	a	a	b	b	b	b	a	b	b	a	b	a	a	a	a	b	a	a	b	a
lg6	mk964	136.56	6	48402613	48402613	a	a	a	a	b	b	a	a	a	a	a	b	a	a	a	a	b	b	b	b	b	b	a	a	b	a	b	b	b	b	a	b	b	a	b	a	a	a	a	a	a	a	b	a
lg6	mk965	136.919	6	48402719	48402719	a	a	a	a	b	b	a	a	a	a	a	b	a	a	a	a	b	b	b	b	b	-	a	a	b	a	b	b	b	b	a	b	b	a	b	a	a	a	a	a	a	a	-	a
lg6	mk981	148.849	6	71986819	71986819	a	a	a	a	b	b	a	a	a	a	b	b	a	a	-	-	b	b	b	b	a	a	a	a	a	b	b	b	b	b	b	b	b	a	b	a	a	a	a	-	a	a	-	b
lg6	mk983	151.368	6	72709477	72709477	-	-	b	-	b	b	-	-	-	-	-	b	a	a	a	-	b	b	b	b	a	-	a	-	a	a	b	b	b	b	-	b	b	a	b	-	a	-	-	b	a	a	b	-
lg6	mk994	155.869	6	89549802	89549802	a	a	b	b	b	b	a	b	a	a	a	b	-	a	a	a	-	-	-	b	a	a	a	a	-	-	b	b	b	b	-	b	b	a	b	-	-	a	a	b	a	-	b	a
lg6	mk999	163.419	6	97989575	97989575	a	a	b	b	b	b	a	b	a	a	a	b	a	a	a	a	b	b	b	b	a	b	a	a	b	b	b	b	b	a	b	b	b	a	b	a	a	-	-	b	a	b	b	a
lg6	mk998	165.804	6	97985199	97985199	a	a	b	b	b	-	b	b	a	a	a	b	a	a	b	a	b	b	b	b	a	a	a	-	b	b	b	b	b	a	b	a	b	a	b	a	a	a	a	b	a	b	b	-
lg6	mk997	168.151	6	95983726	95983726	a	a	a	a	b	b	-	b	a	a	a	-	a	a	a	a	b	b	b	b	a	a	a	a	b	a	b	b	b	a	b	a	b	-	b	a	a	a	a	b	a	b	b	a
lg6	mk995	169.077	6	95983691	95983691	a	a	a	a	b	b	a	b	a	a	a	-	a	a	a	a	b	b	b	b	a	a	-	a	b	a	b	b	b	a	b	a	b	-	b	a	a	a	a	b	a	b	b	a
lg6	mk996	169.077	6	95983697	95983697	a	a	a	a	b	b	a	b	a	a	a	-	a	a	a	a	b	b	b	b	a	a	a	a	b	a	b	b	b	a	b	a	b	-	b	a	a	a	a	b	a	b	b	a
lg6	mk1009	179.412	6	106211383	106211383	-	a	-	-	b	b	a	-	-	-	a	a	b	a	a	a	-	-	b	b	a	-	-	-	-	a	b	-	b	a	b	-	b	a	b	-	a	-	-	b	b	b	b	-
lg6	mk1012	182.66	6	108559632	108559632	a	-	-	-	b	b	-	b	a	a	a	a	b	-	a	a	b	b	b	-	a	a	a	a	-	-	b	b	b	-	b	a	b	-	-	a	a	a	a	-	b	b	b	-
lg6	mk1008	187.65	6	105641652	105641652	a	a	b	b	b	b	a	b	a	a	a	b	b	a	a	a	b	b	b	b	a	a	a	a	a	a	b	b	b	a	b	a	b	a	b	a	a	a	a	b	b	b	b	a
lg6	mk1011	190.649	6	107253779	107253779	a	a	b	b	b	b	a	b	-	-	-	a	b	a	a	a	b	b	b	-	a	a	a	a	a	a	-	-	-	a	b	a	b	a	b	a	a	a	a	b	b	-	b	a
lg6	mk1007	192.849	6	104412737	104412737	a	a	b	-	b	b	a	a	a	a	a	a	b	a	a	a	b	b	b	b	a	a	a	a	a	a	b	b	b	a	b	a	b	a	b	a	a	a	a	b	b	b	b	a
lg6	mk1002	196.275	6	101069607	101069607	a	-	b	-	b	b	a	a	a	a	a	b	a	a	a	a	b	b	b	b	a	a	a	a	a	b	b	b	b	a	b	-	b	a	b	a	-	a	-	b	b	b	b	a
lg6	mk1003	196.278	6	101069631	101069631	a	-	b	-	b	b	a	a	a	a	a	b	a	a	a	a	b	b	b	b	a	a	a	a	a	b	b	b	b	a	b	-	b	a	b	a	-	a	-	b	b	b	b	a
lg6	mk1001	196.289	6	101069594	101069594	a	-	b	-	b	b	a	a	a	a	a	b	a	a	a	a	b	b	b	b	a	a	a	a	a	b	b	b	b	a	b	-	b	a	b	a	-	a	-	b	b	b	b	a
lg6	mk1005	196.296	6	101069640	101069640	a	-	b	-	b	b	a	a	a	a	a	b	a	a	a	a	b	b	b	b	a	a	a	a	a	b	b	b	b	a	b	-	b	a	b	a	-	a	-	b	b	b	b	a
lg6	mk1004	196.302	6	101069635	101069635	a	-	b	-	b	b	a	a	a	a	a	b	a	a	a	a	b	b	b	b	a	a	a	a	a	b	b	b	b	a	b	-	b	a	b	a	-	a	-	b	b	b	b	a
lg6	mk1006	196.302	6	101069650	101069650	a	-	b	-	b	b	a	a	a	a	a	b	a	a	a	a	b	b	b	b	a	a	a	a	a	b	b	b	b	a	b	-	b	a	b	a	-	a	-	b	b	b	b	a
lg6	mk1000	196.306	6	101069589	101069589	a	-	b	-	b	b	a	a	a	a	a	b	a	a	a	a	b	b	b	b	a	a	a	a	a	b	b	b	b	a	b	-	b	a	b	a	-	a	-	b	b	b	b	a
lg6	mk1010	203.442	6	106551329	106551329	a	-	-	-	b	b	a	a	-	-	-	a	-	a	b	a	b	-	b	b	-	-	b	a	-	a	b	-	b	a	b	a	b	-	-	-	a	a	a	b	-	b	b	a
lg6	mk1033	213.856	6	126033858	126033858	a	a	b	b	b	b	a	a	b	a	a	a	b	a	a	a	b	b	b	b	a	a	-	a	b	a	a	a	b	a	b	a	a	a	a	b	b	a	a	b	b	b	b	a
lg6	mk1022	223.013	6	124278557	124278557	a	a	a	a	b	b	b	-	b	a	a	a	b	a	-	b	b	b	b	b	a	a	a	a	b	a	a	a	-	b	b	a	a	a	b	b	b	a	a	b	b	b	b	a
lg6	mk1021	223.013	6	124278547	124278547	a	a	a	a	b	b	b	-	b	a	a	a	b	a	-	b	b	b	b	b	a	a	a	a	b	a	a	a	-	b	b	a	a	a	b	b	b	a	a	b	b	b	b	a
lg6	mk1027	232.587	6	125156773	125156773	a	a	a	a	b	b	-	b	b	a	a	a	b	-	a	-	b	b	-	b	a	-	a	a	b	-	a	a	-	a	-	a	a	a	-	-	-	a	a	b	-	b	b	a
lg6	mk1036	233.553	6	127654271	127654271	a	a	-	-	b	b	a	b	-	-	-	a	b	a	a	b	b	b	b	-	a	a	a	a	-	-	-	a	-	b	b	a	a	a	-	b	b	a	a	b	b	b	b	a
lg6	mk1035	233.565	6	127654197	127654197	a	a	-	-	b	b	a	b	-	-	-	a	b	a	a	b	b	b	b	-	a	a	a	a	-	-	-	a	-	b	b	a	a	a	-	b	b	a	a	b	b	b	b	a
lg6	mk1024	235.952	6	124932253	124932253	a	a	b	b	b	b	a	b	b	a	a	a	b	a	a	a	b	b	b	b	a	-	a	a	b	a	a	-	b	a	b	a	a	a	-	b	b	a	a	b	b	b	b	a
lg6	mk1023	237.017	6	124932116	124932116	a	a	b	b	b	b	b	b	b	a	a	a	b	a	a	a	b	b	b	b	a	a	a	a	-	a	a	-	b	a	b	a	a	a	-	b	b	a	a	b	b	b	b	a
lg6	mk1013	239.198	6	120154358	120154358	a	a	b	b	b	b	b	b	a	a	a	a	a	-	-	-	-	b	b	b	a	-	a	a	b	-	a	a	b	a	b	a	b	a	a	-	b	a	a	b	b	b	b	a
lg6	mk1014	239.198	6	120154363	120154363	a	a	b	b	b	b	b	b	a	a	a	a	a	-	-	-	-	b	b	b	a	-	a	a	b	-	a	a	b	a	b	a	b	a	a	-	b	a	a	b	b	b	b	a
lg6	mk1020	243.405	6	121985328	121985328	a	a	b	-	b	b	b	b	a	a	a	b	a	a	a	a	b	b	b	b	a	-	a	a	b	a	a	a	b	a	b	a	b	a	b	b	b	a	-	b	b	b	b	a
lg6	mk1019	246.79	6	121943786	121943786	a	-	-	-	-	-	b	-	a	a	a	a	-	-	-	-	b	b	b	-	a	a	a	a	-	a	a	a	b	a	b	-	b	a	-	-	b	a	a	-	-	b	-	a
lg6	mk1017	247.384	6	120277058	120277058	a	a	b	b	b	b	b	b	-	-	-	a	-	a	a	a	b	b	b	b	-	-	a	-	b	a	-	-	b	a	b	-	b	a	a	b	b	-	-	b	b	b	b	-
lg6	mk1015	249.044	6	120276919	120276919	a	a	a	a	b	b	a	b	-	-	-	a	-	a	a	a	b	b	b	b	-	-	a	-	b	a	-	-	b	a	b	-	b	a	a	b	b	-	-	b	b	b	b	-
lg6	mk1025	252.037	6	125048251	125048251	-	-	-	-	b	b	b	b	b	-	-	a	b	a	a	a	b	b	b	b	a	-	a	-	b	a	-	-	b	a	b	a	-	a	-	b	b	a	a	b	b	b	b	a
lg6	mk1026	252.256	6	125156768	125156768	a	a	a	a	b	b	-	b	b	a	a	-	b	-	a	-	b	b	-	b	a	-	a	a	b	-	a	a	-	a	-	a	a	a	-	-	-	a	a	b	-	b	b	a
lg6	mk1029	252.266	6	125156836	125156836	a	a	a	a	b	b	b	b	b	a	a	a	b	-	a	-	b	b	-	b	a	-	a	a	b	-	a	a	-	a	-	a	a	a	-	-	-	a	a	b	-	b	b	a
lg6	mk1034	258.202	6	126374882	126374882	a	a	-	-	b	b	b	b	b	a	a	a	b	a	a	a	b	b	b	b	a	a	a	-	b	a	a	a	b	b	b	a	-	a	a	b	b	a	a	b	-	-	b	a
lg6	mk1038	264.081	6	130263498	130263498	a	a	-	-	b	b	b	b	b	-	a	-	-	a	-	a	b	b	b	b	a	a	-	a	-	a	a	a	b	b	b	a	-	-	-	b	b	a	a	b	b	b	b	a
lg6	mk1039	268.42	6	133915952	133915952	a	a	a	a	b	b	b	b	b	a	a	a	a	a	a	-	b	b	b	b	a	a	a	a	b	a	a	a	b	b	b	a	a	a	a	b	b	a	a	b	b	b	b	a
lg6	mk1037	273.615	6	127654277	127654277	a	a	-	-	b	b	b	b	-	-	-	a	b	a	a	b	b	b	b	-	a	a	a	a	-	-	-	a	-	b	b	a	a	a	-	b	b	a	a	b	b	b	b	a
lg6	mk1028	274.257	6	125156783	125156783	a	a	a	a	b	b	b	b	b	a	a	a	b	-	a	-	b	b	-	b	a	-	a	a	b	-	a	a	-	a	-	a	a	a	-	-	-	a	a	b	-	b	b	a
lg6	mk1032	277.081	6	125225481	125225481	a	b	a	a	b	b	b	b	b	a	a	a	b	a	a	b	b	b	b	b	a	a	a	a	b	a	a	a	b	a	b	a	a	b	a	b	b	a	a	b	b	b	b	a
lg6	mk1030	278.135	6	125225289	125225289	a	b	-	-	b	b	b	b	b	a	a	a	b	a	a	b	b	b	b	b	-	-	a	-	b	a	a	a	b	a	b	a	a	b	a	b	b	b	a	b	b	b	b	a
lg6	mk1031	278.135	6	125225320	125225320	a	b	-	-	b	b	b	b	b	a	a	a	b	a	a	b	b	b	b	b	-	-	a	-	b	a	a	a	b	a	b	a	a	b	a	b	b	b	a	b	b	b	b	a
lg6	mk1040	286.55	6	134097171	134097171	a	a	b	b	-	-	b	b	-	a	a	-	-	a	-	-	b	b	b	b	-	-	a	-	b	a	-	-	-	b	b	a	-	-	-	-	b	a	a	-	-	b	b	a
lg6	mk959	294.036	6	35305956	35305956	-	-	a	a	b	b	-	-	-	-	-	b	-	a	-	-	b	b	b	b	a	b	-	-	b	-	a	a	b	b	-	a	a	a	a	-	-	-	-	a	-	-	b	-
lg6	mk1043	307.395	6	137604186	137604186	a	a	b	-	b	b	a	a	b	a	b	a	a	a	a	a	b	b	b	b	a	-	a	-	b	-	b	a	b	b	b	a	b	a	a	b	b	a	a	b	b	b	b	a
lg6	mk1046	309.691	6	138843336	138843336	a	a	b	b	b	b	-	a	b	a	a	-	-	-	a	a	b	b	-	-	a	a	a	a	b	a	a	a	b	b	b	a	b	a	a	b	b	a	a	b	-	b	b	a
lg6	mk1042	311.505	6	137222501	137222501	-	a	b	b	b	b	-	-	b	-	a	a	-	-	a	a	b	b	b	b	-	-	-	-	-	-	-	-	b	b	b	-	a	a	-	-	b	-	-	b	b	b	b	-
lg6	mk1049	312.86	6	139344266	139344266	a	a	b	b	b	b	-	a	b	-	-	-	a	a	a	a	b	b	b	b	a	a	a	a	b	-	a	a	b	b	b	a	a	a	-	b	b	a	a	b	b	b	b	a
lg6	mk1047	315.631	6	138923329	138923329	a	a	b	b	b	b	a	a	b	b	b	a	a	b	a	a	b	b	b	b	a	-	a	a	b	a	a	a	b	b	b	a	a	a	b	-	b	a	a	b	b	b	b	a
lg6	mk1048	317.653	6	139344256	139344256	a	a	b	b	b	b	-	a	b	-	-	-	a	a	a	a	b	b	b	b	a	a	a	a	b	-	a	a	b	b	b	a	a	a	-	b	b	a	a	b	b	b	b	a
lg6	mk1041	321.406	6	136540585	136540585	a	a	b	b	b	b	b	-	b	-	-	a	a	a	-	a	b	b	-	b	a	a	a	a	b	-	a	a	b	b	b	a	a	a	-	b	b	a	a	b	b	b	b	a
lg6	mk1050	329.359	6	140017794	140017794	b	a	b	b	b	b	b	b	b	a	b	a	a	a	a	a	b	b	b	b	a	a	a	a	b	a	a	a	b	b	b	a	a	a	-	b	b	a	a	b	b	b	b	a
lg7	mk1122	0	7	70215556	70215556	a	a	b	b	-	-	a	a	b	b	b	-	-	-	-	a	b	-	b	-	a	a	a	b	-	-	b	a	a	b	a	-	-	a	-	a	a	b	b	-	a	a	-	b
lg7	mk1121	6.102	7	69966428	69966428	a	a	-	-	-	-	-	-	b	b	b	a	a	a	a	-	b	b	b	-	-	-	b	b	-	-	a	a	-	b	-	-	-	-	-	-	-	-	-	-	-	-	-	-
lg7	mk1143	8.267	7	105141123	105141123	a	a	b	b	-	-	a	-	b	b	b	-	-	-	-	-	b	b	b	-	-	a	b	b	-	-	-	-	-	b	-	b	b	-	-	-	-	b	-	-	-	-	-	b
lg7	mk1142	8.402	7	105141099	105141099	a	a	b	b	-	-	a	-	b	b	b	-	-	-	-	-	b	b	b	-	-	a	b	b	-	-	-	-	-	b	-	b	b	-	-	-	-	b	-	-	-	-	-	b
lg7	mk1106	13.615	7	48234611	48234611	a	a	b	-	a	a	a	b	b	b	b	a	a	a	a	a	b	-	b	a	a	a	b	b	b	a	a	a	a	b	a	-	b	a	a	a	a	b	-	a	a	a	a	b
lg7	mk1123	19.113	7	71767128	71767128	a	a	a	a	a	a	a	b	-	b	b	a	-	-	a	a	b	b	b	a	a	-	b	b	a	a	-	-	a	-	a	b	b	a	-	b	a	b	b	a	a	a	a	b
lg7	mk1153	23.623	7	111443929	111443929	a	a	-	-	-	-	-	-	b	-	-	-	-	-	-	-	b	b	b	-	-	-	b	-	-	-	-	a	-	b	-	b	b	a	a	-	-	b	b	-	-	-	-	b
lg7	mk1159	25.259	7	117255405	117255405	a	a	a	a	a	-	b	b	-	a	a	a	a	a	-	-	-	-	-	-	a	a	-	-	-	-	-	-	a	b	a	b	b	-	-	a	-	-	-	b	a	a	-	-
lg7	mk1158	28.722	7	116596087	116596087	a	-	-	-	-	-	b	b	b	-	-	-	-	-	-	-	-	-	-	-	-	-	-	-	-	-	-	-	-	-	-	-	-	-	-	-	-	b	-	-	-	-	-	-
lg7	mk1163	30.009	7	122886741	122886741	a	a	b	b	a	a	-	b	b	a	a	b	a	a	a	a	b	b	b	a	a	a	b	-	-	a	a	a	a	b	a	b	b	a	a	-	a	b	b	b	a	a	a	b
lg7	mk1141	39.29	7	104462856	104462856	a	a	-	-	-	-	b	b	-	b	b	-	-	-	-	a	b	b	b	b	-	-	b	b	a	a	-	-	-	b	-	-	b	-	a	a	-	b	b	-	-	a	-	-
lg7	mk1148	41.903	7	107021737	107021737	a	a	b	b	a	a	b	b	b	b	-	a	a	a	a	a	b	b	b	a	-	b	b	b	a	a	a	a	a	b	a	b	-	a	a	a	a	b	b	a	b	a	a	b
lg7	mk1147	42.274	7	107021684	107021684	a	a	b	b	a	a	b	b	b	b	b	a	a	a	a	a	b	b	b	a	a	b	b	b	a	a	a	a	a	b	a	b	b	a	a	a	a	b	b	a	b	a	a	b
lg7	mk1102	50.499	7	33919710	33919710	a	a	a	a	a	a	-	b	b	b	b	a	a	a	a	a	b	b	b	a	a	-	b	b	a	a	-	b	a	b	a	b	b	a	-	a	a	b	b	a	-	a	a	b
lg7	mk1101	56.318	7	33588017	33588017	a	b	a	a	a	a	b	b	b	b	b	a	a	a	a	a	b	b	b	a	a	a	b	b	a	a	-	b	b	b	a	b	b	b	-	b	a	b	b	a	b	-	a	b
lg7	mk1144	66.689	7	105766787	105766787	a	a	a	a	a	a	b	b	b	b	b	a	a	a	a	a	b	-	b	a	a	a	b	b	a	a	a	-	a	b	a	b	b	a	-	-	-	b	b	a	a	a	a	b
lg7	mk1145	66.689	7	105766806	105766806	-	a	a	a	a	a	b	b	b	b	b	a	a	a	a	a	b	a	b	a	a	a	b	b	a	a	a	-	a	b	a	b	b	a	-	-	-	b	b	a	a	a	a	b
lg7	mk1129	72.64	7	81145899	81145899	a	a	a	-	a	a	-	b	b	b	b	a	a	a	a	a	b	b	-	a	a	-	b	-	-	a	-	-	a	b	a	b	b	a	a	-	a	b	b	a	a	a	a	b
lg7	mk1128	73.34	7	81145769	81145769	a	a	a	-	a	a	b	b	b	b	b	a	a	a	a	a	b	b	b	a	a	a	b	b	-	a	-	-	a	b	a	b	b	a	a	-	a	b	b	a	a	a	a	b
lg7	mk1108	75.356	7	50437234	50437234	a	a	-	-	a	a	b	b	b	b	b	a	a	a	a	a	b	b	b	a	a	b	b	b	a	a	a	a	a	b	a	b	b	a	a	a	a	b	b	a	a	a	a	-
lg7	mk1149	78.948	7	109537071	109537071	-	-	b	b	a	a	-	a	-	-	b	-	-	a	a	a	b	b	b	a	a	-	b	b	-	a	a	-	a	b	a	b	b	-	-	-	a	-	-	a	a	a	-	-
lg7	mk1150	78.965	7	109537077	109537077	-	-	b	b	a	a	-	a	-	-	b	-	-	a	a	a	b	b	b	a	a	-	b	b	-	a	a	-	a	b	a	b	b	-	-	-	a	-	-	a	a	a	-	-
lg7	mk1140	82.856	7	103502550	103502550	b	b	-	-	a	a	-	-	b	b	b	-	a	a	a	a	b	b	b	a	a	b	b	b	a	a	a	a	a	b	a	b	b	a	a	a	a	b	b	a	a	a	a	b
lg7	mk1139	85.274	7	98559435	98559435	-	b	b	-	-	a	a	-	-	b	b	a	a	a	-	a	b	b	-	a	-	-	-	b	-	a	a	-	-	b	a	-	b	-	-	-	a	-	b	-	-	-	a	-
lg7	mk1112	89.913	7	53681358	53681358	a	a	-	-	a	a	b	-	b	-	b	a	a	a	a	a	b	b	b	a	b	-	b	b	a	a	a	a	a	b	a	b	b	a	a	-	a	b	b	a	a	a	a	b
lg7	mk1136	98.573	7	91270722	91270722	a	b	a	a	a	a	a	a	b	b	b	a	a	a	a	a	b	b	b	a	a	a	b	b	a	a	a	a	a	b	a	b	b	-	a	a	a	b	b	a	a	b	a	b
lg7	mk1137	99.716	7	91270939	91270939	a	b	a	a	a	b	a	a	b	b	b	a	a	a	a	a	b	b	b	a	a	a	b	b	a	a	a	a	a	b	a	b	b	b	a	a	a	b	b	a	a	b	a	b
lg7	mk1118	105.845	7	64349447	64349447	a	a	-	-	a	a	-	-	-	b	-	-	a	a	-	a	-	b	-	a	a	-	b	-	a	-	a	-	a	b	a	b	b	a	-	a	a	b	b	-	a	a	a	-
lg7	mk1119	105.885	7	64349537	64349537	a	a	-	-	a	a	a	a	-	b	-	-	a	a	-	a	-	b	b	a	a	-	b	-	a	-	a	-	a	b	a	b	b	a	-	a	a	b	b	-	a	a	a	-
lg7	mk1131	109.039	7	87333190	87333190	a	a	-	-	a	a	a	a	b	b	b	a	a	a	a	a	b	b	b	a	a	a	b	b	a	a	a	a	a	b	a	b	-	a	a	-	-	b	b	-	a	a	-	b
lg7	mk1133	112.134	7	87430125	87430125	-	a	-	-	-	-	-	a	b	-	-	-	-	-	a	a	-	-	-	a	-	-	b	b	a	a	a	b	-	-	a	-	-	a	-	-	-	b	b	-	-	a	a	b
lg7	mk1132	112.444	7	87430066	87430066	-	a	-	-	-	-	-	a	b	-	-	-	-	-	a	a	-	-	-	a	-	-	b	b	a	a	a	-	-	-	a	-	-	a	-	-	-	b	b	b	-	a	a	b
lg7	mk1089	123.688	7	13821962	13821962	a	a	-	-	a	a	a	-	b	b	b	-	b	b	-	a	a	a	a	a	-	-	b	b	-	-	a	a	a	b	-	-	a	a	a	a	a	b	b	b	b	-	-	b
lg7	mk1087	124.643	7	13821778	13821778	-	-	-	-	-	-	a	-	b	b	b	-	b	b	-	-	-	a	-	-	-	-	b	b	-	-	-	-	-	b	-	-	-	a	-	-	-	b	b	b	b	-	-	b
lg7	mk1088	125.59	7	13821892	13821892	-	a	-	-	a	a	a	-	b	b	-	-	b	b	-	a	-	-	a	a	-	-	b	b	-	-	a	a	a	b	-	-	a	a	a	a	a	b	b	b	b	-	-	b
lg7	mk1090	126.789	7	13822000	13822000	a	a	-	-	a	a	a	-	-	-	-	-	b	b	-	a	a	a	a	a	-	-	b	b	-	-	a	a	a	b	-	-	a	-	-	a	a	b	b	b	b	-	-	b
lg7	mk1094	130.211	7	14659050	14659050	a	a	a	-	a	a	a	-	b	b	b	a	b	b	a	a	b	b	b	a	a	a	b	b	a	a	a	a	a	b	a	a	-	a	-	a	a	b	b	b	b	a	a	b
lg7	mk1092	130.211	7	14658992	14658992	a	a	a	-	a	a	a	-	b	b	b	a	b	b	a	a	b	b	b	a	a	a	b	b	a	a	a	a	a	b	a	a	-	a	-	a	a	b	b	b	b	a	a	b
lg7	mk1093	130.211	7	14659041	14659041	a	a	a	-	a	a	a	-	b	b	b	a	b	b	a	a	b	b	b	a	a	a	b	b	a	a	a	a	a	b	a	a	-	a	-	a	a	b	b	b	b	a	a	b
lg7	mk1098	140.36	7	28301619	28301619	a	a	a	a	a	a	a	a	b	b	b	a	b	b	a	a	b	b	b	a	a	-	b	b	a	a	-	-	a	b	a	b	b	-	-	-	a	b	b	a	a	a	a	b
lg7	mk1097	140.364	7	28301538	28301538	a	a	a	a	a	a	a	a	b	b	b	a	b	b	a	a	b	b	b	a	a	-	b	b	a	a	a	-	a	b	a	b	b	-	-	-	a	b	b	a	a	a	a	b
lg7	mk1099	140.367	7	28301623	28301623	a	a	a	a	a	a	a	a	b	b	b	a	b	b	a	a	b	b	b	a	a	-	b	b	a	a	-	-	a	b	a	b	b	-	-	-	a	b	b	a	a	a	a	b
lg7	mk1096	148.887	7	26899197	26899197	-	a	b	b	a	a	a	a	b	a	b	a	b	b	a	a	b	b	b	a	-	-	b	b	-	a	b	b	-	b	b	b	b	b	b	a	a	b	b	-	b	a	a	b
lg8	mk1303	0	8	159463251	159463251	a	a	-	-	a	a	a	-	-	a	a	-	a	a	a	b	a	a	-	b	a	a	a	a	-	-	b	-	a	b	-	a	-	-	b	a	a	a	a	-	-	-	-	a
lg8	mk1302	0.136	8	159101113	159101113	-	-	-	-	-	-	-	-	b	-	-	-	-	-	-	b	-	-	-	b	-	a	-	-	-	-	b	-	-	b	-	-	-	-	-	-	-	a	a	-	-	-	-	-
lg8	mk1304	0.38	8	159767471	159767471	-	-	-	-	-	-	-	-	b	-	-	-	-	-	-	b	-	-	-	b	-	a	-	-	-	b	b	-	-	b	-	-	-	-	b	-	-	-	a	-	-	b	-	-
lg8	mk1300	2.666	8	159016370	159016370	-	-	-	-	-	-	-	-	-	-	-	-	-	-	-	b	-	-	-	-	-	-	-	-	-	-	b	-	-	b	-	-	-	-	b	-	-	a	a	-	-	-	-	a
lg8	mk1299	3.869	8	158793478	158793478	-	-	-	-	-	-	-	-	b	-	-	-	-	-	-	b	-	-	-	b	-	-	-	-	b	b	b	b	-	b	-	-	-	a	b	-	-	a	a	-	-	a	-	a
lg8	mk1301	4.523	8	159022470	159022470	-	-	-	-	-	-	-	-	b	-	-	-	-	-	-	b	-	-	-	b	-	a	-	-	-	b	b	-	-	-	-	-	-	a	-	-	-	a	-	-	-	-	-	a
lg8	mk1298	6.173	8	158789130	158789130	-	-	a	a	-	-	a	a	b	-	a	-	a	a	a	b	-	-	-	b	a	a	-	-	b	b	b	b	a	b	a	-	-	a	b	-	-	a	a	-	-	a	-	a
lg8	mk1307	10.497	8	161319744	161319744	-	-	-	-	-	-	-	-	b	-	-	-	-	-	-	b	-	-	-	b	-	-	-	-	b	b	b	b	-	b	-	-	-	a	-	-	-	-	-	-	-	a	-	a
lg8	mk1305	10.851	8	161319629	161319629	-	-	-	-	-	-	-	-	b	-	-	-	-	-	-	b	-	-	-	b	-	-	-	-	-	b	b	b	-	b	-	-	-	a	-	-	-	-	-	-	-	a	-	a
lg8	mk1306	11.161	8	161319660	161319660	-	-	-	-	-	-	-	-	b	-	-	-	-	-	-	b	-	-	-	b	-	-	-	-	-	b	b	b	-	b	-	-	-	a	-	-	-	-	-	-	-	a	-	a
lg8	mk1308	12.96	8	161669874	161669874	-	-	-	-	-	-	-	-	b	-	-	-	-	-	-	-	-	-	-	b	-	-	-	-	-	b	b	b	-	b	-	-	-	b	b	-	-	a	-	-	-	a	-	a
lg8	mk1283	22.887	8	148604564	148604564	-	-	b	b	-	-	-	-	b	-	-	-	b	b	-	a	-	-	b	b	a	a	-	-	b	b	b	b	-	b	a	-	-	b	b	-	-	a	a	-	-	a	-	a
lg8	mk1289	24.027	8	152756024	152756024	-	-	-	-	-	-	-	-	b	-	-	-	b	b	-	a	-	-	-	b	-	-	-	-	-	-	b	-	-	b	-	-	-	b	-	-	-	a	-	-	-	-	-	-
lg8	mk1285	26.12	8	148953986	148953986	-	-	-	-	-	-	-	-	b	-	-	-	b	-	-	a	-	-	b	b	a	-	-	-	-	b	b	-	-	b	a	-	-	b	-	-	-	a	-	-	-	a	-	a
lg8	mk1290	28.961	8	152756049	152756049	-	-	-	-	-	-	-	-	b	-	-	-	b	b	-	a	-	-	-	b	-	-	-	-	-	-	b	-	-	b	-	-	-	b	-	-	-	a	-	-	-	-	-	-
lg8	mk1286	31.629	8	149512520	149512520	-	-	-	-	-	-	a	b	b	-	-	-	b	b	-	a	-	-	a	b	a	b	-	-	b	b	b	b	-	b	a	-	-	b	b	-	-	a	a	-	-	a	-	a
lg8	mk1284	33.258	8	148703774	148703774	-	-	b	b	-	-	a	b	b	-	-	-	b	b	-	a	-	-	b	b	a	-	-	-	-	b	b	b	-	b	a	-	-	b	-	-	-	a	a	-	-	a	-	a
lg8	mk1297	38.818	8	156111534	156111534	-	-	b	b	-	-	a	b	b	-	-	-	-	-	-	a	-	-	-	b	-	a	-	-	b	b	b	b	-	b	-	-	-	a	b	-	-	a	a	-	-	a	-	a
lg8	mk1295	43.274	8	154569836	154569836	-	-	-	-	-	-	-	-	b	-	-	-	-	b	-	a	-	-	-	b	-	a	-	-	b	-	b	b	-	b	-	-	-	-	b	-	-	-	-	-	-	a	-	-
lg8	mk1296	43.648	8	155440623	155440623	-	-	-	-	-	-	-	-	b	-	-	-	b	b	-	a	-	-	-	b	a	a	-	-	b	b	b	b	-	b	-	-	-	b	b	-	-	a	a	-	-	a	-	a
lg8	mk1294	44.256	8	154569801	154569801	-	-	-	-	-	-	-	-	b	-	-	-	-	b	-	a	-	-	-	b	-	a	-	-	b	-	b	b	-	b	-	-	-	-	b	-	-	-	-	-	-	a	-	-
lg8	mk1293	46.237	8	154489340	154489340	-	-	-	-	-	-	-	-	b	-	-	-	b	b	-	a	-	-	-	b	a	-	-	-	b	b	b	b	-	b	-	-	-	-	-	-	-	a	a	-	-	a	-	a
lg8	mk1291	47.732	8	154314673	154314673	-	-	-	-	-	-	-	-	b	-	-	-	b	b	-	a	-	-	-	b	a	a	-	-	b	b	b	b	-	b	-	-	-	b	b	-	-	a	a	-	-	a	-	a
lg8	mk1288	48.842	8	152755988	152755988	-	-	-	-	-	-	-	-	b	-	-	-	b	b	-	a	-	-	-	b	-	-	-	-	-	-	b	-	-	-	-	-	-	b	-	-	-	a	-	-	-	-	-	-
lg8	mk1280	49.807	8	148522048	148522048	-	-	b	b	-	-	a	b	b	-	-	-	-	b	-	a	-	-	b	b	a	-	-	-	-	b	b	-	-	b	a	-	-	b	b	-	-	a	a	-	-	a	-	a
lg8	mk1282	50.001	8	148526429	148526429	-	-	b	b	-	-	a	b	b	-	-	-	b	b	-	a	-	-	b	b	a	a	-	-	-	b	b	b	-	-	a	-	-	b	b	-	-	a	a	-	-	a	-	a
lg8	mk1273	53.459	8	146113664	146113664	-	-	b	b	-	-	a	b	b	-	-	-	b	b	a	a	-	-	b	b	a	a	-	-	-	b	b	b	-	b	a	-	-	a	b	-	-	a	a	-	-	a	-	a
lg8	mk1275	54.154	8	146113734	146113734	-	-	b	b	-	-	-	b	b	-	-	-	b	b	a	a	-	-	b	b	a	a	-	-	-	b	b	b	-	b	a	-	-	a	b	-	-	a	a	-	-	a	-	a
lg8	mk1274	54.801	8	146113707	146113707	-	-	b	b	-	-	-	b	b	-	-	-	b	b	a	a	-	-	b	b	a	a	-	-	-	b	b	b	-	b	a	-	-	a	b	-	-	a	a	-	-	a	-	a
lg8	mk1278	58.269	8	148485792	148485792	-	-	b	b	-	-	-	-	b	-	-	-	b	b	-	a	-	-	b	b	a	-	-	-	-	b	b	b	-	b	a	-	-	b	b	-	-	a	a	-	-	a	-	a
lg8	mk1279	59.822	8	148485869	148485869	-	-	b	b	-	-	-	b	b	-	-	-	b	b	-	a	-	-	b	b	a	a	-	-	-	b	b	b	-	b	a	-	-	b	b	-	-	a	a	-	-	a	-	a
lg8	mk1281	61.214	8	148526418	148526418	-	-	b	b	-	-	a	b	b	-	-	-	b	b	-	a	-	-	b	b	a	a	-	-	-	b	b	b	-	-	a	-	-	b	b	-	-	a	a	-	-	a	-	a
lg8	mk1276	61.969	8	148382787	148382787	-	-	b	b	-	-	a	b	b	-	-	-	b	b	-	a	-	-	b	b	a	-	-	-	b	b	b	b	-	b	a	-	-	b	b	-	-	a	a	-	-	a	-	a
lg8	mk1277	63.557	8	148385318	148385318	-	-	b	b	-	-	-	b	b	-	-	-	b	-	-	a	-	-	b	b	a	-	-	-	b	b	b	b	-	b	a	-	-	b	b	-	-	a	a	-	-	a	-	a
lg8	mk1270	66.598	8	144109313	144109313	-	-	-	-	-	-	-	-	-	-	-	-	-	b	a	a	-	-	b	b	a	-	-	-	b	b	b	b	-	b	a	-	-	-	b	-	-	a	-	-	-	a	-	-
lg8	mk1269	66.788	8	144109240	144109240	-	-	-	-	-	-	-	-	-	-	-	-	b	b	a	a	-	-	b	b	a	-	-	-	b	b	b	b	-	b	-	-	-	-	-	-	-	-	-	-	-	-	-	-
lg8	mk1271	67.041	8	144109317	144109317	-	-	-	-	-	-	-	-	-	-	-	-	-	b	a	a	-	-	b	b	a	-	-	-	b	b	b	b	-	b	a	-	-	-	b	-	-	a	-	-	-	a	-	-
lg8	mk1259	71.764	8	129172497	129172497	-	-	-	-	-	-	-	-	b	-	-	-	b	b	a	a	-	-	b	b	b	-	-	-	-	b	b	b	-	b	a	-	-	a	b	-	-	-	a	-	-	a	-	a
lg8	mk1266	74.534	8	142090640	142090640	-	-	-	-	-	-	-	-	b	-	-	-	b	b	-	a	-	-	b	b	b	b	-	-	b	b	b	b	-	b	a	-	-	a	-	-	-	a	a	-	-	a	-	-
lg8	mk1267	74.64	8	142090688	142090688	-	-	-	-	-	-	-	-	b	-	-	-	b	b	-	a	-	-	b	b	b	b	-	-	b	b	b	b	-	b	a	-	-	a	-	-	-	a	a	-	-	a	-	-
lg8	mk1268	74.704	8	142090864	142090864	-	-	-	-	-	-	-	-	b	-	-	-	b	b	-	a	-	-	b	b	b	b	-	-	b	b	b	b	-	b	a	-	-	a	-	-	-	a	a	-	-	a	-	-
lg8	mk1263	76.051	8	136023967	136023967	-	-	-	-	-	-	-	-	b	-	-	-	b	b	a	a	-	-	b	b	b	b	-	-	b	b	b	b	-	b	a	-	-	a	b	-	-	a	a	-	-	a	-	a
lg8	mk1261	76.322	8	135536339	135536339	a	a	b	b	a	a	-	b	-	a	a	-	-	b	a	a	a	-	b	b	b	-	a	a	b	b	b	b	-	b	a	a	a	a	b	b	a	a	a	-	a	a	-	a
lg8	mk1262	77.543	8	135536584	135536584	a	a	b	b	a	a	b	b	b	a	a	-	b	b	a	a	a	a	b	b	b	b	a	a	b	b	b	b	-	b	a	a	a	a	b	b	a	a	a	-	a	b	a	a
lg8	mk1272	91.848	8	145593560	145593560	a	a	-	-	a	a	b	-	b	a	a	a	-	b	b	b	a	a	b	b	b	b	a	a	b	b	b	b	a	b	b	a	a	b	b	a	a	b	b	a	a	a	a	b
lg8	mk1256	109.182	8	118557777	118557777	a	a	a	a	a	a	-	-	-	a	a	a	b	-	b	b	a	a	a	b	b	b	a	a	-	b	b	a	a	b	b	a	a	b	a	a	a	b	a	a	a	b	a	b
lg8	mk1204	125.609	8	30526615	30526615	a	a	-	-	a	-	-	b	b	-	b	-	b	b	-	b	a	a	a	b	b	-	a	-	b	-	b	b	-	b	-	-	a	b	b	a	a	a	a	a	a	b	a	a
lg8	mk1205	125.623	8	30526628	30526628	a	a	-	-	a	-	-	b	b	-	b	-	b	b	-	b	a	a	a	b	b	-	a	-	b	-	b	b	-	b	-	-	a	b	b	a	a	a	a	a	a	b	a	a
lg8	mk1206	127.222	8	43253078	43253078	a	a	-	-	a	a	-	-	b	-	b	a	-	-	b	b	a	a	a	b	-	-	a	a	-	-	-	-	b	b	b	a	a	b	b	a	a	a	a	a	a	b	a	a
lg8	mk1238	128.4	8	88016574	88016574	a	a	-	-	a	a	-	b	b	b	-	a	b	b	-	-	a	a	a	-	b	b	a	a	-	-	b	b	-	-	-	a	a	-	-	a	a	a	a	a	a	b	a	a
lg8	mk1234	135.166	8	81343133	81343133	a	-	-	-	-	-	-	-	b	b	a	-	-	-	-	a	a	a	a	-	b	-	a	a	b	b	-	-	-	b	-	-	a	-	-	a	a	a	a	-	a	b	-	a
lg8	mk1240	137.426	8	92958130	92958130	a	a	a	a	a	a	-	a	b	b	b	a	-	b	a	a	a	a	a	b	b	-	a	-	b	b	b	b	b	b	a	a	a	a	b	a	a	a	a	a	a	b	-	a
lg8	mk1242	139.414	8	93944695	93944695	a	a	a	a	a	a	a	a	b	b	b	a	b	b	a	a	a	a	a	b	b	b	a	a	-	b	b	-	b	b	a	a	a	a	b	a	a	a	a	a	a	b	a	a
lg8	mk1241	139.826	8	93944638	93944638	a	a	a	a	a	a	a	a	b	b	b	a	b	b	a	a	a	a	a	b	b	b	a	a	-	b	b	-	b	b	a	a	a	a	b	a	a	a	a	a	a	b	a	a
lg8	mk1214	142.126	8	58557400	58557400	a	a	-	-	a	a	a	a	-	b	b	a	b	b	-	a	-	a	-	b	b	b	-	-	-	b	b	b	b	-	a	a	a	b	b	a	a	-	-	-	a	b	a	-
lg8	mk1216	144.677	8	59619602	59619602	-	a	a	a	a	a	a	a	b	b	b	-	b	b	-	-	a	a	-	b	b	-	a	-	b	b	b	b	b	b	-	-	a	-	-	a	a	-	-	a	a	b	a	-
lg8	mk1246	148.428	8	105269341	105269341	a	a	-	-	a	a	a	a	b	-	-	a	-	-	b	b	a	a	a	-	b	b	a	a	b	-	b	b	b	b	b	a	a	b	b	a	a	b	b	a	a	b	a	b
lg8	mk1224	152.667	8	65843408	65843408	a	a	-	b	a	-	a	a	b	b	b	-	-	b	b	b	a	a	a	b	b	-	a	-	-	b	b	b	b	b	b	a	a	-	b	-	a	a	a	a	b	b	a	a
lg8	mk1235	158.06	8	84164382	84164382	a	a	-	-	a	a	-	a	b	b	b	b	b	b	-	b	a	a	a	b	b	b	a	b	b	b	b	b	b	b	a	a	a	b	b	a	a	a	a	a	b	b	a	-
lg8	mk1217	162.007	8	60053257	60053257	a	a	-	-	a	a	a	a	b	b	b	-	-	b	-	-	a	a	a	b	b	b	a	-	b	b	b	-	b	b	-	a	-	-	b	-	a	a	a	a	a	b	a	a
lg8	mk1228	165.361	8	79090965	79090965	-	-	-	-	-	-	-	-	b	b	-	-	b	b	a	a	a	-	a	b	b	b	a	-	-	b	b	-	b	b	a	-	-	a	-	-	-	-	a	-	a	b	-	-
lg8	mk1237	167.511	8	86357741	86357741	a	a	-	-	a	a	-	b	b	-	b	a	b	b	-	-	a	a	a	b	b	-	a	a	b	b	-	-	b	b	-	a	a	-	b	a	a	a	a	a	a	b	a	a
lg8	mk1229	170.357	8	79917889	79917889	a	a	-	-	a	a	a	-	b	b	b	a	b	b	-	a	a	-	a	b	a	-	a	a	-	b	b	b	b	b	a	a	a	a	b	a	a	a	a	-	a	b	a	a
lg8	mk1230	171.661	8	79917912	79917912	a	a	-	-	-	a	a	a	b	b	b	a	b	b	-	a	a	-	a	b	a	-	a	a	-	b	b	b	b	b	-	-	-	-	-	-	-	-	-	-	-	-	-	-
lg8	mk1218	176.532	8	60091475	60091475	-	-	a	a	a	a	a	-	b	b	b	-	b	b	-	a	a	a	a	b	b	-	-	-	-	b	b	b	b	b	-	a	a	a	-	-	-	-	-	a	-	b	a	-
lg8	mk1215	176.912	8	58860867	58860867	a	-	a	-	-	-	-	-	b	b	b	a	b	b	a	a	-	-	-	b	b	b	a	a	b	b	b	b	b	b	a	-	-	a	b	-	-	a	a	-	a	b	-	a
lg8	mk1232	179.27	8	81085778	81085778	-	-	b	b	a	a	a	b	b	b	b	a	b	b	-	a	-	a	-	b	b	b	a	-	b	b	b	b	b	b	a	a	a	a	b	-	-	-	-	a	-	b	a	-
lg8	mk1233	179.27	8	81085838	81085838	-	-	b	b	a	a	a	b	b	b	b	a	b	b	-	a	a	a	a	b	b	b	a	-	b	b	b	b	b	b	a	a	a	a	b	-	-	-	-	a	-	b	a	-
lg8	mk1243	180.689	8	94541521	94541521	a	a	b	b	a	a	a	b	b	b	b	a	b	b	a	a	a	a	a	b	b	b	a	a	-	b	b	b	b	b	a	a	a	a	b	a	a	a	a	a	a	b	a	a
lg8	mk1223	182.598	8	65161036	65161036	a	a	-	-	a	a	a	-	b	b	b	-	b	b	a	a	a	a	a	b	b	b	a	a	b	b	b	b	b	b	a	a	a	a	b	a	a	a	a	a	a	b	a	a
lg8	mk1219	185.465	8	61582506	61582506	-	-	a	a	-	-	-	-	b	b	b	-	b	b	a	a	a	a	a	-	b	b	a	a	-	-	b	b	b	-	-	a	-	a	b	a	a	a	a	-	-	-	-	a
lg8	mk1213	188.637	8	58542707	58542707	-	-	-	-	-	-	-	-	b	b	b	-	b	b	b	a	-	-	-	b	b	b	-	a	b	b	b	b	b	b	a	-	-	a	b	-	-	-	-	-	-	b	-	-
lg8	mk1225	193.955	8	68752296	68752296	a	b	a	a	a	-	-	a	-	-	b	a	-	b	b	b	a	a	-	b	-	-	-	a	-	b	b	b	b	-	a	a	-	a	-	-	-	-	b	-	-	-	a	a
lg8	mk1212	199.492	8	58315656	58315656	a	a	-	a	a	a	a	a	b	b	b	a	-	b	-	-	a	a	a	b	b	-	a	a	b	b	b	b	b	b	-	a	a	-	-	a	a	a	a	a	a	b	a	a
lg8	mk1249	203.528	8	105927097	105927097	a	a	-	-	a	a	a	-	b	b	b	a	-	-	b	b	a	a	a	b	b	b	a	a	b	b	b	b	b	b	a	-	-	a	-	a	a	a	-	a	a	b	a	a
lg8	mk1251	203.552	8	105927106	105927106	a	a	-	-	a	a	a	-	b	b	b	a	-	-	b	b	a	a	a	b	b	b	a	a	b	b	b	b	b	b	a	-	-	a	-	a	a	a	a	a	a	b	a	a
lg8	mk1250	203.577	8	105927099	105927099	a	a	-	-	a	a	a	-	b	b	b	a	-	-	b	b	a	a	a	b	b	b	a	a	b	b	b	b	b	b	a	-	-	a	-	a	a	a	-	a	a	b	a	a
lg8	mk1239	207.464	8	88016662	88016662	a	a	-	-	a	a	-	b	b	b	-	a	b	b	-	-	a	a	a	-	b	b	a	a	-	-	b	b	-	-	-	a	a	-	-	a	a	a	a	a	a	b	a	a
lg8	mk1221	207.717	8	63480741	63480741	a	a	a	a	a	a	-	-	b	b	b	-	-	b	-	-	a	a	a	-	b	-	a	a	b	b	b	b	b	b	-	a	a	-	-	a	a	a	-	-	-	-	a	a
lg8	mk1227	213.109	8	73304010	73304010	a	a	a	a	a	a	b	a	-	-	b	a	a	b	a	a	a	a	a	b	b	a	a	a	-	-	-	b	b	a	-	-	a	b	b	-	a	-	a	a	a	-	-	a
lg9	mk1429	0	9	131569454	131569454	-	-	-	-	-	-	a	-	b	-	-	-	b	b	b	a	-	-	-	-	-	-	-	-	-	-	b	-	b	b	-	b	b	b	b	a	a	-	-	b	-	-	-	-
lg9	mk1428	0.265	9	131569438	131569438	-	-	-	-	-	-	a	-	b	-	-	-	b	b	b	a	-	-	-	-	-	-	-	-	-	-	b	-	b	b	-	b	b	b	b	a	a	-	-	b	-	-	-	-
lg9	mk1422	2.187	9	130756243	130756243	-	-	-	-	-	-	a	-	b	-	-	-	b	-	a	a	-	-	-	-	-	-	-	-	-	-	b	-	b	b	-	b	b	b	-	a	-	-	-	b	-	-	b	-
lg9	mk1424	2.883	9	130812483	130812483	-	-	-	-	-	-	a	b	b	-	-	-	b	b	a	a	-	-	-	-	-	-	-	-	-	-	b	b	b	b	-	b	b	b	a	a	a	-	-	b	-	-	b	-
lg9	mk1426	3.103	9	130812571	130812571	-	-	-	-	-	-	a	b	b	-	-	-	b	b	a	a	-	-	-	-	-	-	-	-	-	-	b	b	b	b	-	b	b	b	a	a	a	-	-	b	-	-	b	-
lg9	mk1425	3.389	9	130812486	130812486	-	-	-	-	-	-	a	b	b	-	-	-	b	b	a	a	-	-	-	-	-	-	-	-	-	-	b	b	b	b	-	b	b	b	a	a	a	-	-	b	-	-	b	-
lg9	mk1423	3.658	9	130812474	130812474	-	-	-	-	-	-	a	b	b	-	-	-	b	b	a	a	-	-	-	-	-	-	-	-	-	-	b	b	b	b	-	b	b	b	a	a	a	-	-	b	-	-	b	-
lg9	mk1432	4.741	9	132141392	132141392	-	-	b	b	-	-	b	b	b	-	-	-	b	b	a	a	-	-	-	-	-	-	-	-	-	-	b	b	b	b	-	b	b	b	a	a	a	-	-	b	-	-	b	-
lg9	mk1427	5.289	9	131197394	131197394	-	-	b	b	-	-	b	b	b	-	-	-	b	b	-	-	-	-	-	-	-	-	-	-	-	-	b	b	b	b	-	b	b	b	a	a	a	-	-	b	-	-	b	-
lg9	mk1430	7.908	9	131766520	131766520	-	-	b	b	-	-	b	b	b	-	-	-	b	b	b	a	-	-	-	-	-	-	-	-	-	-	b	-	b	b	-	b	b	b	a	b	a	-	-	b	-	-	b	-
lg9	mk1431	8.523	9	131766606	131766606	-	-	b	b	-	-	b	b	b	-	-	-	b	b	b	a	-	-	-	-	-	-	-	-	-	-	b	-	b	b	-	b	b	b	a	b	a	-	-	b	-	-	b	-
lg9	mk1459	11.022	9	133408315	133408315	-	-	b	b	-	-	b	-	b	-	-	-	b	b	a	a	-	-	-	-	-	-	-	-	-	-	b	b	b	b	-	-	-	b	a	-	a	-	-	b	-	-	b	-
lg9	mk1435	12.361	9	133122427	133122427	-	-	-	-	-	-	b	b	b	-	-	-	b	b	a	a	-	-	-	-	-	-	-	-	-	-	b	b	b	b	-	b	b	b	a	a	-	-	-	b	-	-	b	-
lg9	mk1460	13.259	9	133447343	133447343	-	-	b	b	-	-	b	-	b	-	-	-	b	b	a	a	-	-	-	-	-	-	-	-	-	-	b	-	b	-	-	b	b	-	a	-	b	-	-	b	-	-	b	-
lg9	mk1461	15.601	9	133875533	133875533	-	-	b	b	-	-	b	b	b	-	-	-	b	b	a	a	-	-	-	-	-	-	-	-	-	-	b	b	b	b	-	b	b	b	-	a	a	-	-	-	-	-	b	-
lg9	mk1458	17.004	9	133378451	133378451	-	-	-	-	-	-	-	b	b	-	-	-	b	b	a	-	-	-	-	-	-	-	-	-	-	-	b	b	b	b	-	b	b	b	a	-	a	-	-	-	-	-	b	-
lg9	mk1436	18.328	9	133220711	133220711	-	-	-	-	-	-	a	b	b	-	-	-	b	b	a	a	-	-	-	-	-	-	-	-	-	-	b	-	b	b	-	b	b	b	a	-	a	-	-	b	-	-	b	-
lg9	mk1449	19.06	9	133297545	133297545	-	-	-	-	-	-	a	b	b	-	-	-	b	b	a	a	-	-	-	-	-	-	-	-	-	-	b	b	b	b	-	b	b	b	a	-	a	-	-	b	-	-	b	-
lg9	mk1475	19.44	9	137576307	137576307	-	-	-	-	-	-	a	-	-	-	-	-	b	b	a	a	-	-	-	-	-	-	-	-	-	-	b	b	b	b	-	b	b	b	a	a	a	-	-	b	-	-	b	-
lg9	mk1445	19.755	9	133248947	133248947	-	-	-	-	-	-	a	b	b	-	-	-	b	b	a	a	-	-	-	-	-	-	-	-	-	-	b	-	b	b	-	b	b	-	a	-	a	-	-	b	-	-	b	-
lg9	mk1463	19.963	9	135818035	135818035	-	-	b	-	-	-	a	-	-	-	-	-	b	b	a	a	-	-	-	-	-	-	-	-	-	-	b	b	b	b	-	b	b	b	a	-	a	-	-	b	-	-	b	-
lg9	mk1467	20.22	9	136333372	136333372	-	-	-	-	-	-	a	b	-	-	-	-	b	b	a	a	-	-	-	-	-	-	-	-	-	-	b	b	b	b	-	b	b	b	a	a	a	-	-	b	-	-	b	-
lg9	mk1468	21.428	9	136394103	136394103	-	-	b	-	-	-	-	b	-	-	-	-	b	b	a	a	-	-	-	-	-	-	-	-	-	-	b	b	b	b	-	b	b	b	-	a	a	-	-	b	-	-	b	-
lg9	mk1456	22.59	9	133347906	133347906	-	-	-	-	-	-	a	b	b	-	-	-	b	b	a	a	-	-	-	-	-	-	-	-	-	-	b	b	b	b	-	b	b	b	a	a	a	-	-	b	-	-	b	-
lg9	mk1437	22.898	9	133248732	133248732	-	-	-	-	-	-	a	b	b	-	-	-	b	b	a	a	-	-	-	-	-	-	-	-	-	-	b	-	b	-	-	b	b	-	a	-	a	-	-	b	-	-	b	-
lg9	mk1440	23.215	9	133248776	133248776	-	-	-	-	-	-	a	b	b	-	-	-	b	b	a	a	-	-	-	-	-	-	-	-	-	-	b	-	b	-	-	b	b	-	a	-	a	-	-	b	-	-	b	-
lg9	mk1441	23.494	9	133248803	133248803	-	-	-	-	-	-	a	b	b	-	-	-	b	b	a	a	-	-	-	-	-	-	-	-	-	-	b	-	b	-	-	b	b	-	a	-	a	-	-	b	-	-	b	-
lg9	mk1453	23.867	9	133297676	133297676	-	-	-	-	-	-	a	b	b	-	-	-	b	b	a	a	-	-	-	-	-	-	-	-	-	-	b	b	b	b	-	b	b	b	a	-	a	-	-	b	-	-	b	-
lg9	mk1450	24.252	9	133297585	133297585	-	-	-	-	-	-	a	b	b	-	-	-	b	b	a	a	-	-	-	-	-	-	-	-	-	-	b	b	b	b	-	b	b	b	a	-	a	-	-	b	-	-	b	-
lg9	mk1457	24.51	9	133347930	133347930	-	-	-	-	-	-	a	b	b	-	-	-	b	b	a	a	-	-	-	-	-	-	-	-	-	-	b	b	b	b	-	b	b	b	a	a	a	-	-	b	-	-	b	-
lg9	mk1444	25.708	9	133248917	133248917	-	-	-	-	-	-	a	b	b	-	-	-	b	b	a	a	-	-	-	-	-	-	-	-	-	-	b	-	b	b	-	b	b	-	a	-	a	-	-	b	-	-	b	-
lg9	mk1446	26.995	9	133248965	133248965	-	-	-	-	-	-	a	b	b	-	-	-	b	b	a	a	-	-	-	-	-	-	-	-	-	-	b	-	b	b	-	b	b	-	a	-	a	-	-	b	-	-	b	-
lg9	mk1452	27.318	9	133297621	133297621	-	-	-	-	-	-	a	b	b	-	-	-	b	b	a	a	-	-	-	-	-	-	-	-	-	-	b	b	b	b	-	b	b	b	a	-	a	-	-	b	-	-	b	-
lg9	mk1439	27.652	9	133248754	133248754	-	-	-	-	-	-	a	b	b	-	-	-	b	b	a	a	-	-	-	-	-	-	-	-	-	-	b	-	b	-	-	b	b	-	a	-	a	-	-	b	-	-	b	-
lg9	mk1448	27.912	9	133297538	133297538	-	-	-	-	-	-	a	b	b	-	-	-	b	b	a	a	-	-	-	-	-	-	-	-	-	-	b	b	b	b	-	b	b	b	a	-	a	-	-	b	-	-	b	-
lg9	mk1464	28.175	9	135818044	135818044	-	-	b	-	-	-	a	-	-	-	-	-	b	b	a	a	-	-	-	-	-	-	-	-	-	-	b	b	b	b	-	b	b	b	a	-	a	-	-	b	-	-	b	-
lg9	mk1462	28.456	9	135817985	135817985	-	-	b	-	-	-	a	-	-	-	-	-	b	b	a	a	-	-	-	-	-	-	-	-	-	-	b	b	b	b	-	b	b	b	a	-	a	-	-	b	-	-	b	-
lg9	mk1443	28.813	9	133248897	133248897	-	-	-	-	-	-	a	b	b	-	-	-	b	b	a	a	-	-	-	-	-	-	-	-	-	-	b	-	b	b	-	b	b	-	a	-	a	-	-	b	-	-	b	-
lg9	mk1438	29.165	9	133248743	133248743	-	-	-	-	-	-	a	b	b	-	-	-	b	b	a	a	-	-	-	-	-	-	-	-	a	-	b	-	b	-	-	b	b	-	a	-	a	-	-	b	-	-	b	-
lg9	mk1451	29.409	9	133297618	133297618	-	-	-	-	-	-	a	b	b	-	-	-	b	b	a	a	-	-	-	-	-	-	-	-	-	-	b	b	b	b	-	b	b	b	a	-	a	-	-	b	-	-	b	-
lg9	mk1466	29.64	9	136333335	136333335	-	-	-	-	-	-	a	b	-	-	-	-	b	b	a	a	-	-	-	-	-	-	-	-	-	-	b	b	b	b	-	b	b	b	a	a	a	-	-	b	-	-	b	-
lg9	mk1442	29.898	9	133248807	133248807	-	-	-	-	-	-	a	b	b	-	-	-	b	b	a	a	-	-	-	-	-	-	-	-	-	-	b	-	b	-	-	b	b	-	a	-	a	-	-	b	-	-	b	-
lg9	mk1465	30.146	9	136333334	136333334	-	-	-	-	-	-	a	b	-	-	-	-	b	b	a	a	-	-	-	-	-	-	-	-	-	-	b	b	b	b	-	b	b	b	a	a	a	-	-	b	-	-	b	-
lg9	mk1476	30.927	9	137576309	137576309	-	-	-	-	-	-	a	-	-	-	-	-	b	b	a	a	-	-	-	-	-	-	-	-	-	-	b	b	b	b	-	b	b	b	a	a	a	-	-	b	-	-	b	-
lg9	mk1478	31.955	9	137576480	137576480	-	-	-	-	-	-	a	b	-	-	-	-	b	b	a	a	-	-	-	-	-	-	-	-	-	-	b	b	b	b	-	b	b	b	a	a	a	-	-	b	-	-	b	-
lg9	mk1479	33.094	9	137666665	137666665	-	-	b	-	-	-	a	b	-	-	-	-	b	b	a	a	-	-	-	-	-	-	-	-	-	-	b	b	b	b	-	b	b	b	-	a	-	-	-	b	-	-	b	-
lg9	mk1477	33.937	9	137576368	137576368	-	-	-	-	-	-	a	b	-	-	-	-	b	b	a	a	-	-	-	-	-	-	-	-	-	-	b	b	b	b	-	b	b	b	a	a	a	-	-	b	-	-	b	-
lg9	mk1469	34.797	9	137057879	137057879	-	-	-	-	-	-	a	-	-	-	-	-	b	b	-	a	-	-	-	-	-	-	-	-	-	-	b	b	b	b	-	b	b	b	a	a	a	-	-	b	-	-	b	-
lg9	mk1483	35.076	9	138056488	138056488	-	-	-	-	-	-	a	b	-	-	-	-	-	b	a	a	-	-	-	-	-	-	-	-	-	-	b	b	b	b	-	b	b	b	a	-	a	-	-	b	-	-	b	-
lg9	mk1486	35.725	9	138368371	138368371	-	-	-	-	-	-	a	b	-	-	-	-	b	b	-	a	-	-	-	-	-	-	-	-	-	-	b	b	b	b	-	-	b	-	a	a	a	-	-	b	-	-	b	-
lg9	mk1489	36.476	9	138519968	138519968	-	-	-	-	-	-	a	-	-	-	-	-	b	b	a	a	-	-	-	-	-	-	-	-	-	-	b	b	b	b	-	a	b	-	a	a	a	-	-	b	-	-	b	-
lg9	mk1481	36.788	9	137685727	137685727	-	-	-	-	-	-	a	-	-	-	-	-	b	b	a	a	-	-	-	-	-	-	-	-	-	-	b	b	b	b	-	-	b	b	a	a	-	-	-	b	-	-	b	-
lg9	mk1487	37.013	9	138519946	138519946	-	-	-	-	-	-	a	-	-	-	-	-	b	b	a	a	-	-	-	-	-	-	-	-	-	-	b	b	b	b	-	a	b	-	a	a	a	-	-	b	-	-	b	-
lg9	mk1488	37.211	9	138519964	138519964	-	-	-	-	-	-	a	-	-	-	-	-	b	b	a	a	-	-	-	-	-	-	-	-	-	-	b	b	b	b	-	a	b	-	a	a	a	-	-	b	-	-	b	-
lg9	mk1485	37.775	9	138368370	138368370	-	-	-	-	-	-	a	b	-	-	-	-	b	b	-	a	-	-	-	-	-	-	-	-	-	-	b	b	b	b	-	-	b	-	a	a	a	-	-	b	-	-	b	-
lg9	mk1473	39.192	9	137501431	137501431	-	-	-	-	-	-	a	-	-	-	-	-	b	b	a	a	-	-	-	-	-	-	-	-	-	-	b	b	b	b	-	b	b	b	-	-	a	-	-	b	-	-	b	-
lg9	mk1471	39.691	9	137358883	137358883	-	-	b	-	-	-	a	-	-	-	-	-	b	b	a	a	-	-	-	-	-	-	-	-	-	-	b	b	b	b	-	b	b	b	b	a	a	-	-	b	-	-	b	-
lg9	mk1472	39.972	9	137358898	137358898	-	-	b	-	-	-	a	b	-	-	-	-	b	b	a	a	-	-	-	-	-	-	-	-	-	-	b	b	b	b	-	b	b	b	b	a	a	-	-	b	-	-	b	-
lg9	mk1470	40.546	9	137308117	137308117	-	-	b	-	-	-	-	b	-	-	-	-	b	b	a	a	-	-	-	-	-	-	-	-	-	-	b	b	b	-	-	b	b	-	-	-	a	-	-	b	-	-	b	-
lg9	mk1482	42.008	9	137685741	137685741	-	-	-	-	-	-	a	-	-	-	-	-	b	b	a	a	-	-	-	-	-	-	-	-	-	-	b	b	b	b	-	-	b	b	a	a	-	-	-	b	-	-	b	-
lg9	mk1484	44.385	9	138304219	138304219	-	-	-	-	-	-	a	b	-	-	-	-	b	b	a	a	-	-	-	-	-	-	-	-	-	-	b	b	b	b	-	b	b	b	a	a	a	-	-	b	-	-	b	-
lg9	mk1480	46.245	9	137685702	137685702	-	-	-	-	-	-	a	-	-	-	-	-	b	b	-	a	-	-	-	-	-	-	-	-	-	-	b	b	b	b	-	-	b	b	a	a	a	-	-	b	-	-	b	-
lg9	mk1474	47.243	9	137501435	137501435	-	-	b	-	-	-	a	b	-	-	-	-	b	b	a	a	-	-	-	-	-	-	-	-	-	-	b	b	b	b	-	b	b	b	-	-	a	-	-	b	-	-	b	-
lg9	mk1447	49.273	9	133277162	133277162	-	-	-	-	-	-	a	b	b	-	-	-	b	b	a	a	-	-	-	-	-	-	-	-	-	-	b	b	b	b	-	b	b	b	a	b	a	-	-	b	-	-	b	-
lg9	mk1433	52.143	9	133089840	133089840	-	-	-	-	-	-	a	b	b	-	-	-	b	b	a	a	-	-	-	-	-	-	-	-	-	-	b	b	b	b	-	b	b	b	a	b	a	-	-	b	-	-	b	-
lg9	mk1434	52.3	9	133089879	133089879	-	-	-	-	-	-	a	b	b	-	-	-	b	b	a	a	-	-	-	-	-	-	-	-	-	-	b	b	b	b	-	b	b	b	a	b	a	-	-	b	-	-	b	-
lg9	mk1490	54.13	9	139494521	139494521	-	-	-	b	-	-	-	b	-	-	-	-	b	b	a	a	-	-	-	-	-	-	-	-	-	-	b	b	b	b	-	-	b	b	-	-	a	-	-	b	-	-	b	-
lg9	mk1497	57.001	9	141080549	141080549	-	-	b	b	-	-	a	b	-	-	-	-	b	b	-	-	-	-	-	-	-	-	-	-	-	-	b	b	-	b	-	a	b	b	a	-	a	-	-	b	-	-	b	-
lg9	mk1496	58.723	9	141040581	141040581	-	-	b	b	-	-	a	b	-	-	-	-	b	b	-	-	-	-	-	-	-	-	-	-	-	-	b	b	-	b	-	a	b	b	a	-	a	-	-	b	-	-	b	-
lg9	mk1493	60.977	9	140634848	140634848	-	-	-	-	-	-	-	-	-	-	-	-	b	b	a	a	-	-	-	-	-	-	-	-	-	-	b	b	b	b	-	a	b	b	a	a	a	-	-	b	-	-	b	-
lg9	mk1495	61.329	9	140734726	140734726	-	-	b	b	-	-	a	-	-	-	-	-	b	b	a	a	-	-	-	-	-	-	-	-	-	-	b	-	b	b	-	-	b	b	a	-	a	-	-	b	-	-	b	-
lg9	mk1494	61.423	9	140669031	140669031	-	-	-	-	-	-	a	-	-	-	-	-	b	b	a	a	-	-	-	-	-	-	-	-	-	-	b	b	b	b	-	a	b	b	a	a	a	-	-	b	-	-	b	-
lg9	mk1492	61.572	9	140626655	140626655	-	-	-	-	-	-	a	-	-	-	-	-	b	b	a	a	-	-	-	-	-	-	-	-	-	-	b	b	b	b	-	a	b	b	a	a	a	-	-	b	-	-	b	-
lg9	mk1491	62.836	9	140234472	140234472	-	-	b	b	-	-	a	b	-	-	-	-	b	b	b	a	-	-	-	-	-	-	-	-	-	-	b	b	b	b	-	a	b	-	a	-	a	-	-	-	-	-	-	-
lg10	mk1544	0	10	55169134	55169134	-	a	-	-	b	-	a	-	-	b	b	b	b	-	-	-	b	b	a	b	b	-	a	a	a	a	b	a	b	-	b	b	-	a	-	-	a	a	-	-	a	-	b	a
lg10	mk1574	12.355	10	118187361	118187361	-	-	-	-	b	b	a	-	-	-	-	a	-	-	a	a	-	-	-	b	-	-	-	-	-	-	-	-	-	-	-	b	b	-	-	-	-	-	-	b	-	-	b	-
lg10	mk1571	14.911	10	118187200	118187200	-	-	-	-	b	b	a	-	-	-	-	a	-	-	a	a	-	-	-	b	-	-	-	-	-	-	-	-	-	-	-	b	b	-	a	-	-	-	-	b	-	-	b	-
lg10	mk1514	21.835	10	6156656	6156656	a	-	-	b	-	a	a	-	a	-	-	a	-	-	a	a	a	a	a	b	-	-	a	a	-	-	-	-	-	a	-	b	b	-	-	-	a	a	a	b	a	-	b	a
lg10	mk1584	30.821	10	135125015	135125015	a	a	-	a	a	-	a	a	a	-	a	b	b	b	b	-	a	a	a	b	a	a	a	-	-	a	a	a	a	a	a	b	-	a	-	a	a	a	a	b	a	a	b	a
lg10	mk1586	44.23	10	138689412	138689412	a	a	a	a	b	b	a	b	a	a	a	a	b	b	b	b	a	a	a	b	a	a	a	a	b	a	a	a	a	a	a	-	a	a	a	-	a	a	a	b	a	a	b	a
lg10	mk1585	53.5	10	135581318	135581318	-	-	-	-	a	a	a	b	a	-	-	-	b	b	-	a	a	a	a	b	-	-	-	-	a	a	-	-	a	a	a	-	-	-	a	a	a	-	-	b	a	a	b	-
lg10	mk1583	62.038	10	131384861	131384861	a	a	b	b	a	a	a	b	a	a	a	a	b	b	b	a	a	a	a	b	a	a	a	b	a	b	a	a	a	a	b	b	b	a	a	a	-	b	a	b	a	a	b	a
lg10	mk1560	70.969	10	95277502	95277502	-	-	b	b	b	b	a	b	-	-	-	a	b	b	a	a	a	a	-	b	a	-	-	-	-	-	-	-	-	-	-	-	b	-	a	-	-	-	-	a	-	-	b	-
lg10	mk1559	71.07	10	95277494	95277494	-	-	b	b	b	b	a	b	-	-	-	a	b	b	a	a	a	a	-	b	a	-	-	-	-	-	-	-	-	-	-	-	b	-	a	-	-	-	-	a	-	-	b	-
lg10	mk1561	71.135	10	95277513	95277513	-	-	b	b	b	b	a	b	-	-	-	a	b	b	a	a	a	a	-	b	a	-	-	-	-	-	-	-	-	-	-	-	b	-	a	-	-	-	-	a	-	-	b	-
lg10	mk1562	73.947	10	95277606	95277606	-	-	b	b	-	b	a	-	-	-	-	a	b	b	a	a	a	a	-	b	-	-	-	-	-	-	-	-	-	-	-	-	b	-	a	-	-	-	-	a	-	-	b	-
lg10	mk1563	74.065	10	95277607	95277607	-	-	b	b	-	b	a	-	-	-	-	a	b	b	a	a	a	a	-	b	-	-	-	-	-	-	-	-	-	-	-	-	b	-	a	-	-	-	-	a	-	-	b	-
lg10	mk1552	79.487	10	82141353	82141353	-	-	-	-	b	b	a	-	-	-	-	a	b	b	a	a	a	a	-	b	a	-	-	-	-	-	-	-	-	-	-	-	b	-	a	-	a	-	-	a	-	-	b	-
lg10	mk1555	83.65	10	86918552	86918552	a	a	b	b	-	b	a	b	a	a	a	-	b	b	a	-	a	-	a	b	a	-	a	-	-	a	a	-	a	-	a	a	b	a	-	-	-	-	-	-	a	a	b	a
lg10	mk1529	88.755	10	37348711	37348711	a	-	b	b	b	b	a	b	a	-	-	a	b	b	b	b	a	a	a	b	-	-	a	a	-	-	-	-	-	b	-	-	b	a	a	a	a	a	a	b	a	-	b	a
lg10	mk1543	92.804	10	50830058	50830058	a	a	b	b	b	b	b	b	a	a	a	b	-	b	b	b	a	a	a	b	a	a	a	a	a	a	a	b	a	b	a	a	b	b	a	a	a	a	a	b	-	a	b	a
lg10	mk1547	96.35	10	70745872	70745872	-	-	-	-	b	b	-	-	a	-	-	b	b	b	-	b	-	-	-	-	-	-	a	a	a	a	a	a	a	-	a	-	-	-	-	-	a	a	a	b	a	-	-	a
lg10	mk1540	101.336	10	46724547	46724547	a	a	-	-	b	b	b	-	b	a	a	-	b	b	b	b	a	b	-	b	a	a	a	a	a	a	a	a	a	b	a	a	-	a	b	-	a	a	a	b	b	a	b	a
lg10	mk1548	104.887	10	70745880	70745880	-	-	-	-	b	b	-	-	a	-	-	b	b	b	-	b	-	-	-	-	-	-	a	a	a	a	a	a	a	-	a	-	-	-	-	-	a	a	a	b	a	-	-	a
lg10	mk1539	106.549	10	45299840	45299840	a	a	-	a	b	b	b	-	a	a	a	-	b	b	b	b	-	-	-	b	a	-	a	a	-	-	-	a	a	b	a	-	b	-	-	a	a	a	-	b	a	a	b	-
lg10	mk1542	109.761	10	47781697	47781697	-	a	-	-	b	b	b	-	a	b	a	b	b	b	b	b	a	b	-	b	a	-	-	b	-	a	a	-	a	b	a	a	b	a	a	-	-	a	a	b	a	a	b	a
lg10	mk1541	115.518	10	47297523	47297523	-	-	-	-	b	b	b	a	a	-	-	a	b	b	b	-	-	a	-	b	a	a	a	-	-	-	a	b	a	b	-	-	b	a	a	-	-	a	a	b	a	-	b	a
lg10	mk1538	118.342	10	44626751	44626751	-	-	-	-	b	b	b	-	-	-	a	a	b	b	b	b	a	a	-	b	-	-	-	-	a	a	-	-	a	b	a	-	-	-	-	-	-	-	-	b	-	-	b	a
lg10	mk1528	120.843	10	35140889	35140889	-	a	a	a	b	-	-	a	-	a	a	a	b	b	-	b	-	-	-	b	a	-	-	-	-	a	a	-	a	b	-	a	-	a	-	-	a	-	-	-	-	-	b	-
lg10	mk1549	124.291	10	74531492	74531492	-	-	-	-	b	b	a	-	-	-	-	a	-	b	b	b	a	a	-	a	-	-	-	-	-	-	-	-	-	b	-	-	b	-	a	-	-	-	-	b	-	-	b	-
lg10	mk1527	129.297	10	21238485	21238485	-	-	a	-	b	b	a	-	-	-	-	a	-	-	b	b	a	a	-	b	-	-	-	-	-	-	-	-	-	b	-	-	b	-	a	-	-	-	-	b	-	-	b	-
lg10	mk1521	137.196	10	14834875	14834875	b	a	-	-	b	b	b	-	a	a	b	a	a	a	b	b	a	a	a	b	a	a	a	a	a	a	a	a	a	a	a	a	b	a	a	-	a	a	b	-	b	a	b	-
lg10	mk1523	137.196	10	14834891	14834891	b	a	-	-	b	b	b	-	a	a	b	a	a	a	b	b	a	a	a	b	a	a	a	a	a	a	a	a	a	a	a	a	b	a	a	-	a	a	b	-	b	a	b	-
lg10	mk1520	137.196	10	14834860	14834860	b	a	-	-	b	b	b	-	a	a	b	a	a	a	b	b	a	a	a	b	a	a	a	a	a	a	a	a	a	a	a	a	b	a	a	-	a	a	b	-	b	a	b	-
lg10	mk1522	137.196	10	14834886	14834886	b	a	-	-	b	b	b	-	a	a	b	a	a	a	b	b	a	a	a	b	a	a	a	a	a	a	a	a	a	a	a	a	b	a	a	-	a	a	b	-	b	a	b	-
lg10	mk1519	137.2	10	14834846	14834846	b	a	-	-	b	b	b	-	a	a	b	a	a	a	b	b	a	a	a	b	a	a	a	a	a	a	a	a	a	a	a	a	b	a	a	-	a	a	b	-	b	a	b	-
lg10	mk1524	140.117	10	14835042	14835042	a	a	-	-	b	b	a	-	a	a	b	a	a	a	b	b	b	b	a	b	a	a	a	-	a	a	a	a	a	a	a	a	b	b	a	-	a	a	b	b	b	-	b	a
lg10	mk1525	140.499	10	14835049	14835049	a	a	-	-	b	b	b	-	a	a	b	a	a	a	b	b	b	b	a	b	a	a	a	-	a	a	a	a	a	a	a	a	b	b	a	-	a	a	b	b	b	-	b	a
lg10	mk1553	157.306	10	82669716	82669716	-	-	-	-	b	b	b	-	-	-	-	a	b	-	a	a	a	-	-	b	a	a	-	-	-	-	-	-	-	-	-	-	b	-	-	-	-	-	-	-	-	-	b	-
lg10	mk1572	162.615	10	118187314	118187314	-	-	-	-	b	b	a	-	-	-	-	a	-	-	a	a	-	-	-	b	-	-	-	-	-	-	-	-	-	-	-	b	b	-	-	-	-	-	-	b	-	-	b	-
lg10	mk1573	162.83	10	118187336	118187336	-	-	-	-	b	b	a	-	-	-	-	a	-	-	a	a	-	-	-	b	-	-	-	-	-	-	-	-	-	-	-	b	b	-	-	-	-	-	-	b	-	-	b	-
lg10	mk1575	163.007	10	118187368	118187368	-	-	-	-	b	b	a	-	-	-	-	a	-	-	a	a	-	-	-	b	-	-	-	-	-	-	-	-	-	-	-	b	b	-	-	-	-	-	-	b	-	-	b	-
lg10	mk1570	174.382	10	117305630	117305630	b	a	-	-	b	b	-	-	b	a	a	-	a	-	a	b	a	a	a	b	a	a	a	-	a	a	b	b	a	a	a	b	-	b	b	a	a	a	a	b	a	a	b	b
lg10	mk1578	182.079	10	123094247	123094247	a	a	b	b	b	b	a	a	-	a	a	-	-	-	a	a	a	a	a	b	a	a	-	-	-	-	a	b	a	-	-	b	b	a	-	-	-	-	-	b	-	-	b	-
lg10	mk1582	184.592	10	126730422	126730422	a	a	b	b	b	b	a	a	a	a	a	a	a	a	a	a	a	a	a	b	a	a	a	a	a	a	a	a	a	a	a	b	b	a	a	a	a	-	-	b	a	a	b	a
lg10	mk1580	185.728	10	126730326	126730326	a	a	b	b	b	b	a	a	a	a	a	a	a	a	a	a	a	a	a	b	a	a	a	a	a	a	a	a	a	-	a	b	b	a	a	a	a	a	a	b	a	a	b	a
lg10	mk1581	186.115	10	126730412	126730412	a	a	b	b	b	b	a	a	a	a	a	a	a	a	a	a	a	a	a	b	a	a	a	a	a	a	a	a	a	a	a	b	b	a	a	a	a	-	-	b	a	a	b	a
lg10	mk1568	199.015	10	107788028	107788028	a	a	b	b	b	-	a	b	a	a	a	-	b	-	b	b	-	b	a	b	a	a	a	a	a	a	a	a	a	a	a	a	b	-	b	a	a	a	a	b	a	a	b	a
lg10	mk1569	199.891	10	107788233	107788233	a	a	b	b	b	b	a	b	a	a	a	b	b	b	b	b	b	b	a	b	a	a	a	a	a	a	a	a	a	a	a	a	b	-	b	a	a	a	a	a	a	a	b	a
lg10	mk1567	200.771	10	107788014	107788014	a	a	b	b	b	-	a	b	a	a	a	-	b	-	b	b	-	b	a	b	a	a	a	a	a	a	a	a	a	a	a	a	b	-	b	a	a	a	a	b	a	a	b	a
lg10	mk1537	207.195	10	41351061	41351061	a	a	-	-	b	b	b	-	a	a	a	a	-	-	b	b	b	b	a	b	-	-	a	a	a	a	a	-	a	b	-	-	b	a	b	a	a	a	a	b	a	a	-	a
lg10	mk1550	211.588	10	77862939	77862939	a	-	b	b	b	b	b	b	a	a	-	b	-	-	b	b	b	b	a	b	b	b	a	a	a	a	-	-	a	a	a	a	-	a	b	a	a	a	a	b	a	a	-	a
lg10	mk1531	223.344	10	40125360	40125360	a	-	-	-	-	a	-	a	a	-	-	a	-	b	b	b	a	-	a	-	-	-	-	-	-	-	-	b	-	b	-	-	a	-	b	-	a	-	-	b	a	-	b	a
lg10	mk1533	223.365	10	40125405	40125405	a	-	-	-	-	a	-	a	a	-	-	a	-	b	b	b	a	-	a	-	-	-	-	-	-	-	-	b	-	b	-	-	a	-	b	-	a	-	-	b	a	-	b	a
lg10	mk1532	223.382	10	40125367	40125367	a	-	-	-	-	a	-	a	a	-	-	a	-	b	b	b	a	-	a	-	-	-	-	-	-	-	-	b	-	b	-	-	a	-	b	-	a	-	-	b	a	-	b	a
lg10	mk1534	223.399	10	40125419	40125419	a	-	-	-	-	a	-	a	a	-	-	a	-	b	b	b	a	-	a	-	-	-	-	-	-	-	-	b	-	b	-	-	a	-	b	-	a	-	-	b	a	-	b	a
lg10	mk1530	223.441	10	40125357	40125357	a	-	-	-	-	a	-	a	a	-	-	a	-	b	b	b	a	-	a	-	-	-	-	-	-	-	-	b	-	b	-	-	a	-	b	-	a	-	-	b	a	-	b	a
lg10	mk1535	224.106	10	40125427	40125427	a	-	a	b	b	a	b	a	a	a	a	a	b	b	b	b	a	-	a	b	a	-	a	-	a	a	-	a	a	b	a	-	a	a	b	-	a	-	a	b	a	a	b	a
lg10	mk1536	230.152	10	40125601	40125601	a	-	b	b	b	b	b	a	a	a	a	a	b	b	b	b	a	b	a	b	a	a	a	a	a	a	a	a	a	b	a	a	a	a	b	-	a	a	a	b	a	a	b	a
[truncated: 107 more columns]
